# Supplementary material for: The highly conserved FOXJ1 target CFAP161 is dispensable for motile ciliary function in mouse and Xenopus
Source: Sci Rep. 2021 Jun 25;11:13333. doi: 10.1038/s41598-021-92495-3 (PMC8233316; doi:10.1038/s41598-021-92495-3)
Supplement: Supplementary file 2 — Supplementary Information 2. [file 41598_2021_92495_MOESM2_ESM.xlsx]

## Sheet: 20210503_Anja_M33_allreplicates
Table S2. Potential interaction partners of CFAP161 (CFAP161 as the homolog of C15orf26 is marked in yellow) identified by mass spectrometry. The table contains the proteins that were quantified in either the IgG control IP or the CFAP161 IP in at least 50% of the experiments (n=6 IgG, n=7 anti-CFAP161). For these, the ratio was calculated and two tests were carried out. A t-test to cover the rep…
												rabbit IgG immunoprecipitations 1-6						anti-CFAP161 immunoprecipitations 1-7
T: Protein IDs	T: Majority protein IDs	T: Protein names	T: Gene names	log2 CFAP161_x/y_IgG	CFAP161_x/y_IgG	N: CFAP161_x/y_IgG Significance A	N: -Log Student's t-test p-value IgG_CFAP161	C: Student's t-test Significant IgG_CFAP161	C: CFAP161_x/y_IgG A significant	IgG	CFAP161	LFQ intensity IgG_1	LFQ intensity IgG_2	LFQ intensity IgG_3	LFQ intensity IgG_4	LFQ intensity IgG_5	LFQ intensity IgG_6	LFQ intensity CFAP161_1	LFQ intensity CFAP161_2	LFQ intensity CFAP161_3	LFQ intensity CFAP161_4	LFQ intensity CFAP161_5	LFQ intensity CFAP161_6	LFQ intensity CFAP161_7	N: Peptides	N: Razor + unique peptides	N: Unique peptides	N: Sequence coverage [%]	N: Unique + razor sequence coverage [%]	N: Unique sequence coverage [%]	N: Mol. weight [kDa]	N: Q-value	N: Score	N: Intensity	N: MS/MS Count	N: Student's t-test q-value IgG_CFAP161	N: Student's t-test Difference IgG_CFAP161	N: Student's t-test Test statistic IgG_CFAP161	N: Peptides IgG_1	N: Peptides IgG_2	N: Peptides IgG_3	N: Peptides IgG_4	N: Peptides IgG_5	N: Peptides IgG_6	N: Peptides CFAP161_1	N: Peptides CFAP161_2	N: Peptides CFAP161_3	N: Peptides CFAP161_4	N: Peptides CFAP161_5
Q8CGF1	Q8CGF1	Rho GTPase-activating protein 29	Arhgap29	10.5259	1474.39	3.76749e-10	7.19611	+	+	3346080	4933400000	1520990	3712310	36462000	21604900	2081810	2979860	5159100000	4933400000	3818800000	1227100000	4452800000	5265000000	11566000000	73	73	73	59.5	59.5	59.5	142.34	0	323.31	35.0844	461	0	-9.64726	-11.8949	1	1	2	1	0	1	66	63	60	52	53
Q69Z89	Q69Z89	Ras-associating and dilute domain-containing protein	Radil	8.73278	425.431	1.71849e-07	9.41591	+	+	2120150	901980000	2123450	1875870	2345690	2116860	1214600	3164750	901980000	914219000	684480000	188590000	316880000	1026000000	939660000	31	31	31	42	42	42	120.35	0	323.31	32.2001	138	0	-8.21829	-19.3358	0	0	0	0	0	0	27	28	28	20	18
Q6P8Y0	Q6P8Y0	CFAP161; Uncharacterized protein C15orf26 homolog	CFAP161; C15Orf26	8.23585	301.466	7.74063e-07	6.09132	+	+	9574540	2886400000	1591280	9067830	10564800	10081300	3370970	27177000	3379000000	2886400000	2223200000	452580000	757780000	7650590000	18517000000	18	18	18	69.3	69.3	69.3	34.388	0	323.31	35.2332	131	0.0005	-8.54967	-9.23906	0	1	0	0	0	2	15	15	15	12	12
Q9R1C0	Q9R1C0	Transcription initiation factor TFIID subunit 7	Taf7	7.75006	215.278	3.11182e-06	7.36646	+	+	3254020	700520000	4022610	1582020	1993390	4506470	2485430	5635990	700520000	805280000	530690000	110780000	144550000	859190000	743810000	22	22	22	62.8	62.8	62.8	39.125	0	323.31	31.9289	107	0	-7.1653	-12.357	1	1	1	1	1	1	18	21	17	11	11
Q8C753	Q8C753	Uncharacterized protein KIAA0556	Kiaa0556	7.20923	147.977	1.33492e-05	4.99341	+	+	2665680	394460000	2482270	1499720	4688440	3962640	2849080	1738150	584210000	460330000	379400000	17862000	36344000	481520000	394460000	34	34	34	33.5	33.5	33.5	179.61	0	323.31	31.0823	137	0.000333333	-6.23697	-7.08563	0	0	0	0	0	0	29	31	28	9	11
P53564;P70298	P53564	Homeobox protein cut-like 1	Cux1	6.77591	109.585	3.99688e-05	6.9449	+	+	3449090	377970000	3078940	1754940	4471950	1981640	4204400	3819250	419440000	377970000	291670000	50247000	104790000	433620000	529100000	40	40	20	32.7	32.7	19.9	165.59	0	323.31	31.0162	128	0	-6.34975	-11.2408	0	0	0	0	0	0	37	36	33	13	17
P70412	P70412	CUB and zona pellucida-like domain-containing protein 1	Cuzd1	6.71488	105.046	4.64115e-05	2.55382	+	+	5104220	536180000	1892910	1777260	9070490	2006600	8201840	84696000	574850000	536180000	713260000	156290000	179320000	1670800000	2333130	14	14	14	28.1	28.1	28.1	68.081	0	156.09	31.6645	83	0.0303333	-5.21084	-3.4336	0	0	0	0	0	9	12	13	14	11	11
Q01237	Q01237	3-hydroxy-3-methylglutaryl-coenzyme A reductase	Hmgcr	5.77431	54.7319	0.000397756	4.35163	+	+	2508590	137300000	3961930	1664450	2092520	1880400	2924670	4228180	165270000	137580000	84555000	4470300	50235000	137300000	151700000	14	14	14	21.1	21.1	21.1	97.039	0	113.86	29.3955	43	0.00106667	-4.75977	-6.00203	0	0	0	0	0	0	11	11	13	1	5
Q3V1L4	Q3V1L4	Cytosolic purine 5-nucleotidase	Nt5c2	5.43733	43.3311	0.00080037	3.70162	+	+	2472360	107130000	2579500	8992520	2365220	2135130	519789	18034600	137200000	148840000	107130000	16293000	20513000	179930000	60299000	8	8	8	20.7	20.7	20.7	64.808	0	83.6	29.2225	35	0.00315789	-4.4381	-5.00787	0	0	0	0	0	1	6	6	7	3	3
P15265	P15265	Sperm mitochondrial-associated cysteine-rich protein	Smcp	5.12985	35.0138	0.00146698	10.3384	+	+	3017390	105650000	4580570	3935070	2602860	2806100	1997830	3228690	121480000	90803000	89317000	76602000	137350000	105650000	150000000	5	5	5	56.6	56.6	56.6	14.945	0	209.93	29.5343	27	0	-5.1245	-23.556	0	1	0	0	0	0	3	2	4	3	3
Q8BVN8	Q8BVN8	Axonemal dynein light intermediate polypeptide 1	Dnali1	4.9858	31.6866	0.00192813	4.25646	+	+	3726190	118070000	3158710	2167490	4293680	5286500	2536100	8576500	130470000	182880000	118070000	25329000	17103000	176920000	20769000	8	8	8	34.5	34.5	34.5	29.68	0	127.56	29.2795	33	0.0015	-4.05019	-5.85051	1	0	0	3	0	2	7	8	7	5	5
Q91V09	Q91V09	WD repeat-containing protein 13	Wdr13	4.75934	27.0835	0.00292353	7.24206	+	+	3017860	81734000	1163840	1383250	4107130	2860100	3175620	7410320	85164000	89602000	79487000	47298000	67662000	81734000	93487000	8	8	8	25.6	25.6	25.6	53.663	0	63.098	29.0302	32	0	-4.78426	-12.0181	0	0	0	0	0	1	6	5	5	7	6
Q9CYA0	Q9CYA0	Cysteine-rich with EGF-like domain protein 2	Creld2	4.50374	22.6862	0.00458549	5.87786	+	+	4884040	110800000	3581550	5348360	4419710	4083330	5910120	28904000	130750000	110800000	86189000	55480000	102270000	116620000	151520000	8	8	8	25.7	25.7	25.7	38.219	0	95.275	29.5349	34	0.000444444	-4.04853	-8.78649	0	0	0	0	0	4	7	5	7	6	6
Q8CDG3	Q8CDG3	Deubiquitinating protein VCIP135	Vcpip1	4.41823	21.3806	0.005306	2.72458	+	+	3199490	68407000	1409490	19575100	2057900	4341090	1157090	4868000	234040000	62325000	114600000	6887950	5156500	68407000	110850000	23	23	23	24.4	24.4	24.4	134.5	0	219.07	29.2118	64	0.0221818	-3.7904	-3.65751	0	0	0	0	1	2	18	20	20	1	2
Q3U2E2	Q3U2E2	Zinc finger MYM-type protein 5	Zmym5	4.24348	18.9415	0.00709843	7.15256	+	+	2907690	55076000	4563930	2134580	2653760	2727610	3087770	4203970	47474000	67040000	61906000	23027000	22383000	67584000	55076000	9	9	8	17.2	17.2	14.8	70.07	0	87.037	28.3765	25	0	-3.85452	-11.7792	0	0	0	0	0	0	7	8	7	2	5
P62827;Q61820	P62827	GTP-binding nuclear protein Ran	Ran	3.98296	15.8121	0.0107604	2.3526	+	+	3553480	56188000	1675820	1631420	5263510	1843440	27093000	77245000	56188000	27831000	32614000	66411000	58168000	37011000	60145000	7	7	7	33.8	33.8	33.8	24.423	0	44.101	28.717	25	0.0450769	-2.89808	-3.17241	1	0	1	0	3	6	5	5	4	5	5
Q9Z2G6	Q9Z2G6	Protein sel-1 homolog 1	Sel1l	3.71202	13.1048	0.0162154	4.10718	+	+	3270340	42857000	1140520	2447720	4429750	4092950	1684810	23139800	47499000	33025000	20522000	29134000	50597000	42857000	60589000	7	7	7	15.1	15.1	15.1	88.339	0	44.607	28.08	15	0.00188235	-3.43881	-5.61717	0	0	0	0	0	0	7	5	5	3	2
Q6PHZ2;P28652;P11798	Q6PHZ2;P28652	Calcium/calmodulin-dependent protein kinase type II subunit delta;Calcium/calmodulin-dependent protein kinase type II subunit beta	Camk2d;Camk2b	3.66784	12.7095	0.0172995	4.69832	+	+	1906290	24228000	4117230	593539	781526	677122	3031060	3485640	24228000	27744000	16546000	10846000	13307000	24594000	47246000	5	5	2	13.6	13.6	5.6	56.369	0	34.715	27.3318	14	0.000307692	-3.77083	-6.57338	0	0	0	0	0	1	5	5	4	2	2
Q8K2C7	Q8K2C7	Protein OS-9	Os9	3.54972	11.7104	0.0205056	5.79484	+	+	3122260	36563000	3364960	2541800	950034	4981190	2879560	7416070	36563000	39023000	31542000	23738000	54354000	46618000	30074000	10	10	10	18.6	18.6	18.6	76.107	0	65.279	27.9087	25	0.0004	-3.55187	-8.61521	0	0	0	0	0	0	8	7	9	5	7
Q04859	Q04859	Serine/threonine-protein kinase MAK	Mak	3.46493	11.042	0.023106	1.82476		+	5727670	63245000	3794150	5220450	6234890	2405850	19031900	6838870	63245000	63789000	38157000	3509140	4035660	75145000	69848000	8	8	8	18.5	18.5	18.5	70.079	0	72.755	28.1224	19	0.135647	-2.23355	-2.49177	0	0	0	0	0	0	8	8	5	1	0
P52194	P52194	Calmegin	Clgn	3.31871	9.97772	0.0282419	2.33764	+	+	2455270	24498000	5062650	2069000	2461460	2332620	2449080	64296000	18497000	16056000	15564000	36257000	50555000	24498000	25454000	8	8	8	21.1	21.1	21.1	69.43	0	51.436	27.851	19	0.0445926	-2.41258	-3.15308	0	0	0	0	0	5	5	4	5	6	7
P06151	P06151	L-lactate dehydrogenase A chain	Ldha	3.11554	8.66704	0.036924	0.777744		+	1961340	16999000	5437390	1798010	978783	855134	2124680	43701000	3827670	1131640	655125	25282000	33276000	16999000	25820000	8	6	6	27.7	21.4	21.4	36.498	0	37.305	27.2518	13	0.577374	-1.26209	-1.0112	2	3	2	2	2	7	4	3	3	7	6
P80317;Q61390	P80317	T-complex protein 1 subunit zeta	Cct6a	3.02446	8.13679	0.0414692	2.07497		+	3342590	27198000	586177	1798370	17032000	2030200	4654980	61436000	24079000	20494000	17314000	34500000	40510000	66293000	27198000	9	9	9	21.1	21.1	21.1	58.004	0	70.285	28.1387	20	0.07475	-2.67905	-2.81461	2	1	4	2	1	6	4	5	3	6	6
P60843	P60843	Eukaryotic initiation factor 4A-I	Eif4a1	2.90425	7.48629	0.0481515	1.62312		+	3093110	23156000	5057800	1972920	2052840	4133390	1397440	58549000	23303000	17405000	23156000	21568000	23612000	2947090	25503000	9	9	4	26.1	26.1	13.1	46.153	0	56.48	27.6339	14	0.1945	-1.93383	-2.22872	1	2	1	1	1	7	6	2	2	3	3
P10639	P10639	Thioredoxin	Txn	2.87469	7.33446	0.0499204	0.640406		+	4914610	36046000	2230830	5285070	2563670	5495310	4544150	51128000	36046000	2399930	40707000	56692000	66171000	1702760	1061440	3	3	3	22.9	22.9	22.9	11.675	0	18.622	28.3669	8	0.686539	-0.961966	-0.769601	1	2	2	2	1	2	2	2	3	2	2
O70456	O70456	14-3-3 protein sigma	Sfn	2.84441	7.18212	0.0517858	4.38622	+		2814920	20217000	2678660	4140280	1541800	1369910	2951160	5674460	91490000	16390000	12112000	24727000	20217000	14073000	53667000	6	4	4	27.4	20.2	20.2	27.706	0	26.327	28.0603	11	0.00114286	-3.2319	-6.05765	3	3	3	3	3	3	6	5	4	5	4
P07901	P07901	Heat shock protein HSP 90-alpha	Hsp90aa1	2.8253	7.08761	0.0529911	1.01648			10244000	72605000	2048500	9741910	10746000	2606800	20556000	1717500000	72605000	24596000	8673900	671660000	892030000	75688000	33972000	26	26	17	36.2	36.2	24.3	84.787	0	323.31	31.6234	89	0.482114	-2.30949	-1.38819	2	5	5	2	7	26	12	7	3	24	24
Q61171	Q61171	Peroxiredoxin-2	Prdx2	2.74156	6.68793	0.0585368	1.15648			3272750	21888000	1655100	3765890	2641080	4221740	2779600	84851000	27847000	4642360	12325000	55280000	41233000	21888000	2708810	5	5	5	31.8	31.8	31.8	21.778	0	30.908	27.8898	8	0.419931	-1.62113	-1.59289	1	1	1	0	0	4	2	1	4	3	5
Q8C0M9	Q8C0M9	Isoaspartyl peptidase/L-asparaginase;Isoaspartyl peptidase/L-asparaginase alpha chain;Isoaspartyl peptidase/L-asparaginase beta chain	Asrgl1	2.72512	6.61215	0.0596778	2.1325			2745250	18152000	1591300	3532630	1894260	12172000	1957870	40197000	17740000	18152000	10349000	17080000	38815000	28517000	25594000	4	4	4	14.1	14.1	14.1	33.95	0	24.79	27.6363	12	0.0650323	-2.15013	-2.88866	1	1	0	2	1	4	2	2	3	3	4
Q9CQA6	Q9CQA6	Coiled-coil-helix-coiled-coil-helix domain-containing protein 1	Chchd1	2.72089	6.59279	0.059974	5.71799	+		3455900	22784000	4604150	4022380	2612580	2889410	1169650	4129460	22784000	25453000	18882000	13836000	16909000	37800000	33781000	2	2	2	22.9	22.9	22.9	13.608	0	14.508	27.3314	21	0.000363636	-2.94877	-8.45894	0	1	1	1	1	0	2	2	2	2	2
P84244;P84228;P68433;P02301	P84244;P84228;P68433;P02301	Histone H3.3;Histone H3.2;Histone H3.1;Histone H3.3C	H3f3a;Hist1h3b;Hist1h3a;H3f3c	2.6047	6.08265	0.0685708	1.15475			6716340	40853000	8964000	2637690	4758380	8674300	905028	47776000	779000000	10602000	1503780	44425000	48050000	8287300	40853000	3	3	3	16.9	16.9	16.9	15.328	0	17.237	29.714	14	0.41478	-2.16253	-1.59042	2	1	0	3	1	3	3	3	1	3	3
O08749	O08749	Dihydrolipoyl dehydrogenase, mitochondrial	Dld	2.5479	5.84782	0.073105	0.536111			4161380	24335000	1039070	1041130	4327630	3995140	15481000	45038000	1100820	3205560	893835	24667000	36499000	24335000	29503000	6	6	6	16.5	16.5	16.5	54.272	0	62.294	27.3944	15	0.795685	-0.715723	-0.56716	0	0	0	0	4	6	1	1	1	6	6
P11499	P11499	Heat shock protein HSP 90-beta	Hsp90ab1	2.49678	5.64424	0.0773784	1.08318			4346720	24534000	4496820	2058770	5885200	2483450	4196610	215820000	24534000	3527600	9964100	80512000	90966000	19372000	28223000	19	10	9	27.5	15.5	13.8	83.28	0	86.884	28.748	23	0.436485	-1.70929	-1.48688	2	4	1	2	3	18	10	5	5	16	16
Q61496	Q61496	Probable ATP-dependent RNA helicase DDX4	Ddx4	2.41018	5.31541	0.0850486	2.50197	+		1304680	6934900	1387880	1045730	1342380	1186610	1266990	9689400	4311320	3865540	6934900	8406800	9646110	3277530	9082410	2	2	2	4.1	4.1	4.1	76.469	0	22.57	25.8601	8	0.032	-1.77979	-3.36607	0	0	1	0	0	2	1	1	2	2	2
Q99KJ8	Q99KJ8	Dynactin subunit 2	Dctn2	2.38333	5.2174	0.0875382	0.746385			2374170	12387000	1563820	1581990	3166340	3769140	1572770	19469000	19528000	804762	735808	12387000	15415000	84670000	3419030	7	7	7	28.6	28.6	28.6	44.116	0	45.029	26.9527	11	0.590038	-1.11841	-0.958035	0	1	1	1	1	4	4	1	0	2	3
P48722	P48722	Heat shock 70 kDa protein 4L	Hspa4l	2.37695	5.19437	0.0881377	0.905805			4305030	22362000	3767110	5231080	2575830	4842960	2089810	331890000	23311000	4613900	7170000	124470000	239800000	22362000	7550200	23	23	23	36.6	36.6	36.6	94.381	0	186.88	29.4158	58	0.507435	-1.65425	-1.21872	0	1	1	1	1	21	8	4	5	18	21
Q01853	Q01853	Transitional endoplasmic reticulum ATPase	Vcp	2.31604	4.97964	0.0940173	0.839861			6957160	34644000	1646260	8080000	11784000	5834310	3234620	418690000	34644000	6183400	3562300	206340000	274400000	141290000	7277200	16	16	16	25.4	25.4	25.4	89.321	0	145.05	29.9326	62	0.546593	-1.67958	-1.11363	0	4	3	1	1	16	8	5	3	15	15
P14869	P14869	60S acidic ribosomal protein P0	Rplp0	2.31287	4.96871	0.0943309	1.62878			2933570	14576000	2529420	3337710	4759720	2358020	1648620	30474000	5048270	14576000	3916970	40929000	12755000	20114000	21824000	5	5	5	28.1	28.1	28.1	34.216	0	33.491	27.2614	13	0.197128	-1.67486	-2.23616	1	1	0	0	1	5	1	2	0	5	3
P11983	P11983	T-complex protein 1 subunit alpha	Tcp1	2.30878	4.95464	0.0947364	3.23325	+		22544500	111700000	20149000	15992000	35973000	24940000	13562000	114590000	131340000	102750000	84830000	69673000	111700000	221140000	139580000	18	18	18	39.6	39.6	39.6	60.448	0	122.96	29.8985	82	0.0074	-2.06185	-4.34302	4	4	5	5	2	14	13	13	12	11	13
P99024	P99024	Tubulin beta-5 chain	Tubb5	2.21236	4.63433	0.104682	1.7545			13057200	60511000	1507020	22381000	3733340	3427690	33522000	111390000	60511000	39353000	26714000	36499000	77603000	68971000	65280000	17	3	2	49.1	9.5	6.1	49.67	0	20.311	29.1579	25	0.150111	-2.21494	-2.40053	13	14	13	13	14	16	16	12	14	14	15
Q9QUM9	Q9QUM9	Proteasome subunit alpha type-6	Psma6	2.12682	4.36754	0.114118	0.863273			3322230	14510000	3543470	3100990	5745600	1788100	1844710	21843000	14510000	6612000	7767200	37603000	14647000	18891000	510321	4	4	4	21.5	21.5	21.5	27.372	0	26.937	26.8815	17	0.543172	-1.10563	-1.15134	1	0	2	0	1	3	3	2	3	3	3
P63101	P63101	14-3-3 protein zeta/delta	Ywhaz	2.09329	4.2672	0.117978	1.43971			12791500	54584000	7782100	11026000	27633000	7914100	14557000	332040000	54584000	33930000	41388000	194810000	252910000	66425000	45696000	12	10	8	52.7	45.3	41.2	27.771	0	318.04	29.9531	56	0.268783	-1.79168	-1.98485	4	4	6	5	6	12	9	8	6	10	12
Q9Z2U1	Q9Z2U1	Proteasome subunit alpha type-5	Psma5	2.07028	4.19968	0.12068	0.922917			3650760	15332000	3694630	3449070	3606880	3307350	6363900	54834000	19270000	2737850	7639800	22801000	24629000	15332000	8979500	4	4	4	22.8	22.8	22.8	26.411	0	59.417	27.2395	16	0.50678	-0.940354	-1.24545	1	1	1	0	2	4	2	1	3	3	4
Q922S8	Q922S8	Kinesin-like protein KIF2C	Kif2c	2.06739	4.19128	0.121023	3.04894	+		2111940	8851700	2123970	2099910	1753500	1565460	7072310	4994820	4183970	12397000	15865000	7210030	8851700	11867000	8376330	3	3	3	4.7	4.7	4.7	81.084	0	17.972	28.2754	7	0.00971429	-1.72854	-4.09089	1	1	1	1	1	1	1	2	2	1	2
Q9Z2W0	Q9Z2W0	Aspartyl aminopeptidase	Dnpep	2.01697	4.04733	0.127106	0.839098			4488390	18166000	2215920	1404380	6380720	5975890	3000890	58798000	18166000	3905560	2451110	25064000	31989000	77027000	3201210	5	5	5	13.3	13.3	13.3	52.206	0	32.543	27.4894	11	0.54187	-1.18414	-1.11239	0	0	1	0	0	5	2	0	0	4	4
P63323	P63323	40S ribosomal protein S12	Rps12	1.9977	3.99363	0.129486	0.796706			3959310	15812000	9344110	3024100	2227770	4894510	1676370	34255000	21044000	12853000	1718830	15812000	19843000	2809550	16533000	3	3	3	30.3	30.3	30.3	14.525	0	20.957	26.8014	10	0.559673	-0.889884	-1.04286	0	0	0	0	1	3	2	2	0	2	2
Q3UEB3	Q3UEB3	Poly(U)-binding-splicing factor PUF60	Puf60	1.98372	3.95512	0.131233	1.17635			3046690	12050000	721886	2422950	2995200	22858000	3765210	3098190	12050000	24164000	17152000	3087250	3093380	40396000	2727870	5	5	5	13.5	13.5	13.5	60.248	0	29.975	26.7878	8	0.415429	-1.44801	-1.62124	0	1	2	4	0	1	3	3	3	0	0
P50247	P50247	Adenosylhomocysteinase	Ahcy	1.93174	3.81515	0.137868	1.55145			3582750	13668700	843812	4325710	3990870	3174630	2467400	24554000	19455000	2018580	9110600	24516000	20835000	13140000	13668700	4	4	4	11.1	11.1	11.1	47.688	0	26.585	26.7447	11	0.223429	-1.65821	-2.13408	1	1	0	1	0	4	3	2	3	4	4
O70325;Q91XR9	O70325;Q91XR9	Phospholipid hydroperoxide glutathione peroxidase, mitochondrial;Phospholipid hydroperoxide glutathione peroxidase, nuclear	Gpx4	1.92207	3.78966	0.139126	3.72534	+		51909500	196720000	32942000	47324000	79768000	48543000	55276000	174580000	196720000	157180000	176600000	179350000	275560000	215110000	324520000	9	9	9	42.6	42.6	42.6	22.228	0	219.74	30.8808	60	0.00333333	-1.76324	-5.04258	3	7	5	7	5	9	8	7	7	8	7
P80313	P80313	T-complex protein 1 subunit eta	Cct7	1.88944	3.70491	0.143433	1.42129			7928420	29374000	9423840	5761530	33208000	6433000	415636	94170000	29374000	23153000	18095000	39668000	67981000	105520000	28092000	9	9	9	17.6	17.6	17.6	59.652	0	58.657	28.592	20	0.270083	-2.08474	-1.96001	1	0	4	1	2	8	5	2	3	7	9
Q8C804	Q8C804	Spindle and centriole-associated protein 1	Spice1	1.8671	3.64799	0.146431	0.943803			3696830	13486000	3520270	3873390	22032600	1695970	1066250	32341000	11449000	14640000	13486000	49304000	59148000	2943900	2753320	4	4	4	6.4	6.4	6.4	95.644	0	24.807	27.4052	6	0.510923	-1.31718	-1.2778	0	0	0	0	0	1	2	3	3	1	1
Q8VDP4	Q8VDP4	Cell cycle and apoptosis regulator protein 2	Ccar2	1.84818	3.60046	0.149006	2.14557			2462500	8866100	3555330	1644250	3135370	829100	1789630	6719780	11275000	8866100	2978930	3146530	6488450	11078000	10018000	4	4	4	6.9	6.9	6.9	103	0	24.252	25.3172	7	0.0654667	-1.51398	-2.90549	0	0	0	0	0	0	2	2	1	0	0
Q8K2B3	Q8K2B3	Succinate dehydrogenase [ubiquinone] flavoprotein subunit, mitochondrial	Sdha	1.82843	3.5515	0.151723	1.80531			4083060	14501000	4003880	728165	5353360	4162240	2714340	17086000	16152000	14501000	11147000	3117760	12995000	17893000	16245000	8	8	8	16.1	16.1	16.1	72.585	0	70.903	26.8088	18	0.137143	-1.62727	-2.46654	0	1	1	1	2	5	3	4	2	2	4
P47738	P47738	Aldehyde dehydrogenase, mitochondrial	Aldh2	1.82675	3.54737	0.151956	0.419731			5528060	19610000	3336480	14470000	5210040	5846060	3064150	59809000	2223690	4371180	1736810	30169000	39490000	24593000	19610000	7	6	6	15	13.5	13.5	56.537	0	37.489	27.4836	9	0.848688	-0.309003	-0.312034	0	1	1	1	4	7	3	2	2	7	7
Q8CHP8	Q8CHP8	Phosphoglycolate phosphatase	Pgp	1.7791	3.43212	0.158655	0.698659			3860890	13251000	2628300	4450370	4502040	1848150	3271410	148830000	16458000	1620620	1642750	83906000	125500000	13251000	13201000	5	5	5	20.9	20.9	20.9	34.54	0	35.559	28.511	16	0.631339	-1.16363	-0.87498	1	0	1	0	0	4	2	1	0	5	5
P01757;P01756;P03980	P01757;P01756	Ig heavy chain V region J558;Ig heavy chain V region MOPC 104E		1.74803	3.359	0.163125	0.613664			4338490	14573000	27523000	1208920	2252610	2029800	22479000	6424380	18125000	14573000	1030490	6020110	5596300	20390000	17436000	7	2	2	71.8	30.8	30.8	13.024	0	13.614	26.9136	6	0.696165	-0.68705	-0.719535	7	5	6	6	7	5	7	7	5	4	5
P24549;O35945;Q9JHW9;Q9CZS1	P24549	Retinal dehydrogenase 1	Aldh1a1	1.72406	3.30365	0.166631	0.845966			17682000	58415000	15573000	4466290	19791000	13106000	19978000	618520000	18459000	38797000	8886600	174150000	496670000	132400000	58415000	15	15	14	36.3	36.3	34.7	54.467	0	111.16	30.4844	49	0.552494	-1.3713	-1.12351	3	2	3	3	5	12	4	5	3	11	14
P68254	P68254	14-3-3 protein theta	Ywhaq	1.66757	3.17679	0.175079	2.20861			11324600	35976000	3849950	4372190	18277000	3374360	21508000	45574000	40872000	39856000	31017000	27633000	32892000	35976000	36831000	7	3	3	32.7	21.2	21.2	27.778	0	53.409	28.2675	28	0.0572414	-1.79167	-2.98666	3	2	4	2	3	7	6	6	6	5	7
E9Q557	E9Q557	Desmoplakin	Dsp	1.61176	3.05624	0.183691	1.43422			116274000	355360000	181080000	28296000	51467000	23756000	218020000	312070000	355360000	186370000	389770000	1030500000	401660000	104850000	74782000	51	51	51	19.1	19.1	19.1	332.91	0	323.31	31.6236	167	0.266298	-1.59225	-1.97746	24	7	13	9	31	36	32	30	35	45	36
P14206	P14206	40S ribosomal protein SA	Rpsa	1.5665	2.96185	0.190864	0.404626			4912140	14549000	4026210	4914320	5279530	4909960	3705800	24247000	28266000	715518	1710750	22459000	24404000	14549000	3576160	4	4	4	18.6	18.6	18.6	32.838	0	34.324	26.7848	11	0.868654	-0.262592	-0.275847	0	1	0	1	0	4	2	0	1	3	3
P58252;O08810	P58252	Elongation factor 2	Eef2	1.55561	2.93958	0.192614	1.26408			8547800	25127000	7973000	10575000	7440800	3673200	9122600	75505000	30858000	10866000	12294000	77334000	85537100	14012000	25127000	14	14	14	18.6	18.6	18.6	95.313	0	86.299	28.3837	29	0.373647	-1.30419	-1.74466	2	2	3	1	3	11	8	5	4	12	11
P62259	P62259	14-3-3 protein epsilon	Ywhae	1.54921	2.92657	0.193648	1.58528			58129500	170120000	42747000	76044000	59300000	56959000	46367000	485710000	170120000	113180000	108220000	273660000	348990000	218130000	161910000	16	16	14	65.5	65.5	58.4	29.174	0	111.86	30.9188	75	0.210537	-1.21241	-2.17885	4	9	11	8	7	15	11	10	10	12	12
P70403	P70403	Protein CASP	Cux1	1.53913	2.90619	0.195283	2.66339	+		3587840	10427000	1043750	4922650	2253040	5504550	1463450	6160550	8373000	6864000	4625600	15937800	16305200	10427000	10867000	22	2	2	31.9	3.2	3.2	77.268	0	12.483	25.2804	9	0.0252174	-1.74377	-3.57699	0	0	0	0	0	0	20	20	18	10	10
P10107	P10107	Annexin A1	Anxa1	1.51458	2.85716	0.199301	1.3421			3059200	8740600	5049080	751251	3797200	2321200	537842	9192800	810703	15662000	8740600	51585000	41439000	5241760	3769450	3	3	3	9.2	9.2	9.2	38.734	0	20.463	27.1098	11	0.324571	-1.93761	-1.85235	1	1	2	1	1	2	1	3	3	3	3
Q03265	Q03265	ATP synthase subunit alpha, mitochondrial	Atp5a1	1.50252	2.83337	0.201291	0.84263			30555000	86574000	25946000	33883000	31121000	29989000	19060000	230450000	93730000	32331000	23235000	97947000	145370000	86574000	47918000	11	11	11	25.5	25.5	25.5	59.752	0	80.447	29.5293	37	0.549644	-0.697334	-1.11811	3	8	8	5	3	10	10	8	7	10	10
P62204;Q9D6P8	P62204;Q9D6P8	Calmodulin;Calmodulin-like protein 3	Calm1;Calml3	1.45615	2.74375	0.209059	0.643211			7452200	20447000	1813270	11203100	3701330	12656000	2491860	56146000	20447000	3010940	8704500	26570000	60978000	28178000	1845570	2	2	2	20.1	20.1	20.1	16.837	0	16.235	27.5884	15	0.688912	-0.795525	-0.774786	1	1	1	2	0	2	2	1	2	2	2
P27786	P27786	Steroid 17-alpha-hydroxylase/17,20 lyase	Cyp17a1	1.4352	2.7042	0.212626	1.15303			14364000	38843000	2091610	11098000	14264000	14464000	21051000	250770000	38843000	37456000	25490000	82370000	144000000	42814000	26456000	9	9	9	22.7	22.7	22.7	57.637	0	69.244	29.308	30	0.409533	-1.45256	-1.58795	1	3	3	3	6	9	5	5	4	8	8
P63038	P63038	60 kDa heat shock protein, mitochondrial	Hspd1	1.43171	2.69766	0.213223	0.406153			4053890	10936000	2159170	2598090	5894730	5509680	1477410	38295000	11110000	2273260	3468940	14370000	16846000	10936000	737447	7	7	7	17.8	17.8	17.8	60.955	0	48.623	26.5965	10	0.871316	-0.261514	-0.279544	0	0	0	0	1	5	2	1	2	3	3
O35490;Q91WS4	O35490	Betaine--homocysteine S-methyltransferase 1	Bhmt	1.38197	2.60624	0.221845	0.628134			13553600	35324000	3637590	3561880	23512000	4637290	22470000	116180000	3487280	18191000	2883090	49664000	100080000	92111100	35324000	6	6	6	21.9	21.9	21.9	45.02	0	40.895	28.6695	13	0.689593	-0.858827	-0.746767	0	1	2	0	2	5	1	2	0	4	6
P10649	P10649	Glutathione S-transferase Mu 1	Gstm1	1.37742	2.59803	0.222643	0.509629			7595350	19733000	5832400	7700400	16916000	6228000	7490300	836330000	16725000	1658930	4570600	411090000	800110000	42299000	19733000	12	12	7	53.2	53.2	33	25.97	0	252.93	30.9084	36	0.81303	-0.865874	-0.512276	4	3	4	4	5	11	5	1	3	8	11
P61982	P61982	14-3-3 protein gamma;14-3-3 protein gamma, N-terminally processed	Ywhag	1.36852	2.58206	0.22421	1.71097			5251620	13560000	1791590	4603200	5900040	964960	6887450	37759000	16850000	9423800	10948000	24447000	35086000	12673000	13560000	7	5	4	32.8	25.5	21.5	28.302	0	80.461	27.2233	18	0.160947	-1.72778	-2.34381	2	5	3	3	3	7	6	5	5	6	7
Q8BFR5	Q8BFR5	Elongation factor Tu, mitochondrial	Tufm	1.31951	2.49581	0.232949	2.28017	+		3648270	9105410	2389740	7638400	2692830	2442590	4603700	7988200	10852000	8051700	4803500	7840000	12098000	9105410	9494000	3	3	3	10.6	10.6	10.6	49.508	0	21.633	26.229	14	0.0498571	-1.08403	-3.07889	0	2	2	1	1	3	2	3	3	2	3
P48774	P48774	Glutathione S-transferase Mu 5	Gstm5	1.31883	2.49464	0.233072	1.14783			13533000	33760000	11689100	15377000	2201040	15912000	4208730	195260000	27971000	33760000	18022000	52799000	65148000	50302000	20223000	7	6	6	31.7	27.7	27.7	26.635	0	38.935	28.7641	18	0.399742	-1.39623	-1.58049	1	3	2	3	1	7	4	6	4	4	5
Q9WTI7	Q9WTI7	Unconventional myosin-Ic	Myo1c	1.26329	2.40043	0.243203	1.01534			4074200	9779790	2158230	9459900	4860540	9372590	3287850	2779970	12066000	9779790	3504420	5530140	3218800	10016000	14336000	3	3	3	3.4	3.4	3.4	121.94	0	17.944	26.035	6	0.477127	-0.68321	-1.38647	1	3	1	2	2	1	3	2	2	0	0
Q02257;Q02248	Q02257	Junction plakoglobin	Jup	1.26224	2.39868	0.243395	1.52138			117898000	282800000	168470000	56186000	67326000	40902000	183140000	247930000	452300000	169990000	348990000	634000000	282800000	88533000	113810000	24	24	24	43.8	43.8	43.8	81.8	0	323.31	31.377	123	0.229455	-1.23392	-2.09415	13	9	5	8	16	20	16	19	21	23	16
P62908	P62908	40S ribosomal protein S3	Rps3	1.26101	2.39663	0.243623	1.09498			14778700	35419000	4767320	41804000	3677320	2922830	24790000	40184000	66275000	38290000	27804000	25317000	35419000	4305280	44639000	8	8	8	43.2	43.2	43.2	26.674	0	51.736	28.4553	18	0.4312	-1.28174	-1.5041	1	2	3	2	3	5	5	6	4	3	3
P42932	P42932	T-complex protein 1 subunit theta	Cct8	1.25878	2.39293	0.244034	1.25513			14938100	35746000	19777000	13860000	12114000	16016200	2689680	137310000	35746000	16343000	20121000	61876000	102830000	164410000	32300000	19	19	19	38.5	38.5	38.5	59.555	0	195.53	28.9888	50	0.374385	-1.46653	-1.73218	5	4	3	1	2	15	6	5	3	13	13
P35492	P35492	Histidine ammonia-lyase	Hal	1.24134	2.36418	0.24727	1.52788			2770990	6551120	7972400	1710290	6247010	1931690	1629030	3610290	7107100	5496700	8844300	12513000	3080310	6551120	4075350	2	2	2	4.7	4.7	4.7	72.257	0	11.878	25.328	4	0.231907	-0.981171	-2.10279	2	0	0	1	1	1	2	1	2	2	0
P09041	P09041	Phosphoglycerate kinase 2	Pgk2	1.2023	2.30106	0.254595	1.16136			39034500	89821000	30510000	41276000	74626000	36793000	34148000	374130000	89821000	97588000	70802000	241530000	298140000	84443000	84298000	11	11	6	29	29	16.8	44.852	0	94.679	30.3446	40	0.423298	-0.988612	-1.59987	5	5	7	7	4	11	6	8	8	11	9
Q01768;P15532	Q01768;P15532	Nucleoside diphosphate kinase B;Nucleoside diphosphate kinase A	Nme2;Nme1	1.19986	2.29717	0.255056	0.670028			5386820	12374500	20638500	4644980	5576740	5196900	1145680	152910000	17354000	12374500	5635500	89393000	171660000	3298440	10048000	5	5	5	44.1	44.1	44.1	17.363	0	51.687	28.7164	21	0.668982	-1.02223	-0.823779	1	1	1	1	1	4	4	1	2	4	5
P80314	P80314	T-complex protein 1 subunit beta	Cct2	1.13593	2.1976	0.267304	1.00307			18790500	41294000	10062000	18971000	18610000	23954000	13894000	195650000	41294000	30321000	23177000	53930000	85107100	119940000	30976000	15	15	15	36.3	36.3	36.3	57.477	0	200.98	29.1429	45	0.484944	-0.918861	-1.36805	3	5	4	2	3	15	8	8	8	13	12
P80316	P80316	T-complex protein 1 subunit epsilon	Cct5	1.07152	2.10165	0.279935	1.07332			19488000	40957000	17802000	15804000	36773000	21174000	9541600	93780000	40957000	24165000	27228000	44233000	48455000	92864000	32683000	12	12	12	23.8	23.8	23.8	59.623	0	94.102	28.7198	28	0.440478	-0.744793	-1.47243	4	5	9	6	3	11	6	8	8	8	9
Q80YT5	Q80YT5	Spermatogenesis-associated protein 20	Spata20	1.06743	2.0957	0.280749	1.13548			5769930	12092000	5503730	5402790	6442730	6036130	2395420	16557000	11615000	2563200	10743000	12092000	12669000	13644000	19046000	4	4	4	8	8	8	88.471	0	26.257	26.6127	9	0.398938	-0.790872	-1.56275	0	0	1	1	0	4	4	2	3	3	3
P17742	P17742	Peptidyl-prolyl cis-trans isomerase A;Peptidyl-prolyl cis-trans isomerase A, N-terminally processed	Ppia	1.06471	2.09175	0.281289	0.825362			36632000	76625000	1722840	57857000	24810000	48454000	20733000	418660000	85458000	29253000	30281000	347830000	366540000	76625000	23299000	6	6	6	38.4	38.4	38.4	17.971	0	75.305	30.4306	31	0.552946	-1.28908	-1.09004	1	2	3	2	4	6	3	3	2	5	6
P80318	P80318	T-complex protein 1 subunit gamma	Cct3	1.04124	2.058	0.285974	1.29335			28453500	58557000	39960000	7729640	32353000	24554000	20459000	124330000	42987000	39216000	30304000	71785000	125430000	104200000	58557000	12	12	12	29	29	29	60.629	0	91.558	29.2697	38	0.35832	-1.03788	-1.78527	3	2	7	2	4	11	7	8	4	11	10
P07356	P07356	Annexin A2	Anxa2	0.983868	1.97776	0.297578	0.65563			59441000	117560000	66947000	51935000	41198000	32102000	129910000	117320000	131330000	47088000	117560000	239660000	119670000	56456000	29263000	12	12	12	38.9	38.9	38.9	38.676	0	91.178	30.0366	60	0.680786	-0.419478	-0.797606	5	4	3	5	10	11	10	7	8	12	10
P47911	P47911	60S ribosomal protein L6	Rpl6	0.945665	1.92608	0.305423	0.581346			5316510	10240000	1992710	8608800	3467220	7165800	614616	37998000	4238730	10240000	2052960	25915000	11872000	2769080	11995000	4	4	4	13.5	13.5	13.5	33.509	0	24.498	26.8287	7	0.731806	-0.614555	-0.657425	1	2	0	2	1	3	1	2	1	4	3
Q3UV17	Q3UV17	Keratin, type II cytoskeletal 2 oral	Krt76	0.9155	1.88622	0.311682	0.453805			740315000	1396400000	1334600000	762200000	10481000	9998330	801960000	718430000	1271400000	1441500000	4603490000	2822500000	1396400000	5617500	3986980	16	2	2	14	1.9	1.9	62.844	0	12.564	33.869	19	0.839068	-0.847413	-0.39076	12	13	9	8	10	11	11	11	13	14	15
P62702	P62702	40S ribosomal protein S4, X isoform	Rps4x	0.854252	1.80782	0.324556	0.271115			1890950000	3418500000	1387900000	2230000000	3474300000	2927900000	1551900000	112870000	4220200000	3508100000	3967500000	93577000	91805100	3418500000	2435700000	15	15	15	48.7	48.7	48.7	29.597	0	272.08	34.5317	173	0.984942	0.114702	0.0915644	13	14	14	14	13	9	14	14	14	10	9
P35700	P35700	Peroxiredoxin-1	Prdx1	0.838452	1.78813	0.327912	1.47118			71359500	127600000	70322000	58434000	64041000	74037000	72397000	303810000	127160000	116650000	109060000	208060000	298930000	147000000	127600000	10	10	9	63.3	63.3	59.3	22.176	0	174.37	30.5856	58	0.255822	-0.80921	-2.02712	3	6	5	6	5	8	5	5	6	9	9
P12970	P12970	60S ribosomal protein L7a	Rpl7a	0.837063	1.78641	0.328208	0.909346			5278410	9429390	3404510	7152300	2736250	9833500	1745730	14645000	11730000	6531800	6885200	46649000	21750000	9429390	1597230	4	4	4	18.4	18.4	18.4	29.976	0	26.067	27.0144	9	0.509286	-0.938854	-1.22427	1	2	1	2	0	4	2	2	2	4	3
Q9Z2I9	Q9Z2I9	Succinyl-CoA ligase [ADP-forming] subunit beta, mitochondrial	Sucla2	0.789131	1.72803	0.338478	0.604055			13935500	24081000	12668000	13760000	31620000	14111000	849407	26413000	27486000	30690000	18596000	16410000	37147000	24081000	1936080	7	7	7	17.1	17.1	17.1	50.113	0	42.831	27.7247	19	0.707016	-0.648764	-0.701259	3	4	3	4	1	6	4	5	5	4	5
P19157;P46425	P19157;P46425	Glutathione S-transferase P 1;Glutathione S-transferase P 2	Gstp1;Gstp2	0.775687	1.71201	0.341381	0.425563			17924000	30686000	15170100	2091730	19905000	20551000	15943000	276070000	15210000	10846000	2710060	87795000	158630000	37016000	30686000	4	4	4	30	30	30	23.609	0	99	29.2447	15	0.848774	-0.379587	-0.325784	2	1	3	3	2	4	4	4	1	4	4
O08716	O08716	Fatty acid-binding protein 9	Fabp9	0.768998	1.70409	0.342828	1.13829			20617500	35134000	19586000	21649000	14231000	22904000	768557	175320000	35134000	29321000	33485000	96937000	207890000	53650000	23762000	5	5	5	37.9	37.9	37.9	15.017	0	37.653	29.2894	32	0.401905	-1.64474	-1.5668	2	3	3	3	1	5	5	4	5	5	5
Q8R326	Q8R326	Paraspeckle component 1	Pspc1	0.740064	1.67025	0.349117	1.72802			23069000	38531000	21261000	23178000	26166000	25277000	22960000	22328000	56697000	48565000	38531000	21799000	19866000	71488000	32192000	8	8	8	19.5	19.5	19.5	58.758	0	55.265	28.5709	17	0.157189	-0.678996	-2.36605	2	3	5	4	2	3	7	7	7	4	3
Q9D051	Q9D051	Pyruvate dehydrogenase E1 component subunit beta, mitochondrial	Pdhb	0.738618	1.66858	0.349432	0.96766			17002500	28370000	6945300	2358120	20952000	20380000	13625000	84948000	15383000	16575000	16718000	53762000	40620000	42956000	28370000	8	8	8	31.2	31.2	31.2	38.937	0	56.696	28.3193	23	0.505173	-0.946862	-1.31439	0	0	2	2	3	8	3	6	2	7	8
P61358	P61358	60S ribosomal protein L27	Rpl27	0.730671	1.65941	0.351167	0.493838			18545100	30774000	29967000	3686340	3201650	12430300	24660000	31085000	45141000	30774000	1433850	33593000	25703000	5525340	39509000	3	3	3	30.1	30.1	30.1	15.798	0	20.393	28.1212	10	0.799424	-0.455089	-0.478748	2	1	1	1	2	3	3	2	1	3	3
P63242;Q8BGY2	P63242;Q8BGY2	Eukaryotic translation initiation factor 5A-1;Eukaryotic translation initiation factor 5A-2	Eif5a;Eif5a2	0.721752	1.64918	0.353119	0.480724			4162240	6864300	2456690	4927280	8425400	3397210	3136560	40101000	21545000	6864300	2311490	15583000	51806000	5003940	1445100	4	4	4	24.7	24.7	24.7	16.832	0	31.594	27.0595	11	0.803273	-0.421213	-0.450415	1	1	2	0	0	4	2	3	1	4	4
P17897;P08905	P17897;P08905	Lysozyme C-1;Lysozyme C-2	Lyz1;Lyz2	0.71734	1.64415	0.354085	0.334925			73235500	120410000	316470000	60830000	77256000	55454000	142630000	69215000	207580000	82985000	27423000	185230000	220660000	120410000	44831000	2	2	2	12.8	12.8	12.8	16.794	0	12.611	30.2577	20	0.926568	-0.0579574	-0.0964193	2	2	2	2	2	2	2	2	2	2	2
P10126;P62631	P10126	Elongation factor 1-alpha 1	Eef1a1	0.714119	1.64048	0.354791	1.19985			390105000	639960000	363830000	342500000	434040000	416380000	312390000	1232800000	874280000	585310000	448900000	666270000	877750000	639960000	547110000	12	12	12	34.4	34.4	34.4	50.113	0	129.81	32.7137	142	0.417962	-0.511532	-1.65457	8	11	9	9	9	11	10	11	12	10	11
P99027	P99027	60S acidic ribosomal protein P2	Rplp2	0.708594	1.63421	0.356004	0.246343			50392500	82352000	71271000	56212000	44133000	44573000	38828000	157660000	72117000	1580870	52716000	82352000	126690000	222220000	90276000	6	6	6	71.3	71.3	71.3	11.651	0	73.746	29.768	24	1	0.172916	0.172982	2	3	3	4	2	5	3	2	2	5	4
Q9WUM5	Q9WUM5	Succinyl-CoA ligase [ADP/GDP-forming] subunit alpha, mitochondrial	Suclg1	0.70006	1.62457	0.35788	0.545361			86195000	140030000	62548000	66350000	137970000	136310000	106040000	56076000	138730000	140030000	175900000	30336000	54176000	173070000	156150000	11	11	11	35.8	35.8	35.8	36.154	0	120.31	30.3211	64	0.79024	-0.270565	-0.585959	5	5	5	9	8	6	8	10	9	5	5
P51881;P48962;Q3V132	P51881;P48962	ADP/ATP translocase 2;ADP/ATP translocase 2, N-terminally processed;ADP/ATP translocase 1	Slc25a5;Slc25a4	0.6961	1.62012	0.358751	0.776902			8373460	13566000	2637700	2824140	14106000	13054000	3692920	48284000	14941000	13566000	13325000	16150000	19387000	13436000	4795460	3	3	3	10.4	10.4	10.4	32.931	0	16.554	27.3556	5	0.57284	-0.688008	-1.00979	2	2	3	2	2	3	3	3	2	2	3
P15105	P15105	Glutamine synthetase	Glul	0.675723	1.5974	0.363248	0.955943			27362000	43708000	25792000	20921000	45566000	28932000	20438000	65703000	29453000	31370000	17169000	43708000	86578000	126610000	91436900	8	8	8	23.9	23.9	23.9	42.119	0	179.51	29.076	34	0.504104	-0.647847	-1.29646	2	3	2	5	6	7	4	5	3	5	7
P60335	P60335	Poly(rC)-binding protein 1	Pcbp1	0.666405	1.58711	0.365311	0.962962			9172000	14557000	3057650	12780000	10467000	2225300	7877000	33450000	12927000	13565000	21441000	3539110	33927000	21780000	14557000	4	4	3	13.8	13.8	10.7	37.497	0	25.013	27.3922	19	0.503526	-0.891794	-1.30721	1	3	2	1	3	3	3	3	3	1	3
P27773	P27773	Protein disulfide-isomerase A3	Pdia3	0.631991	1.5497	0.372962	0.508855			2673870	4143700	2871680	2476060	2147520	5568100	2289500	431760000	6669700	1313200	2001600	533830000	850110000	4143700	2236360	21	21	21	49.3	49.3	49.3	56.678	0	152.53	30.7094	55	0.802627	-1.00718	-0.510646	0	0	0	2	1	20	6	3	3	20	21
P17751	P17751	Triosephosphate isomerase	Tpi1	0.619283	1.53611	0.3758	0.934221			8931650	13720000	12685000	9719000	3078270	4998850	8144300	130590000	32671000	12654000	13591000	77145000	105560000	13720000	9391800	8	8	8	38.8	38.8	38.8	32.191	0	70.403	28.5621	28	0.501877	-1.14601	-1.26299	2	2	0	0	3	8	5	4	4	7	8
P14131	P14131	40S ribosomal protein S16	Rps16	0.611041	1.52736	0.377644	0.515261			34887000	53285000	30379000	42329000	47950000	39395000	26970000	20286000	64200000	42681000	59246000	19410000	13416000	54613000	53285000	4	4	4	24.7	24.7	24.7	16.445	0	29.226	28.6716	21	0.80916	-0.211594	-0.524085	2	2	3	3	3	2	3	2	3	3	3
P60867	P60867	40S ribosomal protein S20	Rps20	0.594315	1.50976	0.381396	0.358749			77224500	116590000	84505000	69944000	116810000	116220000	60143000	35009000	171870000	134120000	116590000	22573000	30691000	147270000	69607000	2	2	2	19.3	19.3	19.3	13.373	0	36.215	29.8296	41	0.907059	-0.086214	-0.160301	2	2	2	2	2	2	2	2	2	2	2
P35487	P35487	Pyruvate dehydrogenase E1 component subunit alpha, testis-specific form, mitochondrial	Pdha2	0.589523	1.50475	0.382473	2.02757			34841000	52427000	24764000	23859000	50111000	36431000	33251000	45939000	52427000	61645000	34098000	50708000	45830000	89561000	64472000	10	10	10	23.5	23.5	23.5	43.412	0	66.991	29.0439	36	0.0824242	-0.672401	-2.75359	4	5	7	4	5	5	6	7	6	3	2
P07724	P07724	Serum albumin	Alb	0.569207	1.48371	0.387048	0.437771			220340000	326920000	136850000	182320000	224790000	215890000	333690000	5021100000	339870000	155670000	155020000	1822300000	5994700000	165210000	326920000	36	33	32	68.8	66.6	66.6	68.692	0	323.31	33.6788	163	0.838632	-0.392146	-0.354189	12	17	17	16	19	35	24	19	15	35	35
Q8VIG3	Q8VIG3	Radial spoke head 1 homolog	Rsph1	0.561622	1.47593	0.38876	0.769762			10054700	14840000	2283030	10953000	9156400	14139000	1996260	142630000	13136000	14840000	11548000	82114000	105680000	19898000	4243300	8	8	8	35.2	35.2	35.2	34.181	0	115.21	28.5626	31	0.576317	-1.07185	-0.997767	1	2	1	2	1	8	2	3	2	7	7
O88569;P49312	O88569	Heterogeneous nuclear ribonucleoproteins A2/B1	Hnrnpa2b1	0.54659	1.46063	0.39216	0.805632			6130300	8954100	1812900	8781400	3248250	9072800	3479200	127220000	15628000	8954100	3327220	176700000	137570000	8198400	8792300	9	9	9	32.6	32.6	32.6	37.402	0	71.482	28.8814	20	0.566063	-1.28512	-1.05764	0	2	1	4	1	7	4	2	2	8	9
P14211	P14211	Calreticulin	Calr	0.52989	1.44382	0.395947	0.438525			3247310	4688530	2115030	2204100	4067110	3746010	2748610	553800000	12093000	4688530	1790100	283670000	659370000	1804400	650420	16	16	16	48.3	48.3	48.3	47.994	0	143.8	30.4037	36	0.842675	-0.700011	-0.355928	0	0	0	0	0	15	5	1	2	13	16
Q8CGP2;Q8CGP1;Q6ZWY9;Q64525;Q64478;Q64475;P10854;P10853;Q9D2U9;Q8CGP0;Q64524;P70696	Q8CGP2;Q8CGP1;Q6ZWY9;Q64525;Q64478;Q64475;P10854;P10853;Q9D2U9;Q8CGP0;Q64524;P70696	Histone H2B type 1-P;Histone H2B type 1-K;Histone H2B type 1-C/E/G;Histone H2B type 2-B;Histone H2B type 1-H;Histone H2B type 1-B;Histone H2B type 1-M;Histone H2B type 1-F/J/L;Histone H2B type 3-A;Histone H2B type 3-B;Histone H2B type 2-E;Histone H2B type 1-A	Hist1h2bp;Hist1h2bk;Hist1h2bc;Hist2h2bb;Hist1h2bh;Hist1h2bb;Hist1h2bm;Hist1h2bf;Hist3h2ba;Hist3h2bb;Hist2h2be;Hist1h2ba	0.528807	1.44274	0.396193	0.934819			85372500	123170000	49047000	88297000	215650000	82448000	91689900	77045000	853590000	78684000	123170000	224210000	59143000	91254000	183800000	4	4	4	35.7	35.7	35.7	13.992	0	113.54	30.8391	34	0.50765	-0.746635	-1.26392	2	3	3	3	4	3	4	3	4	4	4
P14115	P14115	60S ribosomal protein L27a	Rpl27a	0.528326	1.44225	0.396302	0.284847			52563500	75810000	36743000	97855000	66853000	134670000	38274000	4429080	119620000	82176000	75810000	38411000	2743660	83692000	27629000	4	4	4	27.7	27.7	27.7	16.605	0	25.161	29.2017	15	0.987524	0.0491096	0.048697	3	4	3	4	3	3	3	4	3	2	2
P62843	P62843	40S ribosomal protein S15	Rps15	0.511824	1.42585	0.400055	0.347599			57945000	82621000	37238000	73315000	83777000	65928000	49962000	14262000	144930000	82621000	92945000	12918000	14191000	92319000	41065000	5	5	5	39.3	39.3	39.3	17.04	0	59.289	29.3623	34	0.914543	-0.087977	-0.130769	2	4	4	5	4	3	4	5	4	3	2
P63276	P63276	40S ribosomal protein S17	Rps17	0.505801	1.41991	0.401427	0.197698			189695000	269350000	78490000	269070000	356650000	501130000	110320000	10189000	413360000	270330000	315640000	7207200	7720700	269350000	110660000	8	8	8	62.2	62.2	62.2	15.524	0	205.94	31.0757	87	1	0.458009	0.35215	4	7	7	7	7	5	6	6	6	3	4
P62270	P62270	40S ribosomal protein S18	Rps18	0.477491	1.39232	0.407891	0.476395			71575500	99656000	62042000	81109000	100250000	138820000	61061000	22309000	204310000	99656000	80466000	37154000	18266000	155640000	137910000	8	8	8	43.4	43.4	43.4	17.718	0	47.79	29.9524	30	0.80575	-0.2697	-0.44096	4	6	5	5	7	6	7	5	4	3	3
P63168	P63168	Dynein light chain 1, cytoplasmic	Dynll1	0.466978	1.38221	0.410298	0.96844			39193000	54173000	35599000	35037000	34152000	42962000	42787000	49283000	59400000	42494000	28407000	35344000	54173000	56856000	86727000	2	2	1	37.1	37.1	24.7	10.366	0	15.46	28.9088	21	0.510973	-0.306732	-1.31558	1	2	2	2	1	2	2	2	2	2	1
G3X9C2	G3X9C2	F-box only protein 50	Nccrp1	0.451854	1.3678	0.413767	0.461505			3728550	5099900	11059000	2703300	1336730	1181440	5470400	4753800	7765000	979891	15044000	17156000	5099900	2406900	910095	2	2	2	8.3	8.3	8.3	30.407	0	13.449	26.0395	12	0.830621	-0.349858	-0.408039	1	2	0	1	2	2	1	1	1	2	2
Q8C2Q3	Q8C2Q3	RNA-binding protein 14	Rbm14	0.448674	1.36479	0.414497	0.182234			45032000	61459000	43815000	53581000	54834000	45597000	44467000	14602800	81738000	68452000	61459000	4689760	4253790	73776000	55304000	12	12	12	22.1	22.1	22.1	69.448	0	94.135	28.8434	32	1	0.346879	0.416024	4	9	10	7	4	2	10	10	10	0	0
P80315	P80315	T-complex protein 1 subunit delta	Cct4	0.42977	1.34702	0.418844	0.938591			26135500	35205000	22748000	22894000	29377000	32581000	14768000	92250000	30346000	35205000	23436000	63002000	70459000	89614000	32321000	8	8	8	18.9	18.9	18.9	58.066	0	50.712	28.9008	22	0.51038	-0.571291	-1.26975	2	3	4	4	4	8	6	5	4	8	6
P29341	P29341	Polyadenylate-binding protein 1	Pabpc1	0.424407	1.34202	0.420079	0.758723			103672000	139130000	20826000	87704000	119640000	121170000	79262000	220840000	123910000	61349000	46528000	215500000	139130000	391500000	176710000	20	20	20	31.6	31.6	31.6	70.67	0	140.28	30.5791	80	0.579883	-0.595627	-0.979079	2	9	11	13	10	18	14	13	9	16	16
Q7TSF0;Q61495;Q7TSF1	Q7TSF0;Q61495;Q7TSF1	Desmoglein-1-gamma;Desmoglein-1-alpha;Desmoglein-1-beta	Dsg1c;Dsg1a;Dsg1b	0.418694	1.33672	0.421395	1.04133			13590000	18166000	25760000	2123900	10939000	2393930	16241000	16286000	18166000	17933000	23624000	108490000	19331000	11604000	4504660	3	3	3	2.9	2.9	2.9	100.51	0	17.886	27.9552	9	0.460638	-1.1474	-1.42522	3	1	2	1	3	3	2	2	2	3	3
Q60749	Q60749	KH domain-containing, RNA-binding, signal transduction-associated protein 1	Khdrbs1	0.410311	1.32897	0.423329	1.18959			3752830	4987400	3440250	1892220	4564080	4065400	2040340	6660800	4749900	4055100	4987400	5500010	2970200	9588700	5448600	2	2	2	5.4	5.4	5.4	48.37	0	14.024	25.1785	7	0.411345	-0.55174	-1.64004	0	0	1	2	1	1	2	2	2	1	1
Q8VH51	Q8VH51	RNA-binding protein 39	Rbm39	0.403928	1.32311	0.424802	0.432723			14829500	19621000	3217720	24729000	27065000	43077000	868070	4930020	19621000	32573000	23956000	9784900	2716580	35939000	1475230	5	5	5	11.7	11.7	11.7	59.406	0	35.642	27.3465	16	0.843242	-0.380622	-0.342505	1	2	4	5	0	1	2	4	5	0	1
P84078;P61205;Q8BSL7;P84084	P84078;P61205;Q8BSL7;P84084	ADP-ribosylation factor 1;ADP-ribosylation factor 3;ADP-ribosylation factor 2;ADP-ribosylation factor 5	Arf1;Arf3;Arf2;Arf5	0.394743	1.31471	0.426924	0.441388			54034000	71039000	45061000	53941000	54127000	55770000	52349000	150460000	67628000	52835000	47423000	71039000	92191000	72447000	72043000	6	6	4	43.6	43.6	26	20.697	0	43.339	29.524	41	0.853243	-0.0983889	-0.362511	6	5	6	6	5	6	6	6	6	6	6
P52480;P53657	P52480	Pyruvate kinase PKM	Pkm	0.390429	1.31078	0.427922	1.14922			70967500	93023000	68811000	68200000	73267000	46423000	73124000	169830000	76236000	79701000	93023000	220450000	139670000	122220000	85691000	16	16	16	42.7	42.7	42.7	57.844	0	165.65	30.1486	66	0.40518	-0.512852	-1.58249	5	9	9	5	9	14	9	11	11	13	15
P97315	P97315	Cysteine and glycine-rich protein 1	Csrp1	0.378219	1.29974	0.430747	1.19695			5051330	6565400	3607160	3051500	6495500	8606510	1714050	8385300	4981700	15642000	4817800	6565400	12315000	7299800	6086600	4	4	4	33.2	33.2	33.2	20.583	0	40.745	26.118	15	0.412222	-0.723926	-1.65047	1	1	2	1	0	3	2	2	2	2	3
Q9CXW4	Q9CXW4	60S ribosomal protein L11	Rpl11	0.374855	1.29671	0.431526	0.544297			8374000	10858600	1536360	2943360	13697000	10806000	5942000	11605000	12862000	2365210	8720600	2063630	10858600	14461000	25668000	3	3	3	19.1	19.1	19.1	20.252	0	19.064	26.5795	15	0.786095	-0.428124	-0.583808	0	0	3	2	3	2	3	2	3	1	1
P61979	P61979	Heterogeneous nuclear ribonucleoprotein K	Hnrnpk	0.368564	1.29107	0.432983	0.735139			38919000	50247000	23383000	43764000	40192000	37646000	25449000	113090000	31400000	61120000	34960000	92564900	79222000	50247000	42807000	11	11	11	31.7	31.7	31.7	50.976	0	87.055	29.1488	32	0.594038	-0.364211	-0.938706	4	5	5	5	4	11	4	7	6	11	10
P62918	P62918	60S ribosomal protein L8	Rpl8	0.36636	1.2891	0.433494	0.203961			11491000	14813000	5369670	10274000	12736000	12708000	8127370	20348000	16418000	1919320	4156990	20229000	14813000	15418000	10503200	2	2	2	10.5	10.5	10.5	28.024	0	12.966	26.8269	4	1	0.187103	0.327359	1	2	2	2	1	2	2	1	1	2	2
P62301	P62301	40S ribosomal protein S13	Rps13	0.360613	1.28397	0.434827	0.177552			248915000	319600000	151730000	324550000	268180000	340640000	229650000	55300000	428520000	319600000	323670000	23084000	23117000	327050000	238100000	6	6	6	39.1	39.1	39.1	17.222	0	64.512	31.1952	75	1	0.372237	0.436179	5	6	6	6	6	4	6	6	6	3	3
Q99JY9;Q641P0	Q99JY9	Actin-related protein 3	Actr3	0.359851	1.28329	0.435004	0.202066			22335500	28663000	19839000	48814000	24832000	46351000	3800850	7063780	2095660	33106000	28663000	3967930	16409000	31350000	31369000	8	8	8	26.8	26.8	26.8	47.357	0	66.67	27.7498	26	1	0.292865	0.334798	2	5	6	7	1	0	1	4	6	1	2
P43277	P43277	Histone H1.3	Hist1h1d	0.355589	1.27951	0.435993	0.799637			90527000	115830000	64389000	94478000	262800000	205450000	1546460	86576000	190830000	93315000	94427000	115830000	123660000	196580000	102290000	6	6	1	25.3	25.3	7.2	22.099	0	39.896	30.2994	23	0.561732	-1.07632	-1.04772	4	6	6	6	3	6	5	6	6	6	5
Q00896;P07758	Q00896;P07758	Alpha-1-antitrypsin 1-3;Alpha-1-antitrypsin 1-1	Serpina1c;Serpina1a	0.353975	1.27808	0.436367	0.509538			21717000	27756000	20452000	24256000	16026000	21781000	21653000	368260000	27756000	22236000	17440000	134340000	246330000	19330000	61137000	10	10	5	26.9	26.9	12.4	45.823	0	141.77	29.7364	43	0.807128	-0.455927	-0.512084	3	6	3	5	6	10	5	6	4	9	9
P14602	P14602	Heat shock protein beta-1	Hspb1	0.337651	1.2637	0.440159	0.890227			4473380	5653000	7975700	4386130	4537200	4409560	3291010	4858600	8340800	4506000	5653000	20527000	6631100	3406000	4846430	2	2	2	9.1	9.1	9.1	23.014	0	12.461	25.841	8	0.520233	-0.453287	-1.1942	1	1	1	1	1	2	1	1	1	1	1
P16858	P16858	Glyceraldehyde-3-phosphate dehydrogenase	Gapdh	0.318182	1.24676	0.444688	1.0429			214460000	267380000	149040000	231080000	229060000	199860000	183900000	348060000	311260000	267380000	265820000	179680000	219430000	309450000	320650000	13	13	11	50.2	50.2	43.8	35.81	0	136.11	31.5068	62	0.466294	-0.284397	-1.42755	8	9	10	8	9	13	11	12	12	10	11
P62984	P62984	Ubiquitin-60S ribosomal protein L40;Ubiquitin;60S ribosomal protein L40	Uba52	0.310101	1.23979	0.44657	0.856612			143685000	178140000	167440000	134020000	87544000	153350000	123130000	188080000	269620000	107580000	116430000	185640000	184670000	178140000	171870000	4	4	1	34.4	34.4	7.8	14.728	0	88.819	30.6594	40	0.544818	-0.268281	-1.14066	4	4	4	4	3	4	4	4	4	4	4
P63017	P63017	Heat shock cognate 71 kDa protein	Hspa8	0.30142	1.23236	0.448593	0.517396			197175000	242990000	164920000	205440000	188910000	216430000	139530000	376590000	246050000	188810000	133790000	224870000	242990000	288240000	282880000	24	15	14	46	32.8	29.1	70.87	0	173.6	31.2466	122	0.812	-0.128102	-0.528541	18	18	18	19	19	23	18	19	19	23	22
Q9CQU1	Q9CQU1	Microfibrillar-associated protein 1	Mfap1	0.298827	1.23014	0.449198	0.164834			7422060	9130200	4953520	9890600	12859000	17361000	2902380	3367620	9130200	9407900	12043000	3581380	3540360	11837000	914238	4	4	4	13.9	13.9	13.9	51.954	0	24.844	25.8546	6	0.994622	0.339338	0.493076	1	3	3	3	0	0	3	3	3	0	0
P05064	P05064	Fructose-bisphosphate aldolase A	Aldoa	0.297538	1.22905	0.449499	0.636538			37940000	46630000	34527000	27964000	43655000	41353000	26286000	128240000	44311000	46630000	32722000	184680000	94967000	48792000	27468000	8	8	8	26.6	26.6	26.6	39.355	0	51.255	29.4035	23	0.686828	-0.38153	-0.762428	4	4	5	4	4	8	5	4	5	6	7
P70362	P70362	Ubiquitin fusion degradation protein 1 homolog	Ufd1l	0.29642	1.22809	0.449759	0.728616			4927150	6051000	2148170	3003580	6850720	8694610	772274	7549200	9230700	2258060	1469470	5265500	6730700	63724000	6051000	5	5	5	24.1	24.1	24.1	34.481	0	31.725	26.6103	9	0.598654	-0.812923	-0.927428	0	1	1	2	0	2	2	1	1	3	2
P62264	P62264	40S ribosomal protein S14	Rps14	0.296097	1.22782	0.449834	0.239463			210080000	257940000	239790000	180370000	387570000	294080000	114830000	53847000	349880000	305820000	257940000	39924000	46026000	329690000	168840000	5	5	5	36.4	36.4	36.4	16.273	0	37.133	31.0631	56	0.99801	0.133183	0.19664	4	5	5	4	4	4	5	5	5	4	2
P16627	P16627	Heat shock 70 kDa protein 1-like	Hspa1l	0.279132	1.21346	0.453794	0.736009			17914000	21738000	17818000	16902000	28297000	18010000	13063000	21872000	32855000	15980000	13354000	21153000	28045000	21738000	26697000	12	5	2	22.2	10.8	4.7	70.636	0	65.172	27.8489	25	0.59821	-0.221645	-0.940206	9	10	9	8	10	11	9	11	10	11	12
Q9D8N0	Q9D8N0	Elongation factor 1-gamma	Eef1g	0.276438	1.2112	0.454423	0.619914			12410000	15031000	2023590	15180000	14000000	10820000	1577060	84311000	10209900	4382300	3926810	26021000	54652000	58315000	15031000	9	9	9	23.8	23.8	23.8	50.06	0	67.77	27.9644	15	0.6915	-0.751579	-0.731339	0	2	2	2	0	6	2	1	1	7	7
P00342	P00342	L-lactate dehydrogenase C chain	Ldhc	0.267588	1.20379	0.45649	0.485802			294710000	354770000	259600000	238990000	329820000	329980000	203740000	1703900000	354770000	264320000	252280000	798250000	1198400000	454110000	285680000	18	18	16	58.7	58.7	52.4	35.911	0	174.83	32.465	153	0.799014	-0.254417	-0.461439	11	10	11	11	10	18	13	14	13	17	17
Q9JHX6	Q9JHX6	Probable allantoicase	Allc	0.26672	1.20307	0.456693	0.523139			8617950	10368000	3634600	2552450	10535000	9311700	7924200	12265400	10559000	11590000	9196800	3638440	3163400	16420000	10368000	3	3	3	8.5	8.5	8.5	46.293	0	18.195	26.3231	7	0.80738	-0.271597	-0.540477	1	1	3	2	2	1	2	3	3	1	1
Q68FD5	Q68FD5	Clathrin heavy chain 1	Cltc	0.241334	1.18209	0.462631	0.763972			18911500	22355000	19030000	27119000	15947000	18793000	3023190	40339000	26819000	19984000	20362000	20377000	27774000	23164000	22355000	11	11	11	8.7	8.7	8.7	191.55	0	82.168	27.8451	30	0.578745	-0.482504	-0.987981	2	6	4	6	1	8	4	7	8	6	6
Q06890	Q06890	Clusterin;Clusterin beta chain;Clusterin alpha chain	Clu	0.235637	1.17743	0.463965	0.501909			49711000	58531000	32569000	37968000	58100000	41322000	80223000	209550000	58531000	52714000	36767000	92579000	159290000	54990000	103340000	11	11	11	28.8	28.8	28.8	51.655	0	84.668	29.7738	64	0.808474	-0.235776	-0.495961	3	4	5	6	6	10	7	8	6	9	9
Q61937	Q61937	Nucleophosmin	Npm1	0.230618	1.17334	0.46514	0.386844			9763600	11456000	3426140	10947000	9202700	9604000	9923200	25383000	12970000	9087290	10748000	18137000	24799000	2337620	11456000	4	4	4	19.9	19.9	19.9	32.56	0	24.844	27.1088	10	0.878805	-0.130458	-0.232125	1	3	3	3	3	4	3	4	4	4	4
P47757	P47757	F-actin-capping protein subunit beta	Capzb	0.227243	1.1706	0.46593	0.59004			15311000	17923000	14204000	16478000	20260000	16418000	10336300	12714000	12492000	13271000	20904000	17961000	11675000	17923000	22161000	5	5	5	21.3	21.3	21.3	31.345	0	30.592	27.4438	13	0.723805	-0.133878	-0.674317	2	4	2	4	2	3	4	5	5	4	3
Q9QYJ0	Q9QYJ0	DnaJ homolog subfamily A member 2	Dnaja2	0.211126	1.15759	0.469707	0.440548			6258770	7245100	3099890	9954900	13532000	8750700	2869260	3766850	7503000	7436500	7245100	2922680	7025600	12260000	4957600	3	3	3	10.9	10.9	10.9	45.745	0	19.979	25.9949	9	0.849208	-0.16147	-0.360582	1	2	3	2	0	1	3	3	3	2	2
Q9WV32	Q9WV32	Actin-related protein 2/3 complex subunit 1B	Arpc1b	0.207387	1.1546	0.470584	0.246461			25437500	29370000	13513000	27149000	28821000	44994000	23726000	6080780	18613000	39109000	36065000	6368090	4886430	29370000	33890000	7	7	7	24.7	24.7	24.7	41.063	0	73.145	27.9895	24	1	0.110331	0.17258	2	2	3	3	5	1	3	7	5	1	1
P58774	P58774	Tropomyosin beta chain	Tpm2	0.204871	1.15258	0.471173	0.497099			109875000	126640000	76973000	159680000	114160000	170350000	105590000	86212000	57876000	127620000	126640000	366410000	190640000	94201000	100240000	15	8	1	41.9	25	2.8	32.836	0	323.31	30.5707	54	0.804993	-0.188096	-0.485722	11	12	11	11	12	13	12	12	11	13	15
P62830	P62830	60S ribosomal protein L23	Rpl23	0.199827	1.14856	0.472356	0.191214			463075000	531870000	311130000	656400000	521100000	795830000	405050000	79180000	531870000	673310000	765290000	61497000	86264000	532910000	328000000	10	10	10	65	65	65	14.865	0	156.44	32.4133	95	1	0.285329	0.378452	8	7	6	7	8	6	8	7	8	6	6
P62245	P62245	40S ribosomal protein S15a	Rps15a	0.198948	1.14786	0.472562	0.174853			32740000	37581000	24680000	23024000	40800000	67966000	24322000	51431000	76111000	37581000	36603000	15232000	3122410	71483000	42558000	4	4	4	30.8	30.8	30.8	14.839	0	23.457	28.7521	13	0.993763	0.31485	0.447986	2	3	3	3	4	3	4	2	4	4	1
Q9Z2C8	Q9Z2C8	Y-box-binding protein 2	Ybx2	0.18305	1.13528	0.476292	0.344549			128990000	146440000	85170000	131220000	127780000	130200000	76319000	328650000	63413000	73880000	49519000	299640000	216630000	379520000	146440000	11	11	8	48.3	48.3	39.4	38.27	0	262.86	30.741	86	0.916138	-0.0676295	-0.12258	7	7	5	8	7	11	6	6	6	10	10
Q99JF8	Q99JF8	PC4 and SFRS1-interacting protein	Psip1	0.176971	1.13051	0.477719	0.3489			7632760	8628900	1864390	14867000	20266000	12236000	1192100	3029530	8628900	10394000	19003000	3595380	2568520	8672200	1683450	5	5	5	14.2	14.2	14.2	59.696	0	37.185	26.1993	17	0.917163	-0.11104	-0.134247	1	4	4	4	0	2	2	3	4	1	1
P18760;P45591	P18760	Cofilin-1	Cfl1	0.176362	1.13003	0.477862	0.498748			86072000	97264000	84458000	107540000	82204000	87686000	51311000	183590000	97264000	84765000	75594000	125030000	198290000	111190000	69027000	7	7	7	54.2	54.2	54.2	18.559	0	148.29	30.0578	47	0.807765	-0.15136	-0.48924	7	7	7	7	7	7	7	7	7	7	6
P22599	P22599	Alpha-1-antitrypsin 1-2	Serpina1b	0.173392	1.12771	0.478559	0.338698			6051750	6824600	5150000	2493350	3057860	7701000	6953500	62687000	6824600	5623500	3170010	20074000	47109000	1102640	12188000	8	3	2	23.5	9	6.5	45.974	0	84.192	27.2571	12	0.924274	-0.1025	-0.106736	2	4	2	4	4	8	4	4	1	6	7
Q921F2	Q921F2	TAR DNA-binding protein 43	Tardbp	0.166156	1.12206	0.480258	0.921594			3293870	3695940	3894580	3358520	2263600	3784230	1656110	3229220	2214500	2811400	2593300	6583720	9541330	3695940	4124300	3	3	3	10.1	10.1	10.1	44.547	0	18.398	24.4109	6	0.502313	-0.450219	-1.24339	0	1	2	0	0	2	2	2	2	0	2
Q99KV1	Q99KV1	DnaJ homolog subfamily B member 11	Dnajb11	0.164653	1.1209	0.480611	0.177024			60402500	67705000	48127000	121310000	83034000	72678000	35915000	26091000	103410000	67705000	78078000	20958000	18087000	87019000	34052000	9	9	9	33.5	33.5	33.5	40.555	0	87.126	29.1865	43	0.997368	0.229519	0.438479	3	9	8	5	6	4	8	9	8	4	4
P26369	P26369	Splicing factor U2AF 65 kDa subunit	U2af2	0.160836	1.11793	0.481507	0.281079			11991800	13406000	4433730	26724000	16126000	20183000	4493380	7857540	13406000	15414000	15023000	6878870	6894560	23053000	3577250	2	2	2	6.1	6.1	6.1	53.516	0	15.723	26.5786	11	0.985027	0.0342212	0.0603097	0	1	2	1	0	1	2	2	2	0	0
P07759;Q03734;P29621;Q91WP6;Q5I2A0;Q80X76	P07759	Serine protease inhibitor A3K	Serpina3k	0.140584	1.10235	0.486264	0.151603			34069000	37556000	51365000	37201000	30034000	30937000	27415000	349430000	37556000	32833000	8340100	118720000	235840000	4568640	47532000	11	11	11	36.6	36.6	36.6	46.879	0	112.59	29.7035	41	0.99147	0.540856	0.556023	7	7	5	5	6	10	5	4	3	9	10
Q9CZX8	Q9CZX8	40S ribosomal protein S19	Rps19	0.102351	1.07352	0.49525	0.988265			8709650	9350000	2446160	7667700	12873000	9751600	1825120	9973800	10415000	12128000	4646000	9350000	9135300	9265100	13068000	3	3	3	22.1	22.1	22.1	16.085	0	19.699	26.5808	19	0.494027	-0.654445	-1.34571	1	2	2	2	2	2	2	2	2	2	2
P62315	P62315	Small nuclear ribonucleoprotein Sm D1	Snrpd1	0.100081	1.07183	0.495784	0.179108			54257500	58155000	27945000	73861000	181860000	230810000	3945680	34654000	58155000	74980000	69575000	26947000	35250000	101970000	1757400	3	3	3	37	37	37	13.281	0	23.096	29.363	22	1	0.493315	0.429436	2	3	3	3	1	3	3	3	3	2	3
P17156	P17156	Heat shock-related 70 kDa protein 2	Hspa2	0.0918991	1.06577	0.497707	0.397899			1244450000	1326300000	875950000	1076500000	1498800000	1443500000	824870000	1412400000	1326300000	1414700000	920110000	874630000	1037700000	1491400000	1511100000	29	27	17	47.7	46	30.2	69.641	0	323.31	33.6542	299	0.871801	-0.0518535	-0.259456	25	24	25	25	28	27	25	25	26	26	28
P62855	P62855	40S ribosomal protein S26	Rps26	0.0917811	1.06569	0.497735	0.29446			29489000	31426000	25490000	24308000	33488000	51405000	23301000	34386000	31426000	35164000	37150000	28168000	22220000	39532000	25419000	3	3	3	27	27	27	13.015	0	19.952	28.3379	17	0.982659	0.00400798	0.019545	2	3	3	3	2	3	3	3	3	3	3
P62267	P62267	40S ribosomal protein S23	Rps23	0.0841781	1.06008	0.499522	0.0972768			76942000	81565000	53254000	100630000	158950000	150510000	43712000	33587000	86584900	81565000	102860000	19413000	17863000	116550000	39828000	5	5	5	30.1	30.1	30.1	15.807	0	31.819	29.4869	31	0.988914	0.515302	0.872939	4	5	5	4	4	4	3	3	5	4	4
P26151	P26151	High affinity immunoglobulin gamma Fc receptor I	Fcgr1	0.0821469	1.05859	0.5	0.0869706			101200000	107130000	110360000	73507000	114580000	92040900	237870000	25270000	107130000	84289000	109570000	3495640	19344000	107150000	109540000	9	9	9	24.8	24.8	24.8	44.887	0	53.543	29.9228	19	0.989497	0.839037	0.949093	3	5	5	4	7	2	6	6	4	1	2
O35737;P70333	O35737;P70333	Heterogeneous nuclear ribonucleoprotein H;Heterogeneous nuclear ribonucleoprotein H, N-terminally processed;Heterogeneous nuclear ribonucleoprotein H2	Hnrnph1;Hnrnph2	0.0744195	1.05294	0.501817	0.207821			14999000	15793000	4240210	17126000	14633000	15365000	9887400	22825000	17369000	14041000	10797000	16621000	1720050	15807000	15793000	4	4	3	12.7	12.7	10.5	49.199	0	32.211	27.1406	19	1	0.183566	0.312364	1	3	4	3	2	3	4	3	3	2	1
Q921I1;CON__Q2HJF0;Q9DBD0	Q921I1	Serotransferrin	Tf	0.0708684	1.05035	0.502651	0.487277			2874950	3019700	3281000	2568100	2068260	1857800	3181800	531750000	2035200	1814160	3019700	228610000	571260000	2781640	5514300	22	22	21	35.2	35.2	33.9	76.723	0	252.78	30.2106	66	0.807771	-0.863985	-0.464631	0	1	0	0	3	21	3	1	1	19	20
Q8BG05	Q8BG05	Heterogeneous nuclear ribonucleoprotein A3	Hnrnpa3	0.0608171	1.04306	0.505014	0.664713			10795200	11260000	2590510	17049000	12414000	9176400	2049690	41903000	7528100	10486000	11260000	54637000	18430000	6489950	12584000	6	6	6	22.4	22.4	22.4	39.652	0	39.653	27.5134	16	0.671676	-0.611727	-0.814152	1	2	1	2	0	4	3	3	1	5	5
P08113	P08113	Endoplasmin	Hsp90b1	0.0571271	1.04039	0.505882	0.386125			4919880	5118600	2081080	3933910	6308590	5905840	3289950	743420000	5118600	1790100	4197840	105250000	367670000	4710000	6439000	16	15	15	24.7	23.2	23.2	92.475	0	116.09	30.137	45	0.875224	-0.381087	-0.230329	0	2	0	1	1	16	4	2	0	14	14
P62754	P62754	40S ribosomal protein S6	Rps6	0.0539436	1.0381	0.50663	0.70096			19462500	20204000	17826000	20160000	32748000	31037000	1685600	18765000	40177000	15941000	22733000	17465000	14980000	34358000	20204000	4	4	4	18.1	18.1	18.1	28.68	0	24.355	27.8215	15	0.633815	-0.561152	-0.879048	2	2	3	3	1	2	3	3	2	4	3
P03987	P03987	Ig gamma-3 chain C region		0.051595	1.03641	0.507182	0.190007			6242900000	6470200000	5790700000	5505500000	7161400000	6695090000	16008000000	517630000	7340600000	6470200000	3971800000	557880000	708490000	6526200000	19689000000	14	14	14	52	52	52	43.929	0	323.31	36.2696	264	1	0.38203	0.383426	9	10	11	12	14	11	11	11	13	10	9
P23578	P23578	Acrosin;Acrosin light chain;Acrosin heavy chain	Acr	0.0478541	1.03373	0.508061	0.17842			292050000	301900000	261310000	294180000	304530000	347870000	289920000	98420000	374890000	356970000	301900000	45596000	85332000	462910000	238110000	8	8	8	23.6	23.6	23.6	48.929	0	61.168	31.3713	71	1	0.24764	0.432412	8	7	8	6	6	7	8	8	8	4	6
P62852	P62852	40S ribosomal protein S25	Rps25	0.0448062	1.03154	0.508778	0.133465			102662000	105900000	84623000	120700000	134370000	281820000	46740000	49833000	209980000	168670000	105900000	33150000	5970790	150380000	58556000	5	5	5	29.6	29.6	29.6	13.742	0	30.32	30.0162	32	0.991135	0.537077	0.649795	4	5	5	5	4	3	5	5	5	3	1
P35979	P35979	60S ribosomal protein L12	Rpl12	0.0437943	1.03082	0.509016	0.439681			46106000	47527000	36731000	44828000	64193000	61831000	31030000	47384000	39721000	47527000	21718000	59807000	39970000	125190000	67120000	6	6	6	54.5	54.5	54.5	17.804	0	45.972	29.1484	30	0.8456	-0.12776	-0.358588	2	4	5	6	4	4	5	6	5	4	4
P56376	P56376	Acylphosphatase-1	Acyp1	0.0405478	1.0285	0.509779	0.16464			25768500	26503000	40164000	3272230	12929300	30426000	21111000	106900000	3281120	31766000	3576200	35709000	141290000	26503000	3943350	4	4	4	48.5	48.5	48.5	11.241	0	26.66	28.6624	19	0.986782	0.530574	0.493969	2	1	1	2	2	4	1	2	1	4	3
Q8BMF4	Q8BMF4	Dihydrolipoyllysine-residue acetyltransferase component of pyruvate dehydrogenase complex, mitochondrial	Dlat	0.0384681	1.02702	0.510267	0.453596			138400000	142140000	54165000	95327000	157860000	125840000	223600000	150960000	202300000	78675000	56063000	117010000	142140000	288080000	228980000	12	12	12	25.9	25.9	25.9	67.941	0	129.5	30.6453	95	0.833551	-0.171557	-0.390288	4	7	8	9	12	12	11	8	8	11	10
Q8VIJ6;Q99K48	Q8VIJ6	Splicing factor, proline- and glutamine-rich	Sfpq	0.0299499	1.02098	0.512269	0.395281			125850000	128490000	75443000	122030000	129670000	149120000	134010000	79462000	128490000	155920000	100330000	90405000	58465000	174310000	160590000	14	14	14	24	24	24	75.441	0	149.39	30.3638	76	0.872296	-0.0708424	-0.253027	8	11	12	11	9	11	11	14	12	6	9
P20029	P20029	78 kDa glucose-regulated protein	Hspa5	0.0212394	1.01483	0.514316	0.116481			2987000000	3031300000	2420200000	3553800000	4529900000	4290000000	2182800000	1864800000	3031300000	3382500000	1818300000	1173700000	1619300000	3397100000	4617290000	36	36	34	53.1	53.1	51.5	72.421	0	323.31	34.8596	422	0.977324	0.265729	0.747392	30	32	34	33	31	28	34	33	34	26	28
P62281	P62281	40S ribosomal protein S11	Rps11	0.0156946	1.01094	0.515619	0.185504			425130000	429780000	408610000	441650000	554170000	615770000	338580000	62673000	671660000	547190000	419020000	42099000	43803000	652740000	429780000	12	12	12	64.6	64.6	64.6	18.431	0	323.31	31.9439	81	1	0.348457	0.402185	10	9	11	10	11	6	10	12	8	5	6
Q9JJI8	Q9JJI8	60S ribosomal protein L38	Rpl38	0.0101583	1.00707	0.516919	0.0780097			21298500	21449000	23208000	19389000	26521000	66209000	15075000	16239000	21449000	30451000	16844000	5320740	1726550	50644000	22628000	5	5	5	50	50	50	8.2038	0	30.389	27.9242	18	0.978725	0.761112	1.02178	2	3	4	5	3	3	3	3	3	1	1
P25444	P25444	40S ribosomal protein S2	Rps2	0.00297721	1.00207	0.518606	0.389711			13781500	13810000	5380800	12115000	13888000	16807000	13675100	31755000	13210000	12871000	11798000	13810000	15378000	19060000	16244000	3	3	3	12.3	12.3	12.3	31.231	0	20.782	27.1831	13	0.878233	-0.0775987	-0.239261	0	2	3	3	0	3	3	3	3	3	3
P62082	P62082	40S ribosomal protein S7	Rps7	-0.00548894	0.996203	0.520594	0.240124			76102000	75813000	5937160	121370000	79110000	81093000	55281000	73094000	70262000	78295000	75813000	32008000	5358380	77819000	78542000	7	7	7	39.7	39.7	39.7	22.127	0	69.642	29.4093	24	1	0.162574	0.194343	1	4	5	4	5	2	4	4	3	3	2
Q0VG62	Q0VG62	Uncharacterized protein C8orf59 homolog		-0.00820649	0.994328	0.521232	0.250578			7095250	7055000	7266000	6924500	21313000	25583000	1259720	5817200	7437000	8094800	7055000	5420400	6276200	11363000	5890800	4	4	4	27.3	27.3	27.3	15.809	0	25.789	26.4321	11	1	0.0956949	0.158659	3	3	4	4	1	3	3	4	4	2	3
P97434;Q99KW3	P97434	Myosin phosphatase Rho-interacting protein	Mprip	-0.00998236	0.993105	0.521648	0.167393			162430000	161310000	131900000	338040000	180160000	194590000	144700000	4928400	95261000	173520000	286600000	6228860	5809800	161310000	202870000	28	28	28	35.1	35.1	35.1	116.41	0	323.31	30.5017	144	0.997891	0.619795	0.481362	13	25	24	24	18	2	18	24	25	1	1
P09541	P09541	Myosin light chain 4	Myl4	-0.0133231	0.990808	0.522433	0.0608914			313855000	310970000	241120000	536460000	356760000	483370000	270950000	44349000	130150000	360250000	350630000	4238940	3806840	310970000	366350000	12	12	10	62.7	62.7	52.3	21.159	0	219.81	31.376	63	0.966826	1.591	1.18327	9	10	9	10	10	2	8	11	11	1	1
Q9EP71	Q9EP71	Ankycorbin	Rai14	-0.0147629	0.989819	0.522771	0.154169			115900000	114720000	65951000	129640000	145720000	150350000	102160000	11201000	64265000	120370000	170800000	1328170	24011000	114720000	160330000	24	24	24	27.7	27.7	27.7	108.85	0	315.05	29.9621	121	0.993733	0.631328	0.54349	13	21	18	19	18	5	14	22	18	2	2
P97351	P97351	40S ribosomal protein S3a	Rps3a	-0.0161438	0.988872	0.523095	0.157092			64565500	63847000	42346000	80348000	152850000	94503000	41709000	48783000	63847000	79739000	112570000	27897000	29298000	93797000	51320000	9	9	9	37.9	37.9	37.9	29.885	0	98.709	29.5803	55	0.991285	0.227896	0.529405	6	8	8	7	6	5	5	8	8	5	4
P16381;Q62167;Q62095	P16381;Q62167;Q62095	Putative ATP-dependent RNA helicase Pl10;ATP-dependent RNA helicase DDX3X;ATP-dependent RNA helicase DDX3Y	D1Pas1;Ddx3x;Ddx3y	-0.0162851	0.988775	0.523128	0.82011			10691000	10571000	2511550	15735000	10335000	11047000	3779950	17955000	10571000	26163000	6883800	17353000	8177100	9970290	13582000	5	5	4	8.5	8.5	6.8	73.14	0	31.506	26.9763	20	0.553702	-0.551869	-1.08145	1	3	4	3	1	5	4	5	4	4	4
P58771	P58771	Tropomyosin alpha-1 chain	Tpm1	-0.0249673	0.982843	0.525165	0.524884			1003380000	986160000	625060000	1308300000	1223800000	1302000000	782951000	295360000	501270000	1126800000	1127700000	1531000000	986160000	883250000	789040000	21	21	9	57.4	57.4	29.6	32.68	0	323.31	33.3477	191	0.810438	-0.205963	-0.544089	16	19	18	16	17	16	16	16	17	19	18
Q9CPR4	Q9CPR4	60S ribosomal protein L17	Rpl17	-0.0278962	0.98085	0.525852	0.349528			25117000	24636000	28814000	21420000	59877000	29374000	11996000	13367000	39662000	19186000	30130000	24636000	16909000	30607000	17982000	4	4	4	23.9	23.9	23.9	21.423	0	25.39	28.1277	19	0.921146	-0.0505578	-0.135922	2	2	2	2	2	2	2	2	2	2	1
Q99JY0	Q99JY0	Trifunctional enzyme subunit beta, mitochondrial;3-ketoacyl-CoA thiolase	Hadhb	-0.0328967	0.977456	0.527025	0.249261			6150250	6011600	8209170	3641270	4091330	8730000	2518110	17923000	2805420	9670370	6011600	7116100	12692000	2393300	5415900	3	3	3	7.8	7.8	7.8	51.386	0	18.69	26.0597	6	1	0.086623	0.163093	0	1	0	2	1	3	1	1	2	3	3
Q3THE2	Q3THE2	Myosin regulatory light chain 12B	Myl12b	-0.0344596	0.976397	0.527392	0.127214			1758300000	1716800000	1219600000	2797000000	1845100000	2971900000	1671500000	53348000	818040000	2183800000	1900000000	52589000	40550000	1716800000	1785900000	9	9	4	62.8	62.8	24.4	19.779	0	173.93	33.8025	120	0.981268	0.907843	0.684479	7	8	8	8	9	6	7	8	9	6	4
P62751	P62751	60S ribosomal protein L23a	Rpl23a	-0.0436921	0.970169	0.529557	0.221526			380140000	368800000	310540000	449740000	1027500000	789390000	108040000	75270000	368800000	432590000	716430000	88691000	75281000	784240000	173630000	8	8	8	47.4	47.4	47.4	17.695	0	176.99	31.9257	65	1	0.209632	0.260743	6	8	8	7	4	6	7	8	6	5	5
Q9JM76	Q9JM76	Actin-related protein 2/3 complex subunit 3	Arpc3	-0.0449425	0.969328	0.52985	0.202746			15976000	15486000	2348390	17282000	14670000	26804000	19389000	10520000	908919	22300000	15486000	5715940	10936300	18931000	27529000	4	4	4	24.7	24.7	24.7	20.524	0	30.105	27.2636	10	1	0.279185	0.332124	0	3	3	3	2	2	2	3	3	1	2
Q9CY57	Q9CY57	Chromatin target of PRMT1 protein	Chtop	-0.0488817	0.966685	0.530773	0.382566			60798500	58773000	40221000	60462000	93625000	115070000	19848000	61135000	50346000	70066000	76302000	43209000	58773000	96247000	41248000	3	3	3	16.9	16.9	16.9	26.585	0	51.497	29.5019	56	0.872311	-0.0858345	-0.221412	3	3	3	3	3	3	3	3	3	3	3
P06327	P06327	Ig heavy chain V region VH558 A1/A4	Gm5629	-0.0812404	0.945245	0.538352	0.799949			53392500	50469000	66069000	54229000	60162000	52556000	1397130	44932000	44924000	48884000	51747000	39706000	77405000	50469000	82593000	2	2	2	18.8	18.8	18.8	12.971	0	12.336	29.1415	7	0.56725	-0.871212	-1.04824	2	2	2	2	1	2	2	2	2	2	2
P56480	P56480	ATP synthase subunit beta, mitochondrial	Atp5b	-0.0905908	0.939138	0.54054	0.628517			34373000	32281000	32347000	38350000	1099730	36399000	24120000	269970000	32281000	15451000	22273000	100360000	161840000	89682000	27919000	13	13	13	35.2	35.2	35.2	56.3	0	105.6	29.4841	39	0.694906	-0.819562	-0.747484	2	6	1	2	4	12	7	4	5	11	10
Q9CQP0	Q9CQP0	39S ribosomal protein L33, mitochondrial	Mrpl33	-0.0972261	0.934829	0.542091	0.383152			6743050	6303600	7321300	3649930	13653000	2367140	6164800	8244500	7126200	11933000	2134980	5505800	4952400	14352000	6303600	2	2	2	40	40	40	7.4158	0	14.426	26.3438	11	0.87653	-0.11152	-0.222885	2	1	2	1	2	2	2	2	1	2	2
Q9DBU6	Q9DBU6	Serine/Arginine-related protein 53	Rsrc1	-0.101251	0.932224	0.543032	0.643275			15623900	14565000	2586840	35620000	28661000	59757000	2046570	2064760	25517000	25657000	14565000	11079200	5160880	54515000	8448540	5	5	5	19.2	19.2	19.2	38.637	0	44.69	27.3926	14	0.694903	-0.761748	-0.774905	0	4	4	4	0	0	3	4	4	0	0
P01678;P01677;P01676;P01675;P01679	P01678;P01677;P01676;P01675;P01679	Ig kappa chain V-VI region SAPC 10;Ig kappa chain V-VI region TEPC 601/TEPC 191;Ig kappa chain V-VI region XRPC 24;Ig kappa chain V-VI region XRPC 44;Ig kappa chain V-VI region J539		-0.105801	0.929289	0.544095	0.11013			383390000	356280000	383970000	382810000	313090000	393880000	630470000	208480000	356280000	370310000	219730000	126550000	208630000	408410000	662390000	5	5	4	56.1	56.1	48.6	11.554	0	82.561	31.9955	41	0.975942	0.296025	0.786886	4	5	4	4	5	2	3	4	3	1	2
P68372;Q9D6F9;Q922F4	P68372;Q9D6F9	Tubulin beta-4B chain;Tubulin beta-4A chain	Tubb4b;Tubb4a	-0.108836	0.927336	0.544804	0.111285			632285000	586340000	468440000	711420000	631920000	632650000	489730000	919639000	586340000	619610000	412290000	395430000	531080000	586770000	908600000	19	19	4	58.9	58.9	16	49.83	0	305.6	32.7212	204	0.977222	0.166097	0.779568	17	16	17	17	16	18	18	15	16	17	17
O55142	O55142	60S ribosomal protein L35a	Rpl35a	-0.119063	0.920785	0.547193	0.621299			6133560	5647700	1209920	7633600	4996540	7270600	10121000	2057260	9116700	5525200	5647700	2056560	4920980	7113600	10723000	2	2	2	19.1	19.1	19.1	12.554	0	12.647	26.1333	10	0.694891	-0.406563	-0.733948	1	2	1	2	2	1	2	2	2	1	1
Q91WK0	Q91WK0	Leucine-rich repeat flightless-interacting protein 2	Lrrfip2	-0.12568	0.916572	0.548737	0.173236			51295500	47016000	55125000	61174000	47466000	76938000	45758000	3197920	23658000	76840000	47016000	4747870	7422380	48484000	58040000	7	7	7	21	21	21	47.147	0	50.662	28.6908	32	0.99335	0.412974	0.455122	4	4	6	6	4	1	3	6	6	0	0
P41105	P41105	60S ribosomal protein L28	Rpl28	-0.126654	0.915953	0.548964	0.304497			22083000	20227000	21620000	22546000	26302000	36719000	1360570	7399960	23529000	22594000	20227000	6296440	6479050	66080000	2220390	4	4	4	21.2	21.2	21.2	15.733	0	24.898	28.0481	12	0.966122	-0.00961208	-0.0101948	4	3	3	2	3	3	3	3	3	2	3
Q9CY58	Q9CY58	Plasminogen activator inhibitor 1 RNA-binding protein	Serbp1	-0.129069	0.914421	0.549528	0.283514			9271550	8478100	2112260	18198000	29383000	12827000	1927300	5716100	2004300	15325000	22643000	8478100	7193900	13337000	1668480	6	6	6	18.7	18.7	18.7	44.714	0	154.04	26.5909	30	0.985032	0.0452156	0.0527929	1	5	6	4	0	3	2	5	5	3	4
P84099	P84099	60S ribosomal protein L19	Rpl19	-0.132185	0.912448	0.550254	0.419801			17298500	15784000	5560800	10139000	18830000	22811000	15767000	28078000	26728000	15180000	16865000	7221440	14600000	15784000	26128000	4	4	4	21.9	21.9	21.9	23.466	0	24.257	27.3757	16	0.854026	-0.128879	-0.312199	0	4	2	4	2	3	3	3	2	1	1
P62806	P62806	Histone H4	Hist1h4a	-0.137789	0.908911	0.551561	0.293343			568615000	516820000	215240000	590800000	934860000	1144200000	546430000	132730000	1995600000	597240000	516820000	277700000	87089000	486410000	582010000	9	9	9	59.2	59.2	59.2	11.367	0	216.81	32.662	110	0.979781	0.0164992	0.022898	5	8	7	8	8	5	9	7	8	6	5
Q02105	Q02105	Complement C1q subcomponent subunit C	C1qc	-0.140041	0.907493	0.552086	0.117155			425105000	385780000	409930000	240740000	688470000	440280000	583930000	121870000	413700000	385780000	332320000	72024000	122940000	392740000	544890000	5	5	5	25.2	25.2	25.2	25.991	0	222.48	31.9216	72	0.97941	0.417923	0.743308	3	5	5	4	5	4	4	5	4	3	4
P62849	P62849	40S ribosomal protein S24	Rps24	-0.14248	0.90596	0.552655	0.0917007			97506500	88337000	47307000	98500100	107730000	167080000	96513000	23708000	93794000	102120000	88337000	6385810	20691000	148480000	28854000	5	5	5	35.3	35.3	35.3	15.423	0	35.07	29.6626	35	0.983186	0.703926	0.913249	4	5	4	5	3	3	5	5	5	1	3
P62900	P62900	60S ribosomal protein L31	Rpl31	-0.143736	0.905172	0.552947	0.139574			124595000	112780000	101720000	147470000	213840000	187450000	71427000	63394000	112780000	143060000	130760000	51780000	59502000	174770000	89678000	5	5	5	38.4	38.4	38.4	14.463	0	33.113	30.1819	32	0.993647	0.237007	0.617135	5	5	5	5	2	5	5	5	5	5	4
P24369	P24369	Peptidyl-prolyl cis-trans isomerase B	Ppib	-0.146563	0.9034	0.553606	0.369425			45207000	40840000	26971000	43667000	65216000	132360000	1322750	46747000	33984000	40840000	35905000	84490000	75017000	52335000	3019530	6	6	6	31	31	31	23.713	0	37.653	28.9652	17	0.893548	-0.205685	-0.188015	2	5	5	4	1	5	5	5	5	6	6
Q60605	Q60605	Myosin light polypeptide 6	Myl6	-0.148188	0.902383	0.553985	0.125427			1749700000	1578900000	1365600000	2904200000	1766700000	2496000000	1732700000	56865000	762860000	1979600000	1964500000	45367000	40032000	1578900000	2428700000	9	8	8	60.3	51.7	51.7	16.93	0	174.92	33.8378	120	0.981233	0.930407	0.694649	9	9	9	7	9	5	9	9	9	8	6
P11031	P11031	Activated RNA polymerase II transcriptional coactivator p15	Sub1	-0.156127	0.897431	0.555833	0.314543			49128000	44089000	21819000	42415000	73641000	76622000	1620220	55841000	36415000	46287000	44089000	35572000	52967000	48371000	2369750	3	3	3	25.2	25.2	25.2	14.427	0	22.906	28.6443	23	0.959528	-0.040522	-0.0392878	3	3	3	3	0	3	3	3	3	3	3
P04944;P04941;P04940;P04943;P04942	P04944;P04941;P04940;P04943;P04942	Ig kappa chain V-VI region NQ5-78.2.6;Ig kappa chain V-VI region NQ2-48.2.2;Ig kappa chain V-VI region NQ2-17.4.1;Ig kappa chain V-VI region NQ6-8.3.1;Ig kappa chain V-VI region NQ5-61.1.2		-0.159697	0.895213	0.556664	0.0290558			222070000	198800000	451740000	232490000	211520000	211650000	318160000	164650000	239260000	3705750	3169110	114570000	198800000	228170000	281280000	3	2	2	33.6	26.2	26.2	11.391	0	31.972	31.1603	34	0.980573	1.98199	1.6392	2	3	2	1	3	3	2	2	1	2	2
P51410	P51410	60S ribosomal protein L9	Rpl9	-0.16344	0.892893	0.557535	0.403758			12459500	11125000	1641950	16227000	15099000	12683000	10036000	12236000	11125000	15198000	9154400	5786650	4655060	17670000	16583000	3	3	3	19.3	19.3	19.3	21.881	0	21.472	26.7717	21	0.865025	-0.153682	-0.273744	1	3	3	3	2	2	2	3	3	0	0
P61255	P61255	60S ribosomal protein L26	Rpl26	-0.171118	0.888154	0.559321	0.143887			94027600	83511000	74105000	113950000	275350000	131200000	47628000	62765000	83511000	110660000	89407000	44102000	47640000	194060000	72066000	5	5	5	24.1	24.1	24.1	17.258	0	36.33	29.9509	32	0.992522	0.269591	0.594761	4	5	5	5	3	4	5	3	5	4	4
Q920N1	Q920N1	Outer dense fiber protein 3	Odf3	-0.171806	0.887731	0.559481	0.159149			15785200	14013000	2527570	23133000	30760000	33673000	3056150	8437390	17385000	16985000	14013000	2962670	2744130	27017000	1905820	4	4	4	20.5	20.5	20.5	27.65	0	26.381	26.8597	19	0.994525	0.46852	0.519621	2	2	3	4	0	0	2	3	3	0	0
Q3UL36	Q3UL36	Arginine and glutamate-rich protein 1	Arglu1	-0.172833	0.887099	0.55972	0.18088			97301500	86316000	36333000	158270000	486780000	285180000	24339000	9628500	135810000	86316000	328650000	4583400	5499500	284140000	33336000	5	5	5	14	14	14	32.887	0	57.83	30.4686	26	1	0.563289	0.421813	4	4	5	5	3	2	3	5	5	3	3
P01633	P01633	Ig kappa chain V19-17	Igk-V19-17	-0.174164	0.886281	0.560029	0.218761			2573450000	2280800000	664070000	2475900000	2554900000	3313100000	6113800000	2592000000	2323300000	1955800000	1515100000	1275600000	2639700000	2280800000	5450500000	3	3	3	26.2	26.2	26.2	16.433	0	67.438	34.9151	49	1	0.130229	0.270962	2	2	2	2	2	2	2	2	2	2	3
Q9JHJ0	Q9JHJ0	Tropomodulin-3	Tmod3	-0.17765	0.884142	0.560839	0.259204			118918000	105140000	76527000	149980000	140470000	159050000	97365000	3343590	60384000	118690000	123380000	7405230	34967000	105140000	120940000	13	13	12	36.9	36.9	34.7	39.502	0	96.012	29.8087	50	0.996309	0.1318	0.130015	6	11	12	12	8	0	11	12	9	1	3
P62869	P62869	Transcription elongation factor B polypeptide 2	Tceb2	-0.179587	0.882956	0.561289	0.207978			54359500	47997000	32920000	72618000	82455000	77638000	23006000	36101000	58271000	58255000	47997000	20353000	36657000	68790000	41379000	6	6	6	49.2	49.2	49.2	13.17	0	43.116	28.9939	35	1	0.118209	0.311754	3	5	5	5	4	5	6	6	6	4	5
Q9CVB6	Q9CVB6	Actin-related protein 2/3 complex subunit 2	Arpc2	-0.185054	0.879616	0.562559	0.362298			34676500	30502000	26953000	41292000	33663000	57206000	35690000	5941240	23188000	72425000	62753000	14699000	13085000	30502000	32856000	7	7	7	25	25	25	34.357	0	45.14	28.4389	18	0.904568	-0.0984173	-0.169574	4	6	5	6	5	2	6	7	7	3	2
Q8CG16;Q8CFG9;Q3UZ09	Q8CG16;Q8CFG9	Complement C1r-A subcomponent;Complement C1r-A subcomponent heavy chain;Complement C1r-A subcomponent light chain;Complement C1r-B subcomponent;Complement C1r-B subcomponent heavy chain;Complement C1r-B subcomponent light chain	C1ra;C1rb	-0.204635	0.867758	0.567101	0.137663			34104000	29594000	34833000	28949000	42358000	34984000	33375000	25130000	33683000	26263000	26909000	29594000	26614000	42510000	33492000	11	11	11	20.9	20.9	20.9	80.072	0	69.342	28.2566	35	0.990226	0.0892103	0.627228	7	6	9	8	8	4	4	6	6	4	4
P01845	P01845	Ig lambda-3 chain C region	Iglc3	-0.217307	0.86017	0.570036	0.145346			32475000	27934000	4025000	42379000	35571000	38545000	29379000	2327130	2631420	38081000	29987000	2310110	1954350	30160000	27934000	6	2	2	93.3	32.7	32.7	11.371	0	12.578	28.0592	6	0.996685	0.638972	0.58731	5	6	6	5	6	5	5	6	6	4	5
Q8BG81	Q8BG81	Polymerase delta-interacting protein 3	Poldip3	-0.219083	0.859111	0.570447	0.124273			34609000	29733000	26840000	42378000	43055000	65209000	20398000	23846000	42774000	29733000	40024000	14192000	26706000	46362000	17276000	6	6	6	21.9	21.9	21.9	46.132	0	41.423	28.3108	31	0.979805	0.253481	0.701275	3	6	6	6	3	5	5	6	5	5	3
P01029	P01029	Complement C4-B;Complement C4 beta chain;Complement C4 alpha chain;C4a anaphylatoxin;Complement C4 gamma chain	C4b	-0.220258	0.858412	0.570719	0.0917197			64052000	54983000	49375000	62835000	65269000	73009000	99886100	33155000	62329000	54983000	33415000	19258000	22739000	63499000	130170000	9	9	9	8.8	8.8	8.8	192.91	0	98.245	29.3726	49	0.986634	0.40526	0.913109	4	6	7	5	9	7	5	7	4	5	6
Q8BFZ3	Q8BFZ3	Beta-actin-like protein 2	Actbl2	-0.235371	0.849467	0.574213	0.31929			197265000	167570000	623810000	198270000	265560000	196260000	1879610	31767000	12977900	424170000	317180000	162360000	4278620	167570000	240140000	8	2	2	28.7	8	8	42.004	0	40.006	30.805	19	0.954893	-0.0817453	-0.0528158	7	6	7	6	6	7	6	6	6	7	6
P17182;P17183;P21550	P17182	Alpha-enolase	Eno1	-0.242491	0.845285	0.575857	0.241753			53068500	44858000	92709000	61557000	42781000	44580000	30061000	156040000	50875000	44858000	31054000	121820000	161630000	36674000	38517000	10	10	10	30	30	30	47.14	0	73.978	29.5282	40	1	0.0939577	0.18871	5	4	4	6	6	8	3	6	7	8	9
P47963	P47963	60S ribosomal protein L13	Rpl13	-0.277944	0.824766	0.584024	0.119586			54906500	45285000	57660000	52153000	74357000	59747000	29712000	41031000	45285000	39247000	76137000	32952000	3265200	73441000	69692000	6	6	6	29.4	29.4	29.4	24.305	0	41.251	29.0414	23	0.982171	0.494274	0.728725	4	5	5	4	5	3	4	5	5	4	2
P01636	P01636	Ig kappa chain V-V region MOPC 149		-0.279121	0.824093	0.584295	0.0811839			1711700000	1410600000	2199800000	1699000000	1376200000	1870700000	1724400000	795770000	1538300000	1509400000	992320000	447110000	1032100000	1410600000	2339700000	4	4	4	43.5	43.5	43.5	12.03	0	67.888	33.9796	83	0.978294	0.361745	0.995256	3	4	4	4	3	4	4	4	4	4	4
Q08288	Q08288	Cell growth-regulating nucleolar protein	Lyar	-0.285537	0.820436	0.585769	0.0779923			23782500	19512000	22891000	24674000	81320000	53584000	14029000	20151000	19512000	15565000	23461000	31901000	13458000	47648000	15468000	7	7	7	19.1	19.1	19.1	43.735	0	217.3	28.1557	48	0.975446	0.45707	1.02193	3	6	7	7	3	7	5	5	4	5	5
P14106	P14106	Complement C1q subcomponent subunit B	C1qb	-0.301457	0.811433	0.589421	0.0794086			664640000	539310000	575960000	560280000	1065800000	753320000	824320000	155640000	608990000	539310000	415910000	82310000	122530000	622650000	904070000	6	6	6	27.3	27.3	27.3	26.717	0	267.92	32.4365	67	0.979088	0.657596	1.00998	5	6	6	6	5	3	6	6	6	4	3
P21107	P21107	Tropomyosin alpha-3 chain	Tpm3	-0.322846	0.799491	0.594315	0.21629			192585000	153970000	95020000	319310000	208470000	310010000	176700000	38497000	67422000	224740000	261510000	153970000	56167000	192030000	145550000	19	9	9	46.3	23.9	23.9	32.994	0	235.59	30.9404	53	1	0.157251	0.280176	12	17	16	16	15	9	15	17	17	17	13
Q61879	Q61879	Myosin-10	Myh10	-0.330811	0.795089	0.596134	0.132307			11137500000	8855310000	8149500000	15850000000	11921000000	14742000000	10354000000	91289000	5775600000	11739000000	11407000000	73487000	55452000	8855310000	12388000000	128	128	106	58.8	58.8	49.6	228.99	0	323.31	36.3573	1331	0.9859	1.1934	0.656117	102	116	117	117	119	25	107	116	113	18	17
P01642	P01642	Ig kappa chain V-V region L7	Gm10881	-0.334807	0.79289	0.597046	0.0425943			1685100000	1336100000	2414700000	1435300000	1874100000	1496100000	3451200000	1467300000	1541000000	1336100000	762110000	1099100000	1748900000	1160800000	3038400000	2	2	2	23.5	23.5	23.5	12.615	0	323.31	34.1586	40	0.971589	0.449501	1.40772	2	2	2	2	2	2	2	2	2	2	2
P23506	P23506	Protein-L-isoaspartate(D-aspartate) O-methyltransferase	Pcmt1	-0.338552	0.790835	0.5979	0.131474			57937500	45819000	47290000	47336000	108220000	66610000	86622000	49265000	45819000	46259000	41295000	30160000	41505000	59208000	188800000	6	6	6	43.6	43.6	43.6	24.634	0	87.264	29.5189	30	0.983679	0.263975	0.660699	4	4	5	5	6	4	4	4	5	4	4
Q8CI43	Q8CI43	Myosin light chain 6B	Myl6b	-0.349408	0.784906	0.600373	0.273201			909370000	713770000	483150000	1000100000	968810000	1159200000	849930000	4374160	260680000	816010000	1073300000	75892000	28900000	713770000	1102100000	11	11	10	53.1	53.1	46.9	22.749	0	231.37	32.707	56	0.985558	0.123482	0.0849561	7	10	10	10	11	1	8	10	10	2	4
P01027	P01027	Complement C3;Complement C3 beta chain;C3-beta-c;Complement C3 alpha chain;C3a anaphylatoxin;Acylation stimulating protein;Complement C3b alpha chain;Complement C3c alpha chain fragment 1;Complement C3dg fragment;Complement C3g fragment;Complement C3d fragment;Complement C3f fragment;Complement C3c alpha chain fragment 2	C3	-0.350593	0.784262	0.600643	0.00503411			36535000	28653000	38721000	34188000	34349000	40902000	64733000	32533000	36483000	28653000	22726000	20440000	24979000	29921000	36763000	12	12	12	9.7	9.7	9.7	186.48	0	79.993	28.4595	41	0.994655	0.50613	2.63864	4	5	4	4	8	7	6	5	5	4	5
Q6IRU2	Q6IRU2	Tropomyosin alpha-4 chain	Tpm4	-0.350652	0.78423	0.600656	0.0812548			16360000	12830000	3720190	18083000	17956000	28193000	14764000	5291020	1753080	12830000	18901000	2916830	1444450	18355000	18162000	8	5	5	29	23	23	28.467	0	39.95	27.0436	15	0.981493	0.816106	0.994674	2	6	5	6	4	4	3	5	5	4	4
Q7TNC4;Q9CYI4	Q7TNC4;Q9CYI4	Putative RNA-binding protein Luc7-like 2;Putative RNA-binding protein Luc7-like 1	Luc7l2;Luc7l	-0.351921	0.78354	0.600945	0.115402			14605500	11444000	10256000	14450000	22926000	20205000	14761000	9456900	9273400	21624000	15883000	4714680	6493670	26909000	11444000	6	6	6	19.4	19.4	19.4	46.582	0	39.114	27.2035	20	0.975956	0.316796	0.753975	2	3	4	4	3	3	2	6	4	1	1
Q6ZWV7	Q6ZWV7	60S ribosomal protein L35	Rpl35	-0.356427	0.781097	0.60197	0.215475			116371000	90897000	2995220	133570000	201770000	144930000	99172000	24925000	150000000	90897000	129820000	6892990	3757940	161650000	38076000	4	4	4	31.7	31.7	31.7	14.552	0	36.479	29.8488	25	1	0.357885	0.283232	1	2	3	3	2	4	2	2	3	1	2
P62737;P63268	P62737;P63268	Actin, aortic smooth muscle;Actin, gamma-enteric smooth muscle	Acta2;Actg2	-0.358714	0.779859	0.60249	0.164644			943170000	735540000	644670000	982921000	903420000	1227100000	1044000000	289110000	541560000	1264700000	737830000	260090000	236490000	735540000	1963700000	21	10	1	69.8	45.4	2.9	42.009	0	171.63	33.1793	115	0.990826	0.266662	0.493951	16	18	18	19	18	17	14	20	19	17	16
P01844	P01844	Ig lambda-2 chain C region	Iglc2	-0.364966	0.776487	0.60391	0.0860722			1704600000	1323600000	1507800000	1810600000	1618200000	1833800000	1791000000	485390000	1323600000	1463100000	775760000	339770000	752630000	1336900000	2244800000	7	7	3	93.3	93.3	32.7	11.254	0	323.31	33.8401	149	0.984819	0.440025	0.956086	6	6	7	5	7	6	6	7	7	7	6
Q9ESP1	Q9ESP1	Stromal cell-derived factor 2-like protein 1	Sdf2l1	-0.366493	0.775666	0.604257	0.142518			114610000	88899000	105040000	132280000	124180000	148240000	31222000	46149000	97981100	92091000	88899000	39508000	53235000	128560000	38846000	9	9	9	43.9	43.9	43.9	23.648	0	88.992	29.6934	55	0.991512	0.269857	0.601802	7	8	8	6	6	5	8	9	8	8	6
P01750	P01750	Ig heavy chain V region 102		-0.368594	0.774537	0.604733	0.101925			315040000	244010000	455400000	290500000	339580000	284380000	505450000	158170000	258600000	280550000	244010000	159710000	172280000	230550000	670720000	5	3	2	41.9	34.2	21.4	12.866	0	235.51	31.8931	78	0.989213	0.300773	0.840783	5	5	5	5	5	5	5	5	5	4	5
Q6URW6	Q6URW6	Myosin-14	Myh14	-0.370594	0.773464	0.605187	0.261871			105271000	81423000	3729210	157820000	126470000	157620000	84071000	5837520	76511000	125430000	141730000	4189340	2524900	92739000	81423000	18	11	11	10.4	7.2	7.2	228.58	0	79.484	29.4897	29	0.995959	0.166559	0.121298	7	13	9	15	10	4	7	15	15	4	4
P19788	P19788	Matrix Gla protein	Mgp	-0.375933	0.770607	0.606398	0.152927			12560500	9679200	11639000	13482000	14235000	2786810	6413000	18481000	8820000	9679200	10760000	1595430	18658000	12343000	4000060	2	2	2	23.1	23.1	23.1	12.359	0	13.411	26.632	10	0.992661	0.339576	0.549538	2	2	2	2	2	2	2	2	2	0	2
P62307	P62307	Small nuclear ribonucleoprotein F	Snrpf	-0.375994	0.770574	0.606412	0.276982			34941500	26925000	8009150	44660000	65007000	73837000	1284020	25223000	30417000	26925000	41365000	17636000	20053000	39688000	1557850	2	2	2	39.5	39.5	39.5	9.7251	0	107.13	28.2134	24	0.988404	0.0789139	0.0730647	1	2	2	2	1	2	2	2	2	2	2
P06330	P06330	Ig heavy chain V region AC38 205.12		-0.389055	0.76363	0.60937	0.039451			11586500000	8847800000	15052000000	11584000000	11067000000	11589000000	19123000000	6563010000	9268000000	8748210000	5740700000	5769310000	8847800000	9569090000	17900000000	10	10	5	73.7	73.7	40.7	12.934	0	323.31	36.7608	159	0.969889	0.433432	1.45476	9	8	9	9	9	9	9	9	8	8	9
Q99LF4	Q99LF4	tRNA-splicing ligase RtcB homolog	Rtcb	-0.391742	0.762209	0.609977	0.177135			22423000	17091000	17038000	27808000	33282000	28356000	4111390	16243000	21628000	23281000	17091000	13492000	16433000	33268000	1896010	7	7	7	21.6	21.6	21.6	55.249	0	43.288	27.5816	17	1	0.303957	0.437993	2	5	6	4	3	4	5	6	5	5	3
P38647	P38647	Stress-70 protein, mitochondrial	Hspa9	-0.391801	0.762178	0.60999	0.0654456			806715000	614860000	741350000	872079000	1347900000	1099800000	549870000	323670000	665730000	846100000	424560000	179510000	373250000	614860000	1078300000	29	29	29	50.5	50.5	50.5	73.46	0	323.31	32.7497	211	0.982887	0.511404	1.13681	23	28	25	26	22	22	27	27	24	22	24
Q99LP6	Q99LP6	GrpE protein homolog 1, mitochondrial	Grpel1	-0.392096	0.762022	0.610057	0.0648548			10711500	8162400	3137840	12182000	12539000	19898000	9241000	7778200	1795950	14737000	1370820	11007600	6174360	8162400	9158700	2	2	2	12.9	12.9	12.9	24.307	0	14.741	26.2203	6	0.981135	0.732281	1.14267	1	2	2	2	2	1	1	2	1	1	1
P01790;P01794;P01791;P01788;P01787;P01793;P01792	P01790;P01794;P01791;P01788;P01787;P01793;P01792	Ig heavy chain V region M511;Ig heavy chain V region HPCG14;Ig heavy chain V region HPCM6;Ig heavy chain V region H8;Ig heavy chain V regions TEPC 15/S107/HPCM1/HPCM2/HPCM3;Ig heavy chain V region HPCG13;Ig heavy chain V region HPCG8		-0.397971	0.758925	0.611385	0.0533402			123870000	94008000	103770000	90547900	96492000	143970000	212710000	181950000	94193000	82038000	61820000	81090000	141460000	94008000	200210000	4	4	1	47.5	47.5	10.7	13.652	0	75.254	30.3595	61	0.963848	0.383105	1.26749	3	3	3	4	4	4	3	4	4	4	4
P18525	P18525	Ig heavy chain V region 5-84		-0.398016	0.758901	0.611395	0.0243941			254170000	192890000	316530000	262330000	220980000	246010000	465050000	140950000	235910000	198170000	199770000	134860000	192890000	2446890	1969750	3	2	2	39.3	29.9	29.9	12.872	0	20.295	31.0305	22	0.976468	2.28475	1.74266	2	2	2	2	2	3	2	2	2	2	3
P17095	P17095	High mobility group protein HMG-I/HMG-Y	Hmga1	-0.400212	0.757747	0.611891	0.166528			9796800	7423500	9047600	10546000	17668000	19202000	1982680	6342100	7113800	9564100	8912000	7034500	7423500	8087400	4496800	2	2	2	23.4	23.4	23.4	11.614	0	21.215	26.3665	10	0.99545	0.229357	0.485308	2	2	2	2	0	2	2	2	2	2	2
Q8BP67	Q8BP67	60S ribosomal protein L24	Rpl24	-0.401923	0.756849	0.612277	0.147541			132325000	100150000	140700000	133670000	130980000	194570000	60591000	47805000	143580000	131370000	100150000	34282000	50599000	171000000	72691000	4	4	4	25.5	25.5	25.5	17.779	0	34.211	30.2691	35	0.995888	0.264004	0.576218	2	2	3	4	2	3	3	2	4	3	3
P63260	P63260	Actin, cytoplasmic 2;Actin, cytoplasmic 2, N-terminally processed	Actg1	-0.402055	0.75678	0.612307	0.0943149			6700500000	5070800000	4592390000	9026300000	6892700000	9878500000	6508290000	2713900000	3573400000	8320200000	6236300000	2285500000	2435800000	5070800000	9263300000	21	21	1	70.4	70.4	4.5	41.792	0	323.31	35.945	461	0.988057	0.377291	0.894102	20	20	20	20	20	20	19	20	19	19	20
P01868;P01869	P01868;P01869	Ig gamma-1 chain C region secreted form;Ig gamma-1 chain C region, membrane-bound form	Ighg1	-0.402475	0.756559	0.612402	0.139186			22527000000	17043000000	22862000000	19274000000	17698000000	22192000000	77435100000	47745900000	13633000000	13851000000	8867100000	23227000000	53791000000	17043000000	90420000000	15	15	15	58.6	58.6	58.6	35.704	0	323.31	38.4439	584	0.990672	0.363225	0.619174	12	11	11	10	14	13	12	11	9	14	12
P01638	P01638	Ig kappa chain V-V region L6		-0.402967	0.756301	0.612513	0.0956157			1660450000	1255800000	2184100000	1743000000	1514400000	2037300000	1577900000	493700000	1563200000	1364900000	886730000	306280000	610160000	1255800000	3093400000	3	3	2	28.7	28.7	15.7	12.986	0	61.908	33.9308	102	0.988754	0.466881	0.88474	3	3	3	3	3	3	3	3	3	3	3
P01639	P01639	Ig kappa chain V-V region MOPC 41	Gm5571	-0.403908	0.755808	0.612725	0.0259584			2317650000	1751700000	2736700000	2029700000	1935100000	2605600000	3023100000	1084400000	1762900000	1751700000	1108300000	464600000	662520000	1859700000	2841700000	5	5	5	28.5	28.5	28.5	14.311	0	66.78	34.1438	81	0.97553	0.732922	1.70604	3	5	4	3	4	3	3	3	3	3	4
P18528	P18528	Ig heavy chain V region 6.96		-0.405943	0.754743	0.613184	0.0503679			2872900000	2168300000	4413300000	2813200000	2474400000	2932600000	7365990000	2439400000	2532200000	1873500000	1321500000	2168300000	3513300000	1955600000	5773590000	3	2	2	30.6	19.4	19.4	11.007	0	74.835	35.0919	63	0.967558	0.480393	1.30356	3	3	3	3	3	3	3	2	3	3	3
P01808;P01807;P01806;P01810;P01812;P01809	P01808;P01807;P01806;P01810;P01812;P01809	Ig heavy chain V region T601;Ig heavy chain V region X44;Ig heavy chain V region 441;Ig heavy chain V region J539;Ig heavy chain V region MOPC 173;Ig heavy chain V region X24		-0.407321	0.754022	0.613495	0.0546273			354565000	267350000	475830000	295900000	331950000	377180000	711800000	227890000	302270000	267350000	201480000	126450000	247610000	316190000	692010000	4	4	1	32.8	32.8	7.6	13.169	0	62.619	32.014	50	0.976656	0.467394	1.25242	4	4	4	3	4	3	3	4	4	3	3
Q9QWK4	Q9QWK4	CD5 antigen-like	Cd5l	-0.40741	0.753976	0.613515	0.0408081			123130000	92837000	144880000	97603000	125080000	106520000	216020000	121180000	92837000	91772000	85588000	80623000	140890000	93707000	170950000	13	13	13	41.2	41.2	41.2	38.862	0	323.31	30.2973	94	0.969697	0.325404	1.43405	12	12	12	10	10	11	12	13	13	8	11
Q8CG14;Q8CFG8	Q8CG14	Complement C1s-A subcomponent;Complement C1s-A subcomponent heavy chain;Complement C1s-A subcomponent light chain	C1sa	-0.40971	0.752775	0.614034	0.486492			36125000	27194000	26445000	1635630	36207000	37331000	36997000	36043000	28532000	23282000	19500000	25475000	27194000	28709000	28916000	7	7	7	14.4	14.4	14.4	76.857	0	66.5	28.2539	23	0.803461	-0.315553	-0.462932	2	1	4	2	6	5	6	5	6	5	5
P21271	P21271	Unconventional myosin-Vb	Myo5b	-0.420938	0.746939	0.616562	0.214867			12353500	9227300	8723100	16955000	15462000	13414000	11293000	1571770	8158300	14374000	12718000	7279380	1301450	9227300	14462000	6	6	5	4.8	4.8	4	210.57	0	62.75	26.5641	18	1	0.197686	0.285518	2	3	4	3	3	0	2	4	5	0	0
P84089	P84089	Enhancer of rudimentary homolog	Erh	-0.428977	0.742788	0.61837	0.312549			130585000	96997000	131400000	139190000	129770000	201020000	83859000	57877000	80200000	129920000	179000000	95397000	83266000	195240000	96997000	4	4	4	44.2	44.2	44.2	12.259	0	247.09	30.2019	29	0.958615	-0.0107161	-0.0335657	4	4	4	4	2	3	3	4	4	2	2
Q62523	Q62523	Zyxin	Zyx	-0.433087	0.740675	0.619293	0.202339			17011500	12600000	18592000	15431000	25214000	26206000	1655670	3625080	12600000	10424000	14271000	4066600	13102500	19519000	1597560	6	6	6	15.6	15.6	15.6	60.545	0	40.631	26.5938	29	1	0.271467	0.333723	4	6	4	5	0	0	3	5	4	2	1
Q8CGP6;Q8R1M2;Q64523;Q8CGP7;Q8CGP5;Q8BFU2;Q6GSS7;P22752;Q64522;P27661	Q8CGP6;Q8R1M2;Q64523;Q8CGP7;Q8CGP5;Q8BFU2;Q6GSS7;P22752;Q64522;P27661	Histone H2A type 1-H;Histone H2A.J;Histone H2A type 2-C;Histone H2A type 1-K;Histone H2A type 1-F;Histone H2A type 3;Histone H2A type 2-A;Histone H2A type 1;Histone H2A type 2-B;Histone H2AX	Hist1h2ah;H2afj;Hist2h2ac;Hist1h2ak;Hist1h2af;Hist3h2a;Hist2h2aa1;Hist1h2ab;Hist2h2ab;H2afx	-0.443134	0.735535	0.621546	0.0773489			131730000	96892000	126670000	171400000	140050000	115830000	136790000	69040000	162810000	88452000	53030000	67631000	96892000	129850000	143810000	2	2	1	21.9	21.9	14.8	13.95	0	25.472	30.2162	27	0.970282	0.302941	1.02742	2	1	2	2	1	2	2	2	2	2	2
P28798	P28798	Granulins;Acrogranin;Granulin-1;Granulin-2;Granulin-3;Granulin-4;Granulin-5;Granulin-6;Granulin-7	Grn	-0.466246	0.723846	0.626714	0.129773			51044000	36948000	51240000	27547000	50848000	56772000	230540000	24760000	42061000	36948000	24263000	3686160	20713000	71661000	315770000	5	5	5	12.9	12.9	12.9	63.458	0	38.753	29.8384	41	0.979939	0.60766	0.670118	3	3	3	3	3	2	2	3	2	1	2
Q8VDD5	Q8VDD5	Myosin-9	Myh9	-0.470051	0.721939	0.627563	0.130049			10903000000	7871300000	7232210000	14758000000	11293000000	12686000000	10513000000	182850000	5592400000	10793000000	10897000000	214060000	83023000	7871300000	11951000000	127	111	104	56.9	49.6	47	226.37	0	323.31	36.2631	1224	0.983285	1.03062	0.668579	102	114	116	113	115	41	107	114	113	41	33
P98086	P98086	Complement C1q subcomponent subunit A	C1qa	-0.476325	0.718806	0.628961	0.0422177			524995000	377370000	360140000	615860000	830830000	521590000	528400000	168200000	446300000	377370000	295360000	67251000	104480000	415120000	554960000	7	7	7	32.7	32.7	32.7	25.974	0	103.54	32.0256	69	0.969565	0.797706	1.41318	6	6	6	6	6	6	6	6	6	6	5
P61514	P61514	60S ribosomal protein L37a	Rpl37a	-0.479369	0.717291	0.629639	0.117683			110098000	78972000	68279000	85505100	135930000	171270000	61064000	134690000	142830000	77128000	92255000	45464000	68455000	139480000	78972000	3	3	3	29.3	29.3	29.3	10.275	0	79.561	29.8873	41	0.98203	0.244106	0.740116	3	3	3	3	2	2	3	3	3	3	2
P01647	P01647	Ig kappa chain V-V region HP 124E1		-0.489607	0.712219	0.631915	0.0179328			5709200000	4066200000	9776790000	5844400000	4644500000	5573990000	9069790000	3859800000	4083500000	4037800000	2518600000	2177300000	4066200000	4568000000	8632600000	5	5	2	50.9	50.9	19.4	11.965	0	104.06	35.7307	157	0.976438	0.635244	1.92182	4	4	4	4	3	5	4	3	4	5	5
Q8BX10	Q8BX10	Serine/threonine-protein phosphatase PGAM5, mitochondrial	Pgam5	-0.49214	0.71097	0.632478	0.0845528			8246650	5863120	7361300	9132000	30509000	22074000	1214620	4700300	9919700	1899220	2659420	6280880	5863120	5455770	7167950	4	4	4	15.3	15.3	15.3	31.994	0	25.582	26.1817	11	0.984111	0.691057	0.968053	2	2	4	2	0	2	2	2	1	0	1
P01592	P01592	Immunoglobulin J chain	Igj	-0.496547	0.708801	0.633456	0.0829673			87047000	61699000	100820000	47786000	80631000	74287000	97767900	93463000	58239000	61699000	46335000	58103000	110810000	67783000	94926000	3	3	3	22	22	22	18.013	0	20.506	29.6587	19	0.9811	0.230604	0.980739	2	3	3	3	3	3	2	3	2	3	3
Q9JMH9	Q9JMH9	Unconventional myosin-XVIIIa	Myo18a	-0.497595	0.708287	0.633688	0.0865416			36921500	26151000	32009000	44560000	39455000	43834000	34388000	8001630	26151000	31673000	32889000	20162100	1064080	20678000	37409000	12	12	12	8	8	8	232.75	0	79.839	27.9951	37	0.987038	0.78229	0.952424	4	10	6	8	7	0	4	9	6	0	0
Q52KI8	Q52KI8	Serine/arginine repetitive matrix protein 1	Srrm1	-0.500505	0.706859	0.634333	0.0629404			34674500	24510000	22484000	46375000	102080000	100620000	22253000	22974000	45052000	21694000	37964000	13013000	9944700	74763000	24510000	5	5	5	9.1	9.1	9.1	106.86	0	67.912	28.5635	28	0.975386	0.672478	1.162	2	5	5	5	2	4	3	4	3	4	4
Q9JKB3	Q9JKB3	Y-box-binding protein 3	Ybx3	-0.503571	0.705359	0.635013	0.137427			22132000	15611000	27507000	28771000	15408000	16757000	2948560	38528000	8163800	13314000	2467060	23917000	18518000	25523000	15611000	8	5	5	33.5	24.7	24.7	38.813	0	59.061	27.4645	18	0.987101	0.435792	0.628479	4	5	3	5	3	6	4	6	3	6	6
P01754;P01751;P01753;P06328;P01748	P01754;P01751;P01753;P06328	Ig heavy chain V region 1-62-3;Ig heavy chain V region B1-8/186-2;Ig heavy chain V region 186-1;Ig heavy chain V region VH558 B4	Ighv1-62-3;Ighv1-72	-0.51613	0.699245	0.637791	0.222443			702930000	491520000	764480000	925870000	503150000	2966960	1044900000	641380000	1266350	491520000	408270000	271090000	498710000	631340000	984390000	4	2	1	45.3	32.5	26.5	12.921	0	21.088	32.6527	12	1	0.472521	0.257376	4	4	4	3	4	4	3	4	4	4	4
P01878	P01878	Ig alpha chain C region		-0.518246	0.69822	0.638258	0.243547			48868500	34121000	51384000	27111000	46353000	39930000	97193000	251150000	34121000	31116000	21957000	144930000	275250000	30626000	74603000	7	7	7	34.9	34.9	34.9	36.875	0	229.41	29.9983	29	1	0.128809	0.182536	2	4	2	3	7	6	3	3	3	7	6
P01872	P01872	Ig mu chain C region	Ighm	-0.520591	0.697086	0.638776	0.0130248			2738400000	1908900000	3021400000	2247800000	2154500000	2455400000	3668400000	3037700000	1900200000	1908900000	1437100000	1831500000	2951200000	2059700000	2796000000	19	19	19	41.4	41.4	41.4	49.971	0	323.31	34.6126	274	0.985251	0.39198	2.10496	17	16	18	17	18	19	17	17	17	19	18
Q3U1J4	Q3U1J4	DNA damage-binding protein 1	Ddb1	-0.528914	0.693076	0.640612	0.207571			50198000	34791000	55539000	44857000	68456000	72343000	26200000	27881000	65173000	53251000	33585000	27707000	34791000	67562000	33275000	14	14	14	15.9	15.9	15.9	126.85	0	86.844	28.7991	48	1	0.100402	0.313328	6	9	10	10	5	7	9	9	7	8	7
P62320	P62320	Small nuclear ribonucleoprotein Sm D3	Snrpd3	-0.529974	0.692567	0.640845	0.26984			70500000	48826000	84252000	55064000	110060000	168390000	4483400	56748000	48826000	53927000	83454000	35253000	43307000	85421000	28719000	4	4	4	47.6	47.6	47.6	13.916	0	27.775	29.3594	19	0.982688	0.0701799	0.0956231	2	2	3	4	2	4	2	3	2	3	3
P59999	P59999	Actin-related protein 2/3 complex subunit 4	Arpc4	-0.53337	0.690939	0.641593	0.21951			29664000	20496000	25674000	33654000	50403000	40353000	4994110	13612000	20501000	20481000	25120000	20496000	19340000	6130040	48105000	4	4	4	25	25	25	19.667	0	24.218	28.1554	10	1	0.157803	0.268183	3	2	3	2	2	4	2	2	3	3	3
P01801;P01799;P01797;P01796;P01800;P01802	P01801;P01799;P01797;P01796;P01800;P01802	Ig heavy chain V-III region J606;Ig heavy chain V-III region ABE-47N;Ig heavy chain V-III region U61;Ig heavy chain V-III region A4;Ig heavy chain V-III region T957;Ig heavy chain V-III region W3082		-0.536869	0.689265	0.642363	0.0613102			3106350000	2141100000	3577600000	2427000000	2635300000	3577400000	4567800000	1364700000	2352800000	2141100000	1925200000	1035900000	1668000000	2262100000	4895300000	5	5	1	45.2	45.2	11.3	12.81	0	249.29	34.8626	108	0.972221	0.422645	1.17887	5	3	5	3	5	4	4	4	4	4	4
Q9JKK7;P49813	Q9JKK7	Tropomodulin-2	Tmod2	-0.548274	0.683838	0.644868	0.210528			30283500	20709000	17161000	34624000	25943000	37853000	34822000	1294120	16696000	25086000	41306000	2731920	2844890	20709000	38721000	7	6	6	18.8	16.5	16.5	39.51	0	37.583	27.8869	15	1	0.296039	0.301969	5	5	6	7	5	0	4	6	7	0	2
P01863;P01865	P01863;P01865	Ig gamma-2A chain C region, A allele;Ig gamma-2A chain C region, membrane-bound form	Ighg;Igh-1a	-0.552037	0.682056	0.645694	0.0216758			36127500000	24641000000	39113000000	31332000000	39131000000	33142000000	49600000000	21635000000	27407000000	23256000000	15541000000	14992000000	24641000000	32243000000	44594000000	12	12	7	39.1	39.1	25.2	36.389	0	323.31	38.3596	494	0.979449	0.497996	1.81184	8	4	4	4	12	11	4	4	4	10	11
P01749	P01749	Ig heavy chain V region 3	Ighv1-61	-0.552607	0.681787	0.645819	0.0642633			625195000	426250000	671590000	714860000	444160000	578800000	863840000	132640000	447430000	426250000	247850000	75459000	142860000	576600000	777170000	4	3	3	49.6	49.6	49.6	13.016	0	53.988	32.2105	56	0.975685	0.704088	1.14859	4	4	4	4	4	4	4	4	4	4	4
P62317	P62317	Small nuclear ribonucleoprotein Sm D2	Snrpd2	-0.564887	0.676008	0.648507	0.182525			47351500	32010000	22631000	75933000	72072000	74316000	10158000	6737440	32010000	53747000	39652000	21750000	3628090	49888000	13288000	4	4	4	40.7	40.7	40.7	13.527	0	26.521	28.4483	21	1	0.338522	0.414785	3	3	4	3	2	1	3	4	4	2	1
Q8R1F0	Q8R1F0	Leydig cell tumor 10 kDa protein homolog	D8Ertd738e	-0.582982	0.667582	0.652455	0.0439492			4477500	2989100	3997200	3372100	5949200	10216000	2587010	4957800	2555200	2989100	2991000	7785040	2493700	3927700	2598500	3	3	3	18.1	18.1	18.1	10.197	0	19.308	24.8832	9	0.974533	0.491637	1.3884	3	2	2	3	0	1	3	3	2	0	2
P01635	P01635	Ig kappa chain V-V region K2		-0.584245	0.666998	0.652729	0.0612338			2008700000	1339800000	2447900000	1457900000	1538700000	1952100000	5009190000	2065300000	1453200000	1339800000	1009400000	843640000	1553200000	1181000000	6010000000	4	4	4	40.9	40.9	40.9	12.581	0	206.04	34.4745	73	0.96923	0.533318	1.17967	3	4	4	4	4	4	4	4	3	4	3
Q9DAJ5	Q9DAJ5	Dynein light chain roadblock-type 2	Dynlrb2	-0.587103	0.665678	0.653351	0.495091			30345000	20200000	2029400	38735000	55350000	66037000	21955000	3704240	32974000	29169000	20200000	9717110	18107000	48202000	17603000	5	5	5	60.4	60.4	60.4	10.876	0	33.668	28.0619	26	0.802812	-0.41086	-0.48143	1	4	4	5	3	1	4	3	3	2	3
Q921M3	Q921M3	Splicing factor 3B subunit 3	Sf3b3	-0.58714	0.665661	0.653359	0.157241			12860900	8561000	3757960	14970000	34091000	29443000	1439790	10751800	18633000	3313420	8561000	11698000	4311720	17489000	2171390	8	8	8	8.5	8.5	8.5	135.55	0	49.384	26.5157	14	0.994988	0.439676	0.528694	0	5	6	7	0	1	3	1	3	3	0
Q9CXU9;P48024	Q9CXU9;P48024	Eukaryotic translation initiation factor 1b;Eukaryotic translation initiation factor 1	Eif1b;Eif1	-0.587557	0.665469	0.65345	0.169522			14604000	9718510	15450000	17599000	13758000	16627000	1256170	13393000	14939000	14536000	9718510	5090880	5879080	19295000	1517070	3	3	3	27.4	27.4	27.4	12.823	0	18.985	26.697	16	0.997395	0.358807	0.471722	2	3	3	2	0	2	2	2	3	1	1
P57776	P57776	Elongation factor 1-delta	Eef1d	-0.592692	0.663104	0.654566	0.430298			5907900	3917550	4482280	4895600	6920200	7607400	1379510	59807000	3828730	3917550	2039390	34405000	42076000	31382000	2542380	4	4	4	20.6	20.6	20.6	31.293	0	29.654	27.2951	11	0.843506	-0.350774	-0.336861	0	3	4	4	0	4	1	1	0	4	4
Q569Z6	Q569Z6	Thyroid hormone receptor-associated protein 3	Thrap3	-0.597822	0.660751	0.65568	0.06857			26424500	17460000	20527000	32322000	64837000	78596000	14922000	5445200	11647000	26929000	31128000	5013000	2687390	41042000	17460000	11	11	11	14.2	14.2	14.2	108.18	0	84.282	27.9145	33	0.986247	0.887943	1.10653	3	7	7	9	4	2	3	5	7	0	1
P18531	P18531	Ig heavy chain V region 3-6	Ighv3-6	-0.610109	0.655147	0.658342	0.196301			570040000	373460000	580620000	559460000	487360000	607020000	707150000	6159050	390380000	373460000	216910000	5785320	595270000	476580000	199820000	2	2	2	31	31	31	13.095	0	56.14	31.9116	30	1	0.494905	0.357761	2	2	1	2	2	1	2	2	2	1	2
P01843	P01843	Ig lambda-1 chain C region		-0.62629	0.64784	0.661835	0.054171			3654450000	2367500000	4126900000	3230600000	3403900000	3905000000	5190200000	792030000	2367500000	2616300000	1989300000	501310000	815881000	2930600000	4293500000	5	5	5	81	81	81	11.575	0	323.31	34.8669	185	0.971387	0.729554	1.25773	5	5	5	5	5	5	5	5	5	5	5
Q9CQE8	Q9CQE8	UPF0568 protein C14orf166 homolog		-0.631469	0.645519	0.66295	0.223726			14857700	9590900	2024260	17534000	19193000	23878000	1646300	12181300	15897000	1510570	9984400	5592140	3176990	23214000	9590900	3	3	3	18	18	18	28.152	0	20.906	26.654	19	1	0.216129	0.252678	0	2	2	2	1	1	3	1	3	1	1
P13020	P13020	Gelsolin	Gsn	-0.636198	0.643406	0.663968	0.114122			493405000	317460000	267370000	498230000	544830000	739250000	488580000	29664000	148420000	439210000	472020000	43057000	39510000	317460000	476210000	21	21	15	36	36	27.1	85.941	0	323.31	31.7522	136	0.975372	0.699594	0.761849	12	18	16	17	18	5	12	13	16	6	9
O08638;Q02566;Q91Z83;P13541;A2AQP0	O08638	Myosin-11	Myh11	-0.637649	0.64276	0.664279	0.12112			3529000000	2268300000	2233200000	4891800000	3309500000	4108500000	3748500000	35914000	2098500000	3679400000	2999800000	11228000	23339000	2268300000	4041700000	104	87	86	50.7	43.3	43.3	227.03	0	323.31	34.6759	783	0.982776	1.31566	0.719646	84	93	95	94	92	28	87	94	94	18	18
P43275	P43275	Histone H1.1	Hist1h1a	-0.685899	0.621618	0.674583	0.0839189			117125000	72807000	87786000	122810000	292200000	191050000	43560000	111440000	67431000	115000000	45351000	119420000	65865000	198640000	72807000	6	4	4	36.2	28.6	28.6	21.785	0	54.389	30.1873	54	0.982469	0.44661	0.973101	5	5	5	6	5	5	4	6	5	5	5
P27048;P63163	P27048;P63163	Small nuclear ribonucleoprotein-associated protein B;Small nuclear ribonucleoprotein-associated protein N	Snrpb;Snrpn	-0.695068	0.61768	0.676526	0.175327			68365500	42228000	26931000	57249000	80310000	127890000	3649990	79482000	42228000	39505000	41253000	46611000	44805000	77684000	1866450	4	4	4	16.5	16.5	16.5	23.656	0	40.651	28.9505	27	0.997038	0.452579	0.445902	4	4	4	4	0	3	3	4	4	4	4
P01747;P01746	P01747;P01746	Ig heavy chain V region 36-65;Ig heavy chain V region 93G7		-0.702314	0.614586	0.678059	0.0195964			1096750000	674050000	1436000000	1370100000	698220000	823410000	1605600000	488170000	556130000	674050000	498670000	371400000	711630000	874560000	1021400000	3	3	3	34.2	34.2	34.2	13.307	0	29.828	33.0487	41	0.978167	0.6142	1.8705	2	2	3	3	2	3	2	2	3	2	3
P01867	P01867	Ig gamma-2B chain C region	Igh-3	-0.743723	0.597196	0.686757	0.0281039			39983500000	23878000000	40982000000	41116000000	25704000000	38985000000	45890000000	10121000000	23878000000	26140000000	17983000000	8737810000	12483000000	25677000000	28430000000	15	15	15	39.1	39.1	39.1	44.259	0	323.31	37.9857	454	0.979611	0.676554	1.65901	13	10	14	12	15	13	13	11	13	12	14
P01654;P01655;P01656	P01654;P01655;P01656	Ig kappa chain V-III region PC 2880/PC 1229;Ig kappa chain V-III region PC 7132;Ig kappa chain V-III region MOPC 70		-0.747894	0.595472	0.687628	0.0393862			4078950000	2428900000	4472000000	4709100000	2974600000	3685900000	5558000000	969700000	2854200000	2541700000	1758800000	602650000	831530000	2428900000	5115700000	6	6	3	91	91	32.4	11.98	0	323.31	34.9343	128	0.967028	0.811838	1.45576	5	6	6	4	6	5	5	6	6	5	5
Q5SYD0;Q5SUA5	Q5SYD0	Unconventional myosin-Id	Myo1d	-0.768189	0.587154	0.691849	0.0999208			75430000	44289000	37355000	119300000	70917000	111390000	79943000	7791250	28311000	77956000	105800000	3381680	4576900	44289000	105320000	18	18	18	21.7	21.7	21.7	116.08	0	114.67	29.2936	59	0.989727	0.872085	0.854496	5	13	12	15	13	0	6	15	16	0	0
P01837	P01837	Ig kappa chain C region		-0.777234	0.583484	0.693722	0.00960259			48772500000	28458000000	56231000000	63293100000	35980000000	41314000000	79461900000	27760000000	26385000000	28458000000	19673000000	20492000000	29870000000	41560000000	53440900000	9	9	9	84.9	84.9	84.9	11.778	0	323.31	38.6119	689	0.98746	0.68437	2.27739	8	8	8	9	9	8	8	8	8	9	8
P01630	P01630	Ig kappa chain V-II region 7S34.1		-0.778788	0.582856	0.694043	0.0389979			933335000	544000000	1118100000	790280000	870290000	996380000	1569400000	309370000	696600000	544000000	508130000	215520000	298760000	636310000	1439500000	3	3	3	42.5	42.5	42.5	12.496	0	86.754	32.9582	33	0.964785	0.685143	1.46182	2	3	2	3	2	3	3	3	2	2	3
P01631	P01631	Ig kappa chain V-II region 26-10		-0.791376	0.577793	0.69664	0.0277935			14180000000	8193100000	15455000000	12905000000	11951000000	16787000000	16500000000	6122890000	10813000000	8193100000	6937500000	3760500000	8182990000	10823000000	16148000000	6	6	6	49.6	49.6	49.6	12.273	0	150.09	36.7459	159	0.97737	0.564031	1.6656	3	3	4	3	5	4	3	3	3	3	3
P01864	P01864	Ig gamma-2A chain C region secreted form		-0.814702	0.568526	0.701426	0.0540594			46351500000	26352000000	66048000000	50642000000	42061000000	53665900000	32659000000	4422000000	32141000000	31423000000	21172000000	2067600000	3706500000	37173000000	26352000000	11	7	7	24.8	14.3	14.3	36.595	0	323.31	38.144	262	0.968599	1.10966	1.25903	11	11	11	10	10	8	11	10	10	7	8
Q9D883;Q8BGJ9	Q9D883	Splicing factor U2AF 35 kDa subunit	U2af1	-0.815198	0.56833	0.701528	0.285763			29375500	16695000	2325150	52332000	36777000	48215000	1572210	21974000	3601390	46627000	32243000	3251540	2866060	94614000	16695000	3	3	3	18.4	18.4	18.4	27.815	0	99.135	27.9964	10	0.990609	0.0552084	0.0458901	0	3	2	2	0	2	1	2	2	1	0
P01680	P01680	Ig kappa chain V-IV region S107B		-0.820011	0.566438	0.702511	0.0645232			675785000	382790000	917680000	665020000	173120000	510160000	3342800000	686550000	4015610	413330000	344370000	5354980	2792800000	382790000	2502700000	2	2	2	25.6	25.6	25.6	13.722	0	214.7	33.7775	27	0.978513	1.91146	1.14598	2	2	1	2	2	1	1	2	2	1	2
P01663;P01662	P01663;P01662	Ig kappa chain V-III region PC 4050;Ig kappa chain V-III region ABPC 22/PC 9245		-0.825393	0.564328	0.703608	0.0659975			599810000	338490000	663700000	717440000	407430000	535920000	900700000	89279900	465470000	345970000	249370000	42290000	62854000	338490000	1156700000	4	3	1	53.2	38.7	16.2	12.005	0	101.1	32.2163	58	0.984904	0.927691	1.13137	4	4	4	4	4	3	4	4	4	4	3
Q62189	Q62189	U1 small nuclear ribonucleoprotein A	Snrpa	-0.82632	0.563966	0.703797	0.275766			82524500	46541000	2606690	74340000	131210000	163460000	2767360	90709000	43584000	31785000	63042000	46541000	50013000	63632000	1578260	6	6	6	33.1	33.1	33.1	31.835	0	94.613	29.1988	39	0.985926	0.100381	0.0768757	2	4	5	5	1	5	5	2	5	4	5
Q62241	Q62241	U1 small nuclear ribonucleoprotein C	Snrpc	-0.882602	0.542388	0.715159	0.0535413			30306500	16437900	18508000	29253000	55012000	38733000	2063440	31360000	2479960	19862000	23088000	1754270	28930000	16437900	5296800	2	2	2	18.9	18.9	18.9	17.364	0	20.59	27.661	9	0.966502	1.17883	1.26511	2	2	2	2	0	2	1	2	2	0	2
P01728;P01729;P01726	P01728;P01729	Ig lambda-2 chain V region;Ig lambda-2 chain V region MOPC 315		-0.904668	0.534156	0.719556	0.067692			1666050000	889930000	1210400000	1745400000	1744600000	1587500000	3094700000	204510000	1371500000	1324000000	889930000	140080000	199080000	759880000	1934400000	5	5	3	41.9	41.9	34.2	12.222	0	46.706	33.6923	38	0.984587	0.874233	1.11491	3	4	4	4	4	3	4	5	4	3	3
P01671;P01670;P01673;P01672	P01671;P01670;P01673	Ig kappa chain V-III region PC 7175;Ig kappa chain V-III region PC 6684;Ig kappa chain V-III region PC 2485/PC 4039		-0.93032	0.524742	0.724626	0.0426566			756410000	396920000	776990000	804620000	482190000	735830000	1191700000	157830000	396920000	411580000	223400000	104610000	118180000	451290000	1402500000	6	5	4	88.3	72.1	57.7	12.01	0	109.34	32.5907	70	0.974525	0.918135	1.40681	5	6	6	6	6	5	6	5	6	4	5
P28665;P28666	P28665;P28666	Murinoglobulin-1;Murinoglobulin-2	Mug1;Mug2	-0.974608	0.508878	0.733272	0.192791			15319000	7795500	1768670	11161000	16509000	14129000	22949000	16843000	16962000	1890170	5462500	4889400	7795500	19143000	37538000	5	5	5	4.3	4.3	4.3	165.3	0	30.853	27.3083	18	1	0.290024	0.371994	1	3	2	3	4	4	2	3	2	2	3
P01666;P01665;P01669;P01667	P01666;P01665;P01669;P01667	Ig kappa chain V-III region PC 7183;Ig kappa chain V-III region PC 7043;Ig kappa chain V-III region PC 7769;Ig kappa chain V-III region PC 6308		-1.00005	0.499983	0.738175	0.0182909			771085000	385530000	930980000	832640000	575360000	709530000	960330000	210610000	415850000	427000000	282240000	92338000	157500000	385530000	940090000	4	3	2	53.2	36.9	22.5	11.952	0	70.866	32.4522	55	0.978504	1.03709	1.91041	4	4	4	4	3	4	4	4	4	4	4
Q9CQF3	Q9CQF3	Cleavage and polyadenylation specificity factor subunit 5	Nudt21	-1.00671	0.49768	0.739452	0.0211722			153555000	76421000	83316000	151250000	158510000	175270000	35564000	155860000	46975000	78458000	64605000	110720000	76421000	85172000	27639000	9	9	9	38.3	38.3	38.3	26.24	0	164.45	29.9491	35	0.977576	0.787721	1.82555	5	8	7	7	4	7	6	5	7	7	5
O08583;Q9JJW6	O08583	THO complex subunit 4	Alyref	-1.10482	0.46496	0.757871	0.0470811			1391090000	646800000	831370000	1950800000	2085700000	2779600000	340010000	811801000	646800000	996680000	981190000	544410000	628040000	1440300000	351840000	10	10	10	36.9	36.9	36.9	26.94	0	150.24	33.3287	123	0.97156	0.684992	1.34571	7	10	10	10	7	9	7	9	9	9	10
Q62191	Q62191	E3 ubiquitin-protein ligase TRIM21	Trim21	-1.13714	0.45466	0.763782	0.077536			88418000	40200000	70826000	109460000	106010000	70608000	117500000	4685780	40200000	50632000	16437000	6909700	5067560	75334000	143070000	7	7	7	17.9	17.9	17.9	54.174	0	50.931	29.2236	35	0.973145	1.02218	1.02582	6	6	6	5	5	1	4	6	3	2	1
P84104;Q8BL97	P84104;Q8BL97	Serine/arginine-rich splicing factor 3;Serine/arginine-rich splicing factor 7	Srsf3;Srsf7	-1.20065	0.435079	0.775158	0.221971			48883000	21268000	2193090	80376000	65446000	74889000	32320000	3657910	2496200	75747000	51406000	21268000	6834320	75604000	4509020	2	2	2	14	14	14	19.329	0	12.774	28.6509	11	1	0.31385	0.259106	1	2	2	2	1	1	1	2	2	1	1
Q9CPT4	Q9CPT4	Myeloid-derived growth factor	Mydgf	-1.21024	0.432197	0.776849	0.0269851			65273500	28211000	71003000	59544000	90494000	91816000	28238000	45902000	16761000	28211000	23707000	19959000	60616000	79568000	64877000	5	5	5	38.6	38.6	38.6	17.982	0	58.656	28.9184	27	0.976205	0.754341	1.6831	3	4	4	4	1	4	2	3	3	4	5
Q91XV3	Q91XV3	Brain acid soluble protein 1	Basp1	-1.26025	0.417472	0.785548	0.132948			20562000	8584020	15417000	18661000	22463000	36791000	2641680	138660000	4999890	2954000	8584020	89828000	77756000	14651000	4785440	9	9	9	67.7	67.7	67.7	22.086	0	134.13	28.4615	45	0.988262	0.697751	0.652611	3	5	6	7	1	9	0	1	1	8	7
Q61545	Q61545	RNA-binding protein EWS	Ewsr1	-1.34419	0.393875	0.799695	0.309919			69387500	27330000	69422000	69353000	74157000	106470000	1048710	18013000	21310000	192880000	27330000	13060600	12286000	38211000	35820000	6	6	6	12.2	12.2	12.2	68.461	0	88.096	28.9904	36	0.958956	-0.0284648	-0.025977	3	4	4	4	0	2	3	5	3	1	3
P62862	P62862	40S ribosomal protein S30	Fau	-1.43638	0.369493	0.814568	0.0619546			39592000	14629000	52810000	26374000	88965000	802440000	1936210	5378200	14629000	30365000	16229000	4035420	3606560	50026000	3344690	4	4	4	33.9	33.9	33.9	6.6478	0	26.544	29.428	14	0.97428	1.55334	1.17216	3	2	4	4	0	1	2	2	2	1	0
P60824	P60824	Cold-inducible RNA-binding protein	Cirbp	-1.54343	0.343069	0.830954	0.00962518			42251000	14495000	27267000	66307000	57235000	83413000	13699000	22562000	10845000	39270000	26868000	14495000	14345000	17840000	13478000	4	4	4	33.1	33.1	33.1	18.607	0	29.387	28.1437	24	0.990329	1.06288	2.27607	2	3	3	3	2	2	2	3	2	2	3
P01942	P01942	Hemoglobin subunit alpha	Hba	-1.54791	0.342005	0.831619	0.241331			9439960	3228500	745209	9580010	15900000	4408270	9299910	434810000	1837240	9927100	2165950	42850000	574730000	1485520	3228500	4	4	3	34.5	34.5	28.2	15.085	0	28.899	29.9061	23	1	0.326578	0.190168	0	2	2	1	2	4	0	2	0	4	4
P56959	P56959	RNA-binding protein FUS	Fus	-1.64862	0.318945	0.846119	0.144594			881565000	281170000	605830000	1157300000	1445100000	1885100000	50024000	126000000	281170000	2766100000	606610000	81505000	85816900	461670000	169370000	10	10	10	22.6	22.6	22.6	52.673	0	117.45	32.8361	107	0.994778	0.640184	0.591145	9	9	9	9	5	6	6	10	9	5	5
P62309	P62309	Small nuclear ribonucleoprotein G	Snrpg	-1.93784	0.261007	0.883049	0.099205			15545000	4057340	3107360	848714	40824000	112210000	13600000	17490000	2117250	3528600	10952200	4057340	11431000	30245000	2958560	2	2	2	25	25	25	8.496	0	12.588	27.7747	5	0.987728	0.950973	0.859449	1	1	2	2	2	2	1	1	1	1	2
P18527	P18527	Ig heavy chain V region 914		-2.17125	0.222018	0.907896	0.0940148			240215000	53332000	93682000	1363200000	5371660	140830000	2957300000	339600000	4715520	699920000	3515050	734010000	1517500000	5002590	53332000	5	5	3	58.8	58.8	47.4	10.661	0	234.72	32.857	45	0.985159	1.79408	0.896277	2	2	1	5	5	4	1	3	1	3	4
P14873;Q9QYR6	P14873	Microtubule-associated protein 1B;MAP1B heavy chain;MAP1 light chain LC1	Map1b	-2.94197	0.13013	0.962633	0.000179646			24176000	3146040	16522000	81471000	130390000	31830000	13437000	8060900	2085950	9727800	1825530	3146040	5357020	3472410	1836180	16	16	16	10.3	10.3	10.3	270.25	0	156.85	27.4993	38	0.999918	3.15371	4.55221	3	10	16	8	3	2	0	2	1	1	0
P67984	P67984	60S ribosomal protein L22	Rpl22	-3.66666	0.0787454	0.986418	0.0545392			193560000	15242000	1909720	241930000	273130000	526240000	75380000	145190000	92294000	3986530	223350000	3025960	2628850	308780000	15242000	3	3	3	39.1	39.1	39.1	14.759	0	18.737	30.5766	10	0.973756	2.06445	1.25344	1	3	3	2	2	2	3	2	3	1	1
Q9CQ19	Q9CQ19	Myosin regulatory light polypeptide 9	Myl9	-4.76191	0.0368572	0.997845	0.0371666			185105000	6822460	33279000	226440000	203790000	314150000	166420000	3719600	3220740	52330000	231310000	3273570	6822460	4228060	174580000	8	3	3	62.2	23.8	23.8	19.854	0	99.062	30.0989	21	0.966018	2.17333	1.49112	7	8	7	8	8	4	5	8	8	4	2
[truncated: 28 more columns]
