# Supplementary material for: The highly conserved FOXJ1 target CFAP161 is dispensable for motile ciliary function in mouse and Xenopus
Source: Sci Rep. 2021 Jun 25;11:13333. doi: 10.1038/s41598-021-92495-3 (PMC8233316; doi:10.1038/s41598-021-92495-3)
Supplement: Supplementary file 3 — Supplementary Information 3. [file 41598_2021_92495_MOESM3_ESM.xlsx]

## Sheet: Result overview
Table S6. List of all differentially expressed genes
Sort0	Gene ID	Gene name	Gene description	Chr	Start	End	Strand	Length	IGV coordinates	1: N0695 txt	2: N0696 txt	3: N0697 txt	4: N0692 txt	5: N0693 txt	6: N0694 txt	Base mean	log2(FC)	StdErr	Wald-Stats	P-value	P-adj
1	ENSMUSG00000011154.17	Cfap161	cilia and flagella associated protein 161 [Source:MGI Symbol;Acc:MGI:1922806]	chr7;chr7;chr7;chr7;chr7;chr7;chr7;chr7;chr7;chr7;chr7;chr7;chr7;chr7;chr7;chr7;chr7;chr7;chr7;chr7;chr7;chr7	83774101;83775617;83775619;83776992;83777070;83777070;83780164;83780164;83780164;83780260;83783840;83791632;83791632;83791632;83793209;83793209;83793209;83793996;83793996;83793996;83794742;83794742	83776162;83776162;83776162;83777143;83777143;83777143;83780322;83780322;83780322;83780322;83784012;83791722;83791722;83791722;83793444;83793444;83793444;83794171;83794085;83794085;83794880;83794819	-;-;-;-;-;-;-;-;-;-;-;-;-;-;-;-;-;-;-;-;-;-	3188	chr7:83774101-83794880	3260.79	3134.25	3060.04	7505.63	7693.74	7664.46	5386.48	1.21035	0.0481306	25.1473	1.51423e-139	6.29951e-135
2	ENSMUSG00000109194.1	Gm44570	predicted gene 44570 [Source:MGI Symbol;Acc:MGI:5753146]	chr7;chr7;chr7;chr7	81610109;81610126;81610897;81610897	81610354;81610553;81611120;81614166	+;+;+;+	3715	chr7:81610109-81614166	10.562	4.75606	5.03959	408.434	362.487	425.688	202.828	2.3719	0.110215	21.5207	9.95807e-103	2.07138e-98
3	ENSMUSG00000084403.1	Rps15a-ps8	ribosomal protein S15A, pseudogene 8 [Source:MGI Symbol;Acc:MGI:3652112]	chr4	53791070	53791456	-	387	chr4:53791070-53791456	285.175	303.437	293.304	14.8521	18.2202	14.5712	154.927	-1.92504	0.110306	-17.4517	3.33976e-68	4.63135e-64
4	ENSMUSG00000038563.14	Efl1	elongation factor like GPTase 1 [Source:MGI Symbol;Acc:MGI:2141969]	chr7;chr7;chr7;chr7;chr7;chr7;chr7;chr7;chr7;chr7;chr7;chr7;chr7;chr7;chr7;chr7;chr7;chr7;chr7;chr7;chr7;chr7;chr7;chr7;chr7;chr7;chr7;chr7;chr7;chr7;chr7;chr7;chr7;chr7;chr7;chr7;chr7;chr7;chr7;chr7;chr7;chr7;chr7;chr7;chr7;chr7;chr7;chr7;chr7;chr7;chr7;chr7;chr7;chr7;chr7;chr7;chr7;chr7;chr7;chr7;chr7;chr7;chr7;chr7;chr7;chr7;chr7;chr7;chr7	82648614;82648614;82648629;82648641;82649133;82649526;82649526;82649526;82649526;82651881;82651881;82651881;82651881;82651881;82658057;82658057;82658057;82658057;82658057;82670229;82671605;82671605;82671605;82671605;82671605;82672810;82672810;82672810;82672810;82672810;82674368;82674368;82674368;82674368;82674368;82681352;82681352;82681352;82683005;82683005;82683005;82683704;82683704;82683704;826…	82648649;82648649;82648649;82648678;82649631;82649631;82649631;82649631;82649631;82651948;82651948;82651948;82651948;82651948;82659026;82658141;82658141;82658141;82658141;82670322;82671738;82671738;82671738;82671738;82671738;82672947;82672947;82672947;82672947;82672947;82674544;82674582;82674582;82674582;82674555;82681475;82681475;82681475;82683081;82683081;82683081;82683840;82683840;82683840;826…	+;+;+;+;+;+;+;+;+;+;+;+;+;+;+;+;+;+;+;+;+;+;+;+;+;+;+;+;+;+;+;+;+;+;+;+;+;+;+;+;+;+;+;+;+;+;+;+;+;+;+;+;+;+;+;+;+;+;+;+;+;+;+;+;+;+;+;+;+	5676	chr7:82648614-82777852	3399.06	3501.41	3304.96	1486.28	1573.65	1631.98	2482.89	-1.03287	0.0595176	-17.354	1.84076e-67	1.91448e-63
5	ENSMUSG00000038886.10	Man2a2	mannosidase 2, alpha 2 [Source:MGI Symbol;Acc:MGI:2150656]	chr7;chr7;chr7;chr7;chr7;chr7;chr7;chr7;chr7;chr7;chr7;chr7;chr7;chr7;chr7;chr7;chr7;chr7;chr7;chr7;chr7;chr7;chr7;chr7;chr7;chr7;chr7;chr7;chr7;chr7;chr7;chr7;chr7;chr7;chr7;chr7;chr7;chr7;chr7;chr7;chr7;chr7;chr7;chr7;chr7;chr7;chr7;chr7;chr7;chr7;chr7;chr7;chr7;chr7;chr7;chr7;chr7;chr7;chr7;chr7;chr7;chr7;chr7;chr7;chr7;chr7;chr7;chr7;chr7;chr7;chr7;chr7;chr7;chr7;chr7;chr7;chr7;chr7;chr7;chr7…	80349097;80349097;80351267;80352926;80352926;80352926;80353162;80353162;80353162;80354908;80355988;80356342;80356342;80356342;80358243;80358243;80358243;80358243;80358910;80358910;80358910;80358910;80359134;80359280;80359280;80359280;80359280;80359636;80359636;80359636;80359636;80359636;80359717;80360288;80360452;80360896;80360896;80360896;80360896;80362299;80362299;80362299;80362299;80362299;803…	80351851;80351851;80351851;80353033;80353033;80353033;80353362;80353362;80353362;80356478;80356062;80356478;80356478;80356478;80358384;80358384;80358384;80358384;80359043;80359043;80359043;80359043;80359394;80359394;80359394;80359394;80359394;80359911;80359758;80359745;80359758;80359758;80359758;80361132;80361132;80361132;80361132;80361132;80361132;80362464;80362464;80362464;80362464;80362464;803…	-;-;-;-;-;-;-;-;-;-;-;-;-;-;-;-;-;-;-;-;-;-;-;-;-;-;-;-;-;-;-;-;-;-;-;-;-;-;-;-;-;-;-;-;-;-;-;-;-;-;-;-;-;-;-;-;-;-;-;-;-;-;-;-;-;-;-;-;-;-;-;-;-;-;-;-;-;-;-;-;-;-;-;-;-;-;-;-;-;-;-;-;-;-;-;-;-;-;-;-;-	10317	chr7:80349097-80371375	6773.15	7367.14	7605.75	3593.16	3360.2	3356.58	5342.66	-0.99363	0.0590476	-16.8276	1.53176e-63	1.27449e-59
6	ENSMUSG00000102004.3	4933402C06Rik	RIKEN cDNA 4933402C06 gene [Source:MGI Symbol;Acc:MGI:1918279]	chr7;chr7;chr7;chr7;chr7;chr7;chr7;chr7;chr7;chr7;chr7	40674737;40674737;40674737;40677387;40683054;40683054;40683054;40686162;40687603;40690906;40690906	40674971;40674971;40674971;40677588;40683261;40683261;40683261;40686465;40687714;40691273;40691260	+;+;+;+;+;+;+;+;+;+;+	1429	chr7:40674737-40691273	3.84075	7.6097	10.0792	359.634	638.667	667.154	281.164	1.83452	0.109509	16.7522	5.45446e-63	3.78194e-59
7	ENSMUSG00000109091.1	Gm44827	predicted gene 44827 [Source:MGI Symbol;Acc:MGI:5753403]	chr7;chr7;chr7	84226829;84230291;84231090	84227133;84230384;84232919	-;-;-	2229	chr7:84226829-84232919	268.852	232.096	236.861	10.6087	7.67168	12.4896	128.096	-1.75006	0.110558	-15.8293	1.95287e-56	1.16062e-52
8	ENSMUSG00000025790.14	Slco3a1	solute carrier organic anion transporter family, member 3a1 [Source:MGI Symbol;Acc:MGI:1351867]	chr7;chr7;chr7;chr7;chr7;chr7;chr7;chr7;chr7;chr7;chr7;chr7;chr7;chr7;chr7;chr7;chr7;chr7;chr7;chr7;chr7;chr7;chr7;chr7;chr7;chr7;chr7;chr7;chr7;chr7;chr7;chr7;chr7;chr7;chr7;chr7;chr7;chr7;chr7;chr7;chr7	74275419;74281858;74284427;74295371;74297221;74297221;74303122;74303122;74303122;74318459;74318459;74318459;74320485;74320485;74320485;74327860;74327860;74327860;74331008;74346648;74346648;74346648;74346648;74346786;74359654;74359821;74359821;74359821;74504177;74504177;74504177;74504177;74504177;74504239;74504386;74529925;74552112;74554411;74554411;74554411;74554411	74276088;74284669;74284669;74297285;74297285;74297285;74303297;74303297;74303297;74318597;74318597;74318597;74320683;74320683;74320683;74328024;74328024;74328024;74331051;74347231;74346911;74346911;74346911;74346911;74359919;74359919;74359919;74359919;74504335;74504642;74504642;74504642;74504642;74504642;74504642;74530109;74552594;74554474;74554780;74554614;74554633	-;-;-;-;-;-;-;-;-;-;-;-;-;-;-;-;-;-;-;-;-;-;-;-;-;-;-;-;-;-;-;-;-;-;-;-;-;-;-;-;-	8474	chr7:74275419-74554780	1559.34	1400.18	1533.04	2854.79	2775.23	2732.1	2142.45	0.818448	0.0623324	13.1304	2.20519e-39	1.14676e-35
9	ENSMUSG00000054161.12	Fam83e	family with sequence similarity 83, member E [Source:MGI Symbol;Acc:MGI:1921063]	chr7;chr7;chr7;chr7;chr7;chr7;chr7;chr7;chr7;chr7;chr7	45721212;45721220;45723441;45723441;45723854;45723854;45725859;45726632;45726632;45728766;45728766	45722654;45722654;45723608;45723608;45723978;45724859;45725912;45727076;45727076;45729489;45729492	+;+;+;+;+;+;+;+;+;+;+	3843	chr7:45721212-45729492	670.21	740.995	670.266	1739.82	2662.07	2876.78	1560.02	1.20773	0.103842	11.6304	2.88647e-31	1.33426e-27
10	ENSMUSG00000101196.2	Gm6866	predicted gene 6866 [Source:MGI Symbol;Acc:MGI:3646160]	chr7;chr7;chr7;chr7;chr7	41210033;41215504;41215512;41217453;41217455	41210171;41216259;41216253;41219259;41219640	+;+;+;+;+	3083	chr7:41210033-41219640	15.363	24.7315	25.198	169.739	288.647	272.69	132.728	1.17735	0.107996	10.9018	1.13039e-27	4.70264e-24
11	ENSMUSG00000066258.13	Trim12a	tripartite motif-containing 12A [Source:MGI Symbol;Acc:MGI:1923931]	chr7;chr7;chr7;chr7;chr7;chr7;chr7;chr7;chr7;chr7;chr7;chr7;chr7;chr7;chr7;chr7;chr7;chr7;chr7;chr7;chr7;chr7;chr7;chr7;chr7;chr7;chr7;chr7	104299894;104299897;104299897;104300836;104300836;104300836;104300992;104301094;104301094;104302241;104302241;104303591;104304156;104304156;104305999;104305999;104306912;104306912;104306912;104306934;104307257;104311079;104314485;104315301;104315301;104315301;104315411;104315411	104300385;104300385;104300385;104300862;104300862;104300862;104301034;104301191;104301191;104302263;104302263;104304386;104304386;104304386;104306094;104306094;104307387;104307387;104307387;104307008;104307387;104314642;104314642;104315466;104315343;104315463;104315456;104315455	-;-;-;-;-;-;-;-;-;-;-;-;-;-;-;-;-;-;-;-;-;-;-;-;-;-;-;-	5781	chr7:104299894-104315466	0.960186	0	2.01584	120.939	99.7318	94.7129	53.0599	1.04043	0.100483	10.3543	4.00051e-25	1.51299e-21
12	ENSMUSG00000030978.10	Rrm1	ribonucleotide reductase M1 [Source:MGI Symbol;Acc:MGI:98180]	chr7;chr7;chr7;chr7;chr7;chr7;chr7;chr7;chr7;chr7;chr7;chr7;chr7;chr7;chr7;chr7;chr7;chr7;chr7;chr7;chr7;chr7;chr7;chr7;chr7;chr7;chr7;chr7;chr7;chr7;chr7;chr7	102441695;102441883;102442043;102442276;102442987;102442987;102446550;102446550;102447801;102449195;102450036;102450901;102454496;102456470;102456471;102457152;102457560;102459389;102459973;102460291;102460630;102461607;102462693;102463646;102463722;102465718;102465718;102465718;102466864;102466878;102468295;102468295	102442043;102442043;102447517;102442339;102443075;102443075;102446727;102446727;102447901;102449254;102450075;102451063;102454637;102456967;102456554;102457313;102457639;102459590;102460549;102460440;102460851;102461683;102463781;102463781;102463781;102465779;102465813;102465813;102467066;102467066;102468682;102469771	+;+;+;+;+;+;+;+;+;+;+;+;+;+;+;+;+;+;+;+;+;+;+;+;+;+;+;+;+;+;+;+	11012	chr7:102441695-102469771	5834.09	5810.96	5906.4	3933.7	4254.9	4072.66	4968.78	-0.489542	0.0498005	-9.83006	8.35691e-23	2.8972e-19
13	ENSMUSG00000030423.7	Pop4	processing of precursor 4, ribonuclease P/MRP family, (S. cerevisiae) [Source:MGI Symbol;Acc:MGI:1913411]	chr7;chr7;chr7;chr7;chr7;chr7;chr7;chr7;chr7;chr7;chr7;chr7;chr7;chr7;chr7;chr7;chr7;chr7;chr7;chr7;chr7;chr7;chr7;chr7;chr7;chr7;chr7;chr7;chr7;chr7;chr7;chr7	38261996;38264328;38264328;38264398;38265872;38265900;38265900;38265900;38266091;38266127;38266127;38266127;38267369;38267369;38267369;38267369;38267491;38268360;38268471;38268471;38268605;38268902;38268902;38268902;38268902;38268902;38271147;38271147;38271147;38271147;38271147;38271147	38263309;38264429;38264429;38264429;38266204;38265961;38265961;38265961;38266107;38266204;38266204;38266204;38267595;38267595;38267595;38267595;38267595;38268954;38268659;38268659;38268722;38268954;38268954;38268954;38268954;38268954;38271275;38271349;38271373;38271369;38271327;38271423	-;-;-;-;-;-;-;-;-;-;-;-;-;-;-;-;-;-;-;-;-;-;-;-;-;-;-;-;-;-;-;-	2848	chr7:38261996-38271423	357.189	370.022	380.993	706.537	738.399	758.744	551.981	0.819906	0.0836558	9.80095	1.11536e-22	3.56933e-19
14	ENSMUSG00000109962.1	1700025L06Rik	RIKEN cDNA 1700025L06 gene [Source:MGI Symbol;Acc:MGI:1914183]	chr7;chr7;chr7;chr7;chr7;chr7	46345771;46346453;46348274;46348636;46348636;46348636	46346244;46347337;46348345;46349064;46349373;46349054	-;-;-;-;-;-	2169	chr7:46345771-46349373	43.2084	39.9509	39.3088	148.521	263.714	249.792	130.749	0.935521	0.108855	8.59418	8.3863e-18	2.49205e-14
15	ENSMUSG00000030691.15	Fchsd2	FCH and double SH3 domains 2 [Source:MGI Symbol;Acc:MGI:2448475]	chr7;chr7;chr7;chr7;chr7;chr7;chr7;chr7;chr7;chr7;chr7;chr7;chr7;chr7;chr7;chr7;chr7;chr7;chr7;chr7;chr7;chr7;chr7;chr7;chr7;chr7;chr7;chr7;chr7;chr7;chr7;chr7;chr7;chr7;chr7;chr7;chr7;chr7;chr7;chr7;chr7;chr7;chr7;chr7;chr7;chr7;chr7;chr7;chr7;chr7;chr7;chr7;chr7;chr7;chr7;chr7;chr7;chr7;chr7;chr7;chr7;chr7;chr7;chr7;chr7;chr7;chr7;chr7;chr7;chr7;chr7;chr7;chr7;chr7;chr7;chr7;chr7;chr7	101092863;101108733;101108775;101108776;101108805;101108880;101108882;101110739;101110739;101110739;101110739;101110739;101110739;101110739;101139151;101139151;101139151;101139151;101139151;101139151;101177144;101177144;101177144;101177144;101177144;101177144;101186388;101186388;101186388;101186388;101186388;101190243;101191667;101191667;101191667;101191667;101191667;101191667;101196880;101196880…	101092926;101109039;101109039;101109039;101109039;101109039;101109039;101110836;101110772;101110836;101110836;101110836;101110836;101110836;101141129;101139196;101139196;101139196;101139196;101139196;101177220;101177220;101177220;101177220;101177220;101177220;101186532;101186532;101186532;101186532;101186532;101192430;101191778;101191800;101191800;101191800;101191800;101191800;101196934;101196934…	+;+;+;+;+;+;+;+;+;+;+;+;+;+;+;+;+;+;+;+;+;+;+;+;+;+;+;+;+;+;+;+;+;+;+;+;+;+;+;+;+;+;+;+;+;+;+;+;+;+;+;+;+;+;+;+;+;+;+;+;+;+;+;+;+;+;+;+;+;+;+;+;+;+;+;+;+;+	16627	chr7:101092863-101284405	1621.76	1526.7	1543.12	975.998	1042.39	1016.86	1287.8	-0.564929	0.066453	-8.50118	1.8768e-17	5.20525e-14
16	ENSMUSG00000110020.1	Gm45441	predicted gene 45441 [Source:MGI Symbol;Acc:MGI:5791277]	chr7;chr7;chr7;chr7;chr7;chr7	45830895;45830908;45833866;45834221;45834221;45834221	45831100;45830950;45834089;45834859;45835249;45834355	+;+;+;+;+;+	1459	chr7:45830895-45835249	1724.49	1667.48	1446.36	2493.04	3214.43	3256.67	2300.41	0.710134	0.0887597	8.00064	1.23774e-15	3.21828e-12
17	ENSMUSG00000029306.8	Ibsp	integrin binding sialoprotein [Source:MGI Symbol;Acc:MGI:96389]	chr5;chr5;chr5;chr5;chr5;chr5;chr5	104299171;104302124;104302282;104302423;104305981;104309276;104310022	104299354;104302190;104302332;104302500;104306046;104309449;104311469	+;+;+;+;+;+;+	2068	chr5:104299171-104311469	1032.2	931.237	1074.44	21.2173	8.63064	4.1632	511.982	-0.698694	0.0887519	-7.87245	3.47774e-15	8.51065e-12
18	ENSMUSG00000027004.3	Frzb	frizzled-related protein [Source:MGI Symbol;Acc:MGI:892032]	chr2;chr2;chr2;chr2;chr2;chr2;chr2;chr2;chr2;chr2;chr2	80411970;80413114;80417893;80417893;80418312;80418312;80424599;80424599;80438495;80438495;80446363	80413472;80413472;80417956;80417956;80418516;80418516;80424664;80424664;80438630;80438542;80447625	-;-;-;-;-;-;-;-;-;-;-	3237	chr2:80411970-80447625	1423.96	1233.72	1351.62	372.364	596.473	649.46	937.933	-0.827164	0.10653	-7.76464	8.18769e-15	1.89236e-11
19	ENSMUSG00000030532.6	Hddc3	HD domain containing 3 [Source:MGI Symbol;Acc:MGI:1915945]	chr7;chr7;chr7;chr7;chr7;chr7;chr7;chr7;chr7;chr7;chr7;chr7;chr7;chr7;chr7;chr7;chr7;chr7;chr7;chr7;chr7;chr7;chr7;chr7;chr7;chr7;chr7;chr7;chr7;chr7;chr7;chr7	80343104;80343116;80343121;80343124;80343132;80343144;80343539;80343539;80343539;80343539;80343539;80343566;80343566;80343679;80343716;80343716;80343716;80343716;80343716;80343716;80343716;80343766;80343779;80344102;80344614;80344911;80345066;80345177;80345482;80345648;80345648;80350121	80343249;80343249;80343249;80343594;80343249;80343455;80343594;80343594;80343594;80343594;80343594;80343594;80343594;80343956;80343956;80343956;80343956;80344094;80343956;80343979;80343956;80343956;80343956;80344795;80344904;80345191;80345228;80345315;80346102;80345765;80346714;80350547	+;+;+;+;+;+;+;+;+;+;+;+;+;+;+;+;+;+;+;+;+;+;+;+;+;+;+;+;+;+;+;+	3775	chr7:80343104-80350547	336.065	325.315	327.574	152.765	162.064	144.671	241.409	-0.769356	0.101481	-7.58132	3.42051e-14	7.48947e-11
20	ENSMUSG00000038503.15	Mesd	mesoderm development LRP chaperone [Source:MGI Symbol;Acc:MGI:1891421]	chr7;chr7;chr7;chr7;chr7;chr7;chr7;chr7;chr7;chr7;chr7;chr7;chr7;chr7;chr7	83884466;83892000;83892002;83892304;83892330;83895053;83895530;83895530;83895530;83895530;83897750;83897750;83897750;83897750;83897750	83884655;83892475;83892067;83892475;83892874;83895762;83895762;83895762;83895762;83895762;83898080;83897854;83897767;83901532;83897940	+;+;+;+;+;+;+;+;+;+;+;+;+;+;+	5558	chr7:83884466-83901532	4150.89	4565.82	4330.02	3159.26	3211.56	3251.46	3778.17	-0.410512	0.0547077	-7.50372	6.20296e-14	1.29028e-10
21	ENSMUSG00000084234.2	4933405O20Rik	RIKEN cDNA 4933405O20 gene [Source:MGI Symbol;Acc:MGI:2142174]	chr7	50599190	50600530	+	1341	chr7:50599190-50600530	1408.59	1435.38	1413.1	2011.4	2001.35	2277.27	1757.85	0.503235	0.068154	7.3838	1.53837e-13	3.04759e-10
22	ENSMUSG00000053719.10	Klk1b26	kallikrein 1-related petidase b26 [Source:MGI Symbol;Acc:MGI:891981]	chr7;chr7;chr7;chr7;chr7	44012168;44014769;44015876;44016259;44016765	44012765;44014928;44016162;44016395;44016968	+;+;+;+;+	1386	chr7:44012168-44016968	24.0047	62.7801	54.4276	186.713	238.781	228.976	132.614	0.756282	0.106442	7.10514	1.20205e-12	2.27307e-09
23	ENSMUSG00000086690.1	4933406J10Rik	RIKEN cDNA 4933406J10 gene [Source:MGI Symbol;Acc:MGI:1921308]	chr7;chr7;chr7;chr7	82743368;82744474;82754605;82755596	82743783;82744733;82754842;82755644	-;-;-;-	963	chr7:82743368-82755644	28.8056	24.7315	23.1821	111.391	96.855	109.284	65.7082	0.7483	0.107813	6.94075	3.90035e-12	7.05489e-09
24	ENSMUSG00000035582.13	Gdpd4	glycerophosphodiester phosphodiesterase domain containing 4 [Source:MGI Symbol;Acc:MGI:3606573]	chr7;chr7;chr7;chr7;chr7;chr7;chr7;chr7;chr7;chr7;chr7;chr7;chr7;chr7;chr7;chr7;chr7;chr7;chr7;chr7;chr7;chr7;chr7;chr7;chr7;chr7;chr7;chr7;chr7;chr7;chr7;chr7;chr7;chr7;chr7	97919955;97957807;97957821;97961558;97961558;97966257;97966257;97969194;97969194;97971923;97971923;97972092;97972092;97972950;97972950;97973896;97973896;97974381;97974381;97982823;97982823;97998240;97998240;98000128;98000128;98004251;98004251;98006233;98006233;98014898;98014898;98040853;98040853;98048574;98048574	97920042;97958003;97958003;97961661;97961661;97966350;97966350;97969253;97969253;97972021;97972021;97972185;97972185;97973027;97973027;97974041;97974041;97974463;97974463;97982973;97982973;97998461;97998461;98000282;98000282;98004398;98004398;98006315;98006315;98014947;98014947;98040963;98040963;98048611;98049663	+;+;+;+;+;+;+;+;+;+;+;+;+;+;+;+;+;+;+;+;+;+;+;+;+;+;+;+;+;+;+;+;+;+;+	3053	chr7:97919955-98049663	1477.73	1403.04	1311.3	1985.94	1956.28	2172.15	1717.74	0.482969	0.0698977	6.90966	4.85804e-12	8.42101e-09
25	ENSMUSG00000030795.18	Fus	fused in sarcoma [Source:MGI Symbol;Acc:MGI:1353633]	chr7;chr7;chr7;chr7;chr7;chr7;chr7;chr7;chr7;chr7;chr7;chr7;chr7;chr7;chr7;chr7;chr7;chr7;chr7;chr7;chr7;chr7;chr7;chr7;chr7;chr7;chr7;chr7;chr7;chr7;chr7;chr7;chr7;chr7;chr7;chr7;chr7;chr7;chr7;chr7;chr7;chr7;chr7;chr7;chr7;chr7;chr7;chr7;chr7;chr7;chr7;chr7;chr7;chr7;chr7;chr7;chr7;chr7;chr7;chr7;chr7;chr7;chr7;chr7;chr7;chr7;chr7;chr7;chr7;chr7;chr7;chr7;chr7;chr7;chr7;chr7;chr7;chr7;chr7;chr7…	127967457;127967490;127967491;127967491;127967491;127967508;127969562;127969562;127969562;127969562;127969562;127969562;127969717;127969717;127969717;127969717;127969717;127971787;127971838;127971838;127971838;127971838;127971841;127971841;127971875;127972117;127972117;127972117;127972117;127972117;127972117;127972117;127972117;127972554;127972554;127972554;127972554;127972554;127972554;127974143…	127967577;127967577;127967577;127967577;127967577;127967577;127969586;127969586;127969586;127969586;127969586;127969586;127969871;127969871;127969871;127969871;127969871;127971982;127971982;127971982;127971982;127971982;127971982;127971982;127971982;127972304;127972304;127972283;127972304;127972304;127972213;127972304;127972304;127972770;127974327;127975920;127974327;127972770;127972770;127974434…	+;+;+;+;+;+;+;+;+;+;+;+;+;+;+;+;+;+;+;+;+;+;+;+;+;+;+;+;+;+;+;+;+;+;+;+;+;+;+;+;+;+;+;+;+;+;+;+;+;+;+;+;+;+;+;+;+;+;+;+;+;+;+;+;+;+;+;+;+;+;+;+;+;+;+;+;+;+;+;+;+;+;+;+;+;+;+;+;+;+;+;+;+	11695	chr7:127967457-127985701	5214.77	5287.79	5754.21	4232.86	3991.19	4039.35	4753.36	-0.378134	0.0565355	-6.68843	2.25578e-11	3.7538e-08
26	ENSMUSG00000063450.14	Syne2	spectrin repeat containing, nuclear envelope 2 [Source:MGI Symbol;Acc:MGI:2449316]	chr12;chr12;chr12;chr12;chr12;chr12;chr12;chr12;chr12;chr12;chr12;chr12;chr12;chr12;chr12;chr12;chr12;chr12;chr12;chr12;chr12;chr12;chr12;chr12;chr12;chr12;chr12;chr12;chr12;chr12;chr12;chr12;chr12;chr12;chr12;chr12;chr12;chr12;chr12;chr12;chr12;chr12;chr12;chr12;chr12;chr12;chr12;chr12;chr12;chr12;chr12;chr12;chr12;chr12;chr12;chr12;chr12;chr12;chr12;chr12;chr12;chr12;chr12;chr12;chr12;chr12;chr…	75818134;75818318;75818318;75818323;75818329;75818350;75827602;75852730;75854021;75854021;75854021;75854021;75854021;75854021;75854021;75878334;75878334;75878334;75878334;75878334;75878334;75878334;75880113;75880113;75880113;75880113;75880113;75880113;75880113;75880319;75880319;75880319;75880319;75880319;75880319;75880319;75880485;75880485;75880485;75880485;75880485;75880485;75888154;75888154;758…	75818188;75818478;75818478;75818478;75818478;75818478;75827792;75853073;75854147;75854147;75854147;75854147;75854147;75854147;75854147;75878395;75878395;75878395;75878395;75878395;75878395;75878395;75880208;75880208;75880208;75880208;75880208;75880208;75880208;75880328;75880396;75880396;75880396;75880396;75880396;75880396;75880577;75880577;75880577;75880577;75880506;75880577;75888341;75888341;758…	+;+;+;+;+;+;+;+;+;+;+;+;+;+;+;+;+;+;+;+;+;+;+;+;+;+;+;+;+;+;+;+;+;+;+;+;+;+;+;+;+;+;+;+;+;+;+;+;+;+;+;+;+;+;+;+;+;+;+;+;+;+;+;+;+;+;+;+;+;+;+;+;+;+;+;+;+;+;+;+;+;+;+;+;+;+;+;+;+;+;+;+;+;+;+;+;+;+;+;+;+;+;+;+;+;+;+;+;+;+;+;+;+;+;+;+;+;+;+;+;+;+;+;+;+;+;+;+;+;+;+;+;+;+;+;+;+;+;+;+;+;+;+;+;+;+;+;+;+;+;+;+;+;+;+;+;+;+;+;+;+;+;+;+;+;+;+;+;+;+;+;+;+;+;+;+;+;+;+;+;+;+;+;+;+;+;+;+;+;+;+;+;+;+;+;+;+;+;+;+…	26726	chr12:75818134-76110926	11179.5	10961.8	11584	8100.78	8409.12	9131.99	9894.52	-0.368884	0.0552602	-6.6754	2.46559e-11	3.94513e-08
27	ENSMUSG00000040189.17	Ccdc114	coiled-coil domain containing 114 [Source:MGI Symbol;Acc:MGI:2446120]	chr7;chr7;chr7;chr7;chr7;chr7;chr7;chr7;chr7;chr7;chr7;chr7;chr7;chr7;chr7;chr7;chr7;chr7;chr7;chr7;chr7;chr7;chr7;chr7;chr7;chr7;chr7;chr7;chr7;chr7;chr7;chr7;chr7;chr7;chr7;chr7;chr7;chr7;chr7;chr7;chr7	45924072;45924216;45924243;45924243;45924498;45924498;45924498;45924498;45928398;45928402;45928524;45928524;45928524;45929067;45929067;45929067;45929067;45929067;45931062;45936271;45936271;45936271;45936556;45936556;45936556;45939655;45941660;45941660;45942059;45942059;45942578;45942761;45942761;45947383;45947383;45947623;45947623;45947982;45947986;45948141;45948141	45924266;45924386;45924386;45924386;45924589;45924589;45925067;45924589;45928623;45928623;45928623;45928623;45928623;45929256;45929256;45929256;45929256;45931607;45931613;45936393;45936393;45936393;45936669;45936669;45936669;45939722;45941847;45941847;45942660;45942193;45942660;45942929;45942929;45947546;45947546;45947720;45947720;45948060;45948060;45948872;45948963	+;+;+;+;+;+;+;+;+;+;+;+;+;+;+;+;+;+;+;+;+;+;+;+;+;+;+;+;+;+;+;+;+;+;+;+;+;+;+;+;+	6086	chr7:45924072-45948963	2715.41	2805.13	2858.46	2008.22	1374.19	1446.71	2201.35	-0.603934	0.0945536	-6.38721	1.68936e-10	2.51003e-07
28	ENSMUSG00000074052.7	BC048644	cDNA sequence BC048644 [Source:MGI Symbol;Acc:MGI:3039566]	chr8;chr8;chr8	121907833;121907833;121916350	121909824;121908013;121919690	+;+;+	5333	chr8:121907833-121919690	1463.32	1548.58	1662.06	2168.41	2170.13	2513.53	1921	0.478972	0.0749399	6.39141	1.64367e-10	2.51003e-07
29	ENSMUSG00000030630.16	Fah	fumarylacetoacetate hydrolase [Source:MGI Symbol;Acc:MGI:95482]	chr7;chr7;chr7;chr7;chr7;chr7;chr7;chr7;chr7;chr7;chr7;chr7;chr7;chr7;chr7;chr7;chr7;chr7;chr7;chr7;chr7;chr7;chr7;chr7;chr7;chr7;chr7;chr7;chr7;chr7;chr7;chr7	84585159;84588831;84589574;84592382;84593186;84594713;84595458;84595529;84597034;84597034;84597048;84597178;84597178;84597178;84599054;84599054;84600777;84600777;84600777;84601033;84601033;84601033;84601077;84601621;84602034;84602081;84602081;84602081;84605643;84605643;84605643;84606550	84585344;84588948;84589675;84592428;84593261;84594843;84595557;84595557;84597086;84597086;84597086;84597275;84597275;84597275;84599144;84599144;84600826;84600826;84600826;84601154;84601154;84601154;84601154;84602191;84602100;84602191;84602191;84602191;84605729;84605904;84605942;84606722	-;-;-;-;-;-;-;-;-;-;-;-;-;-;-;-;-;-;-;-;-;-;-;-;-;-;-;-;-;-;-;-	2218	chr7:84585159-84606722	176.674	190.243	172.354	77.4433	72.881	73.8969	127.249	-0.700628	0.109843	-6.37845	1.78895e-10	2.56634e-07
30	ENSMUSG00000027518.3	1700021F07Rik	RIKEN cDNA 1700021F07 gene [Source:MGI Symbol;Acc:MGI:1919471]	chr2;chr2;chr2;chr2	173522586;173526004;173527845;173528186	173522731;173526085;173527946;173528501	+;+;+;+	646	chr2:173522586-173528501	3157.09	2989.66	3160.83	4046.15	3920.23	3893.64	3527.93	0.329224	0.0518923	6.34436	2.23349e-10	3.09725e-07
31	ENSMUSG00000042625.16	Safb2	scaffold attachment factor B2 [Source:MGI Symbol;Acc:MGI:2146808]	chr17;chr17;chr17;chr17;chr17;chr17;chr17;chr17;chr17;chr17;chr17;chr17;chr17;chr17;chr17;chr17;chr17;chr17;chr17;chr17;chr17;chr17;chr17;chr17;chr17;chr17;chr17;chr17;chr17;chr17;chr17;chr17;chr17;chr17;chr17;chr17;chr17;chr17;chr17;chr17;chr17;chr17;chr17;chr17;chr17;chr17;chr17;chr17;chr17;chr17;chr17;chr17;chr17;chr17;chr17;chr17;chr17;chr17;chr17;chr17;chr17;chr17;chr17;chr17;chr17;chr17;chr…	56560965;56560973;56562939;56562939;56562939;56562949;56563305;56563362;56563362;56563362;56563512;56563512;56563512;56563512;56563512;56564504;56564504;56564504;56564504;56564504;56564504;56565219;56565219;56565219;56565219;56565945;56565945;56565945;56565945;56565997;56566326;56566326;56566326;56566326;56566326;56566879;56566879;56566879;56566879;56566879;56567533;56567533;56567533;56567533;565…	56561206;56563431;56563243;56563431;56563431;56563243;56563431;56563431;56563431;56563431;56563575;56563624;56563624;56563624;56563624;56564634;56564634;56564634;56564634;56564567;56564516;56565261;56565261;56565261;56565261;56566082;56566082;56566082;56566082;56566082;56566616;56566616;56566616;56566616;56566616;56567018;56567018;56567015;56567018;56567015;56567624;56567624;56567624;56567624;565…	-;-;-;-;-;-;-;-;-;-;-;-;-;-;-;-;-;-;-;-;-;-;-;-;-;-;-;-;-;-;-;-;-;-;-;-;-;-;-;-;-;-;-;-;-;-;-;-;-;-;-;-;-;-;-;-;-;-;-;-;-;-;-;-;-;-;-;-;-;-;-;-;-;-;-;-;-;-;-;-;-;-;-;-;-;-;-;-;-;-;-;-;-;-;-;-;-;-;-;-;-;-;-;-;-;-;-;-;-;-;-;-;-;-;-;-;-;-	8165	chr17:56560965-56584585	1575.67	1607.55	1788.05	1154.22	1127.74	1210.45	1410.61	-0.449382	0.0712895	-6.30362	2.90765e-10	3.90206e-07
32	ENSMUSG00000022565.15	Plec	plectin [Source:MGI Symbol;Acc:MGI:1277961]	chr15;chr15;chr15;chr15;chr15;chr15;chr15;chr15;chr15;chr15;chr15;chr15;chr15;chr15;chr15;chr15;chr15;chr15;chr15;chr15;chr15;chr15;chr15;chr15;chr15;chr15;chr15;chr15;chr15;chr15;chr15;chr15;chr15;chr15;chr15;chr15;chr15;chr15;chr15;chr15;chr15;chr15;chr15;chr15;chr15;chr15;chr15;chr15;chr15;chr15;chr15;chr15;chr15;chr15;chr15;chr15;chr15;chr15;chr15;chr15;chr15;chr15;chr15;chr15;chr15;chr15;chr…	76170974;76170974;76170974;76170974;76170974;76170975;76170976;76170976;76170976;76170976;76170976;76170976;76170976;76175380;76178519;76178519;76178519;76178519;76178519;76178519;76178519;76178519;76178519;76178519;76178519;76178519;76178519;76182910;76182910;76182910;76182910;76182910;76182910;76182910;76182910;76182910;76182910;76182910;76182910;76182910;76182910;76183091;76183091;76183091;761…	76178385;76178385;76178385;76178385;76178385;76178385;76178385;76178385;76178385;76178385;76178385;76178385;76178385;76178385;76181899;76181899;76181899;76181899;76181899;76181899;76181899;76181899;76181899;76181899;76181899;76181899;76181899;76183008;76183008;76183008;76183008;76183008;76183008;76183008;76183008;76183008;76183008;76183008;76183008;76183008;76183008;76183195;76183195;76183195;761…	-;-;-;-;-;-;-;-;-;-;-;-;-;-;-;-;-;-;-;-;-;-;-;-;-;-;-;-;-;-;-;-;-;-;-;-;-;-;-;-;-;-;-;-;-;-;-;-;-;-;-;-;-;-;-;-;-;-;-;-;-;-;-;-;-;-;-;-;-;-;-;-;-;-;-;-;-;-;-;-;-;-;-;-;-;-;-;-;-;-;-;-;-;-;-;-;-;-;-;-;-;-;-;-;-;-;-;-;-;-;-;-;-;-;-;-;-;-;-;-;-;-;-;-;-;-;-;-;-;-;-;-;-;-;-;-;-;-;-;-;-;-;-;-;-;-;-;-;-;-;-;-;-;-;-;-;-;-;-;-;-;-;-;-;-;-;-;-;-;-;-;-;-;-;-;-;-;-;-;-;-;-;-;-;-;-;-;-;-;-;-;-;-;-;-;-;-;-;-;-…	18113	chr15:76170974-76232574	27469	30177.2	34259.1	22391.7	21046.3	22227.3	26261.8	-0.432092	0.0689886	-6.26324	3.77061e-10	4.90203e-07
33	ENSMUSG00000016626.10	Nlrp14	NLR family, pyrin domain containing 14 [Source:MGI Symbol;Acc:MGI:1924108]	chr7;chr7;chr7;chr7;chr7;chr7;chr7;chr7;chr7;chr7;chr7;chr7;chr7;chr7;chr7;chr7;chr7;chr7	107166990;107181159;107181671;107184728;107186548;107187128;107190023;107190023;107191059;107191059;107192446;107192446;107196042;107196042;107197147;107197147;107197777;107197777	107167081;107181245;107183252;107184901;107186712;107187383;107190193;107190193;107191229;107191229;107192616;107192616;107196212;107196212;107197317;107197317;107198102;107198093	+;+;+;+;+;+;+;+;+;+;+;+;+;+;+;+;+;+	3537	chr7:107166990-107198102	9025.75	9543.52	8922.09	11446.8	11441.4	12671.8	10508.5	0.345858	0.0558131	6.19672	5.76514e-10	7.26792e-07
34	ENSMUSG00000023186.14	Vwa5a	von Willebrand factor A domain containing 5A [Source:MGI Symbol;Acc:MGI:1915026]	chr9;chr9;chr9;chr9;chr9;chr9;chr9;chr9;chr9;chr9;chr9;chr9;chr9;chr9;chr9;chr9;chr9;chr9;chr9;chr9;chr9;chr9;chr9;chr9;chr9;chr9;chr9;chr9;chr9;chr9;chr9;chr9;chr9;chr9;chr9;chr9;chr9;chr9;chr9;chr9;chr9;chr9;chr9;chr9;chr9;chr9;chr9;chr9;chr9;chr9;chr9;chr9;chr9;chr9;chr9;chr9	38718268;38718272;38719038;38719258;38722373;38722373;38722373;38722546;38722546;38722546;38723027;38723027;38723367;38723367;38723846;38723846;38726943;38726943;38727754;38727754;38727994;38727994;38728484;38728622;38728622;38733865;38733865;38733865;38734511;38734697;38734697;38734697;38735559;38735559;38735559;38735952;38735952;38735952;38735987;38736185;38737743;38737743;38737743;38737743;387…	38718387;38718387;38719333;38719333;38722430;38722430;38722430;38722616;38722748;38722748;38723249;38723249;38723542;38723542;38723960;38723960;38727112;38727112;38727842;38727842;38728138;38728138;38728701;38728701;38728701;38733979;38733979;38733979;38734861;38734719;38734861;38734861;38735659;38735659;38735659;38736146;38736205;38736205;38736205;38736205;38737990;38737808;38737808;38737808;387…	+;+;+;+;+;+;+;+;+;+;+;+;+;+;+;+;+;+;+;+;+;+;+;+;+;+;+;+;+;+;+;+;+;+;+;+;+;+;+;+;+;+;+;+;+;+;+;+;+;+;+;+;+;+;+;+	4899	chr9:38718268-38743337	461.85	481.314	499.928	308.712	245.494	272.69	378.331	-0.595048	0.0969936	-6.13492	8.52018e-10	1.04252e-06
35	ENSMUSG00000071659.3	Hnrnpul2	heterogeneous nuclear ribonucleoprotein U-like 2 [Source:MGI Symbol;Acc:MGI:1915943]	chr19;chr19;chr19;chr19;chr19;chr19;chr19;chr19;chr19;chr19;chr19;chr19;chr19;chr19	8819401;8822804;8823230;8823530;8824221;8824406;8824860;8825271;8825972;8826644;8829750;8830888;8831225;8831455	8820813;8822939;8823306;8823669;8824311;8824518;8825123;8825393;8826100;8826812;8829950;8830961;8831332;8834142	+;+;+;+;+;+;+;+;+;+;+;+;+;+	5726	chr19:8819401-8834142	1719.69	1808.26	1992.65	1372.76	1187.19	1261.45	1557	-0.457937	0.0761991	-6.00975	1.85812e-09	2.20861e-06
36	ENSMUSG00000041165.6	Spem1	sperm maturation 1 [Source:MGI Symbol;Acc:MGI:1921538]	chr11;chr11;chr11	69820876;69821806;69821957	69821634;69821863;69822180	-;-;-	1041	chr11:69820876-69822180	11954.3	13078.2	12288.5	16248.2	16258.2	14942.8	14128.4	0.324092	0.0543154	5.96686	2.41868e-09	2.79506e-06
37	ENSMUSG00000040312.14	Cchcr1	coiled-coil alpha-helical rod protein 1 [Source:MGI Symbol;Acc:MGI:2385321]	chr17;chr17;chr17;chr17;chr17;chr17;chr17;chr17;chr17;chr17;chr17;chr17;chr17;chr17;chr17;chr17;chr17;chr17;chr17;chr17;chr17;chr17;chr17;chr17;chr17;chr17;chr17;chr17;chr17;chr17;chr17;chr17;chr17;chr17;chr17;chr17;chr17;chr17;chr17;chr17;chr17;chr17;chr17;chr17;chr17;chr17;chr17;chr17;chr17;chr17;chr17;chr17;chr17;chr17;chr17;chr17;chr17;chr17;chr17;chr17;chr17;chr17;chr17;chr17;chr17	35517100;35517116;35517176;35517463;35517791;35518217;35518217;35518217;35518217;35518379;35518379;35518379;35518379;35519886;35520875;35520875;35520875;35520875;35524446;35524446;35524446;35524604;35524699;35524699;35524699;35524977;35524977;35524977;35524977;35525260;35525260;35525260;35525260;35526380;35526380;35526380;35526609;35526609;35526609;35528069;35528069;35528069;35528342;35528342;355…	35517229;35517229;35517229;35517939;35517939;35518283;35518283;35518283;35518283;35518592;35518592;35520530;35518592;35520192;35521161;35521178;35521178;35521178;35524609;35524609;35524609;35524834;35524834;35524834;35524834;35525087;35525087;35525087;35525087;35525356;35525409;35525409;35525409;35526490;35526490;35526490;35526715;35526715;35526715;35528181;35528181;35528181;35528387;35528387;355…	+;+;+;+;+;+;+;+;+;+;+;+;+;+;+;+;+;+;+;+;+;+;+;+;+;+;+;+;+;+;+;+;+;+;+;+;+;+;+;+;+;+;+;+;+;+;+;+;+;+;+;+;+;+;+;+;+;+;+;+;+;+;+;+;+	5508	chr17:35517100-35531015	15097	15149	16157.9	12992.4	12316.9	12487.5	14033.5	-0.281442	0.0478413	-5.88283	4.03309e-09	4.53472e-06
38	ENSMUSG00000073985.2	Gm10602	predicted gene 10602 [Source:MGI Symbol;Acc:MGI:3708759]	chr7;chr7;chr7;chr7;chr7;chr7;chr7;chr7	101836503;101836751;101837020;101837049;101837882;101838802;101838802;101841970	101837417;101837017;101837046;101837363;101838171;101841558;101839019;101842771	+;+;+;+;+;+;+;+	4764	chr7:101836503-101842771	267.892	266.34	220.734	450.868	444.957	411.116	343.651	0.576048	0.098331	5.85826	4.67753e-09	5.12091e-06
39	ENSMUSG00000110207.1	Gm33586	predicted gene, 33586 [Source:MGI Symbol;Acc:MGI:5592745]	chr7;chr7;chr7;chr7	112983903;112988895;113008959;113010638	112984162;112989030;113009199;113010892	+;+;+;+	892	chr7:112983903-113010892	219.883	302.486	364.866	131.548	106.445	129.059	209.048	-0.644465	0.110611	-5.82639	5.66382e-09	6.0417e-06
40	ENSMUSG00000007836.6	Hnrnpa0	heterogeneous nuclear ribonucleoprotein A0 [Source:MGI Symbol;Acc:MGI:1924384]	chr13	58125879	58128556	-	2678	chr13:58125879-58128556	3087.96	3423.41	3684.95	2622.46	2235.34	2235.64	2881.63	-0.448755	0.0774449	-5.79451	6.85222e-09	7.12665e-06
41	ENSMUSG00000114334.1	Gm31393	predicted gene, 31393 [Source:MGI Symbol;Acc:MGI:5590552]	chr14;chr14;chr14	37601107;37604414;37606587	37601631;37604453;37606788	-;-;-	767	chr14:37601107-37606788	36.4871	60.8776	62.4909	148.521	151.516	148.835	101.455	0.631513	0.109673	5.75816	8.50339e-09	8.62825e-06
42	ENSMUSG00000110209.1	Gm45868	predicted gene 45868 [Source:MGI Symbol;Acc:MGI:5804983]	chr7;chr7	107113388;107127432	107113469;107127822	+;+	473	chr7:107113388-107127822	0	0	0	42.4347	35.4815	32.2648	18.3635	0.431374	0.0753476	5.72512	1.03364e-08	1.02384e-05
43	ENSMUSG00000039630.10	Hnrnpu	heterogeneous nuclear ribonucleoprotein U [Source:MGI Symbol;Acc:MGI:1858195]	chr1;chr1;chr1;chr1;chr1;chr1;chr1;chr1;chr1;chr1;chr1;chr1;chr1;chr1;chr1;chr1;chr1;chr1;chr1;chr1;chr1;chr1;chr1;chr1;chr1;chr1;chr1;chr1;chr1;chr1;chr1;chr1;chr1;chr1;chr1;chr1;chr1;chr1;chr1;chr1;chr1;chr1;chr1;chr1;chr1;chr1;chr1;chr1;chr1;chr1;chr1;chr1;chr1;chr1	178321108;178323074;178323134;178323620;178323620;178323620;178323620;178323966;178324343;178324832;178325243;178325243;178325243;178329222;178329868;178329868;178329868;178329868;178330165;178330165;178330165;178330165;178330592;178330592;178330592;178331093;178331093;178331349;178331349;178331835;178331835;178331866;178332093;178332093;178332093;178332103;178332997;178332997;178332997;178333547…	178323195;178323195;178323195;178323713;178323713;178323713;178324171;178324016;178329407;178325313;178325313;178325313;178325313;178329407;178329939;178329939;178329939;178329939;178330320;178330346;178330346;178330346;178330846;178330621;178330846;178331261;178331261;178331477;178331477;178331954;178331954;178331954;178332926;178332356;178332356;178332356;178333109;178333109;178333109;178333646…	-;-;-;-;-;-;-;-;-;-;-;-;-;-;-;-;-;-;-;-;-;-;-;-;-;-;-;-;-;-;-;-;-;-;-;-;-;-;-;-;-;-;-;-;-;-;-;-;-;-;-;-;-;-	11599	chr1:178321108-178337797	5871.54	6086.81	6392.22	5074.13	4509.99	4689.85	5437.42	-0.334327	0.0593005	-5.63783	1.72202e-08	1.66603e-05
44	ENSMUSG00000040364.8	Sec1	secretory blood group 1 [Source:MGI Symbol;Acc:MGI:1928893]	chr7;chr7;chr7;chr7	45677686;45684180;45685266;45693974	45679524;45684291;45685355;45694402	-;-;-;-	2470	chr7:45677686-45694402	1464.28	1257.5	1225.63	1734.52	2238.21	2062.87	1663.84	0.492347	0.087916	5.6002	2.14104e-08	2.02435e-05
45	ENSMUSG00000026592.13	Tex35	testis expressed 35 [Source:MGI Symbol;Acc:MGI:1920685]	chr1;chr1;chr1;chr1;chr1;chr1;chr1;chr1;chr1;chr1;chr1;chr1;chr1;chr1;chr1;chr1;chr1;chr1;chr1;chr1;chr1;chr1;chr1;chr1;chr1;chr1;chr1;chr1;chr1;chr1;chr1;chr1;chr1;chr1;chr1;chr1;chr1;chr1;chr1;chr1;chr1;chr1;chr1;chr1;chr1;chr1;chr1;chr1;chr1;chr1;chr1;chr1;chr1	157099139;157099139;157099147;157099154;157099313;157099315;157099704;157099704;157099704;157099704;157099704;157100080;157100080;157100080;157100080;157100080;157100080;157100460;157100460;157100460;157100460;157100460;157100460;157104344;157104344;157104344;157104344;157104344;157104344;157105031;157105031;157105031;157105031;157105031;157105031;157107190;157107190;157107190;157107190;157107190…	157099403;157099406;157099403;157099406;157099403;157099406;157099747;157099747;157099747;157099747;157099747;157100263;157100263;157100263;157100263;157100263;157100263;157100524;157100524;157100524;157100524;157100524;157100524;157104403;157104403;157104403;157104403;157104403;157104403;157105087;157105087;157105087;157105087;157105087;157105087;157107258;157107258;157107258;157107258;157107258…	-;-;-;-;-;-;-;-;-;-;-;-;-;-;-;-;-;-;-;-;-;-;-;-;-;-;-;-;-;-;-;-;-;-;-;-;-;-;-;-;-;-;-;-;-;-;-;-;-;-;-;-;-	1093	chr1:157099139-157108680	5275.26	5052.84	5173.65	6086.19	6596.69	6406.13	5765.13	0.28376	0.0507051	5.59628	2.18997e-08	2.0246e-05
46	ENSMUSG00000074224.3	4932431P20Rik	RIKEN cDNA 4932431P20 gene [Source:MGI Symbol;Acc:MGI:2149781]	chr7;chr7;chr7;chr7;chr7;chr7	29524543;29527245;29528187;29531298;29531968;29536716	29524617;29527415;29531059;29531569;29537864;29538055	+;+;+;+;+;+	9479	chr7:29524543-29538055	2044.24	1978.52	2170.05	1605.09	1536.25	1615.32	1824.91	-0.34696	0.0628693	-5.51875	3.41415e-08	3.08772e-05
47	ENSMUSG00000045036.14	Tmem232	transmembrane protein 232 [Source:MGI Symbol;Acc:MGI:2685786]	chr17;chr17;chr17;chr17;chr17;chr17;chr17;chr17;chr17;chr17;chr17;chr17;chr17;chr17;chr17;chr17;chr17;chr17;chr17;chr17;chr17;chr17;chr17;chr17;chr17;chr17;chr17;chr17;chr17;chr17;chr17	65256005;65256007;65265204;65265204;65382422;65382422;65402828;65402828;65430779;65430779;65436263;65436263;65450289;65450289;65476618;65476618;65478369;65478369;65484377;65484377;65485864;65485864;65486472;65486472;65500078;65500078;65517131;65517131;65538347;65540710;65540710	65256605;65256605;65265297;65265297;65382654;65382654;65403006;65403006;65431031;65431031;65436386;65436386;65450443;65450443;65476775;65476775;65478468;65478468;65484534;65484534;65485969;65485969;65486583;65486583;65500212;65500212;65517237;65517237;65538431;65540776;65540782	-;-;-;-;-;-;-;-;-;-;-;-;-;-;-;-;-;-;-;-;-;-;-;-;-;-;-;-;-;-;-	2673	chr17:65256005-65540782	4967.04	4538.24	4673.72	5691.55	5939.8	6202.14	5335.41	0.307969	0.0561449	5.48525	4.12896e-08	3.65474e-05
48	ENSMUSG00000042699.11	Dhx9	DEAH (Asp-Glu-Ala-His) box polypeptide 9 [Source:MGI Symbol;Acc:MGI:108177]	chr1;chr1;chr1;chr1;chr1;chr1;chr1;chr1;chr1;chr1;chr1;chr1;chr1;chr1;chr1;chr1;chr1;chr1;chr1;chr1;chr1;chr1;chr1;chr1;chr1;chr1;chr1;chr1;chr1;chr1;chr1;chr1;chr1;chr1;chr1;chr1;chr1;chr1;chr1;chr1;chr1;chr1;chr1;chr1;chr1;chr1;chr1;chr1;chr1;chr1;chr1;chr1;chr1;chr1;chr1;chr1;chr1;chr1;chr1;chr1;chr1;chr1;chr1;chr1;chr1;chr1;chr1;chr1;chr1;chr1;chr1;chr1;chr1;chr1;chr1;chr1;chr1;chr1;chr1;chr1…	153455758;153455758;153457531;153457531;153458053;153458053;153458260;153458260;153459338;153459338;153459558;153459558;153460278;153460278;153460982;153460982;153462552;153462552;153462633;153462639;153464340;153464340;153464340;153464340;153464342;153464618;153464618;153464618;153464618;153464618;153464855;153464855;153464855;153464855;153465677;153465677;153465677;153465677;153465677;153467032…	153456753;153456753;153457731;153457731;153458168;153458168;153458489;153458489;153459465;153459465;153459719;153459719;153460389;153460389;153461142;153461142;153462704;153462704;153462704;153462704;153464413;153464413;153464413;153464413;153464413;153464712;153465068;153464712;153464712;153464712;153465068;153465068;153465068;153465068;153465777;153465777;153465777;153465777;153465777;153467188…	-;-;-;-;-;-;-;-;-;-;-;-;-;-;-;-;-;-;-;-;-;-;-;-;-;-;-;-;-;-;-;-;-;-;-;-;-;-;-;-;-;-;-;-;-;-;-;-;-;-;-;-;-;-;-;-;-;-;-;-;-;-;-;-;-;-;-;-;-;-;-;-;-;-;-;-;-;-;-;-;-;-;-;-;-;-;-;-;-;-;-;-;-;-;-;-;-;-;-;-;-;-;-;-;-;-;-;-;-;-;-;-;-;-;-;-;-;-;-;-;-;-;-;-	9603	chr1:153455758-153487660	4403.41	4116.85	4772.49	3494.5	3355.4	3435.68	3929.72	-0.338083	0.0620904	-5.44502	5.18001e-08	4.30997e-05
49	ENSMUSG00000047084.8	Ngrn	neugrin, neurite outgrowth associated [Source:MGI Symbol;Acc:MGI:1933212]	chr7;chr7;chr7;chr7;chr7	80261215;80261220;80261821;80264378;80264378	80261423;80261931;80261931;80265374;80265374	+;+;+;+;+	1714	chr7:80261215-80265374	579.952	667.751	649.099	441.321	402.763	398.627	523.252	-0.485715	0.0891577	-5.44782	5.09903e-08	4.30997e-05
50	ENSMUSG00000030996.8	Art1	ADP-ribosyltransferase 1 [Source:MGI Symbol;Acc:MGI:107511]	chr7;chr7;chr7;chr7;chr7;chr7;chr7;chr7;chr7;chr7;chr7;chr7;chr7;chr7;chr7;chr7;chr7;chr7	102101743;102101743;102101743;102106260;102106260;102106260;102106667;102106667;102107339;102108727;102108727;102108727;102110695;102110695;102110695;102111234;102111234;102113074	102101791;102101791;102101791;102106365;102106365;102106365;102107432;102107432;102107432;102108768;102108768;102108768;102111106;102111106;102111156;102111339;102111757;102113933	+;+;+;+;+;+;+;+;+;+;+;+;+;+;+;+;+;+	2809	chr7:102101743-102113933	120.984	110.341	85.6731	202.626	222.479	257.078	166.53	0.599916	0.110146	5.44657	5.1351e-08	4.30997e-05
51	ENSMUSG00000036377.18	C530008M17Rik	RIKEN cDNA C530008M17 gene [Source:MGI Symbol;Acc:MGI:2444817]	chr5;chr5;chr5;chr5;chr5;chr5;chr5;chr5;chr5;chr5;chr5;chr5;chr5;chr5;chr5;chr5;chr5;chr5;chr5;chr5;chr5;chr5;chr5;chr5;chr5;chr5;chr5;chr5;chr5;chr5;chr5;chr5;chr5;chr5;chr5;chr5;chr5;chr5;chr5;chr5;chr5;chr5;chr5;chr5;chr5;chr5;chr5;chr5;chr5;chr5;chr5;chr5;chr5	76656512;76657683;76657685;76657721;76752368;76759586;76759586;76759586;76770235;76787481;76789727;76809988;76822466;76822466;76822466;76840599;76840599;76840619;76840788;76840788;76840788;76840788;76840789;76841732;76841732;76848817;76848817;76848817;76851336;76851336;76851336;76854935;76854935;76854935;76856331;76856331;76856331;76858842;76866000;76866000;76866000;76866000;76866101;76867172;768…	76658355;76657853;76659108;76657853;76752425;76759731;76759731;76759731;76770316;76787645;76790136;76810199;76822637;76822637;76822637;76840674;76840673;76840923;76840923;76840923;76840923;76840881;76840923;76842591;76842589;76848981;76848981;76848981;76851404;76851404;76851404;76855117;76855117;76855117;76859145;76859145;76859154;76859145;76866190;76866491;76866190;76866190;76866190;76867334;768…	+;+;+;+;+;+;+;+;+;+;+;+;+;+;+;+;+;+;+;+;+;+;+;+;+;+;+;+;+;+;+;+;+;+;+;+;+;+;+;+;+;+;+;+;+;+;+;+;+;+;+;+;+	12305	chr5:76656512-76873554	14760.9	14953.1	18341.1	12127.8	11084.6	11781.9	13841.6	-0.399156	0.0738371	-5.40589	6.44859e-08	5.26028e-05
52	ENSMUSG00000043987.18	Cep164	centrosomal protein 164 [Source:MGI Symbol;Acc:MGI:2384878]	chr9;chr9;chr9;chr9;chr9;chr9;chr9;chr9;chr9;chr9;chr9;chr9;chr9;chr9;chr9;chr9;chr9;chr9;chr9;chr9;chr9;chr9;chr9;chr9;chr9;chr9;chr9;chr9;chr9;chr9;chr9;chr9;chr9;chr9;chr9;chr9;chr9;chr9;chr9;chr9;chr9;chr9;chr9;chr9;chr9;chr9;chr9;chr9;chr9;chr9;chr9;chr9;chr9;chr9;chr9;chr9;chr9;chr9;chr9;chr9;chr9;chr9;chr9;chr9;chr9;chr9;chr9;chr9;chr9;chr9;chr9;chr9;chr9;chr9;chr9;chr9;chr9;chr9;chr9;chr9…	45766946;45766958;45768068;45768258;45768521;45768521;45768521;45768521;45769409;45769409;45769409;45770695;45770695;45770695;45770740;45771531;45771531;45771531;45771531;45772282;45772282;45772282;45772282;45773818;45773818;45773818;45774442;45774442;45774442;45774784;45774784;45774784;45775192;45775192;45775192;45775677;45775677;45775677;45775865;45775865;45775865;45776783;45776783;45776783;457…	45768363;45768363;45768363;45768363;45768643;45768777;45768643;45768643;45769475;45769475;45769475;45771057;45771057;45771057;45771057;45771642;45771642;45771642;45771642;45772531;45772389;45772389;45772389;45774025;45774025;45774025;45774509;45774509;45774509;45774907;45774904;45774907;45775367;45775367;45775367;45775745;45775745;45775745;45775948;45775948;45775948;45776926;45776926;45776926;457…	-;-;-;-;-;-;-;-;-;-;-;-;-;-;-;-;-;-;-;-;-;-;-;-;-;-;-;-;-;-;-;-;-;-;-;-;-;-;-;-;-;-;-;-;-;-;-;-;-;-;-;-;-;-;-;-;-;-;-;-;-;-;-;-;-;-;-;-;-;-;-;-;-;-;-;-;-;-;-;-;-;-;-;-;-;-;-;-;-;-;-;-;-;-;-;-;-;-;-;-;-;-;-;-;-;-;-;-;-;-;-;-;-;-;-;-;-	9996	chr9:45766946-45828691	6198	6679.42	7335.63	5258.72	4789.05	5253.97	5919.13	-0.360668	0.0669736	-5.38522	7.23567e-08	5.78882e-05
53	ENSMUSG00000029707.6	Fscn3	fascin actin-bundling protein 3 [Source:MGI Symbol;Acc:MGI:1890386]	chr6;chr6;chr6;chr6;chr6;chr6;chr6;chr6;chr6;chr6	28427789;28429977;28431513;28433964;28434388;28434388;28435500;28435500;28435998;28438445	28428159;28430673;28431631;28434144;28434547;28434547;28435670;28435561;28436203;28438622	+;+;+;+;+;+;+;+;+;+	2083	chr6:28427789-28438622	8536.06	8431.55	8245.78	9652.83	10288.7	10334.1	9248.17	0.251343	0.0472836	5.31564	1.06285e-07	8.3428e-05
54	ENSMUSG00000108803.1	4930533N22Rik	RIKEN cDNA 4930533N22 gene [Source:MGI Symbol;Acc:MGI:1922455]	chr7;chr7;chr7;chr7;chr7;chr7;chr7;chr7;chr7;chr7;chr7;chr7;chr7;chr7	75030194;75030233;75036174;75036174;75048878;75048878;75053053;75053053;75054032;75054032;75055646;75055646;75062371;75074811	75030276;75030276;75036463;75036463;75049113;75049113;75053334;75053334;75054132;75054132;75058162;75055752;75062459;75075164	+;+;+;+;+;+;+;+;+;+;+;+;+;+	3952	chr7:75030194-75075164	32.6463	67.5361	69.5464	146.4	166.859	181.099	110.681	0.563303	0.107179	5.25573	1.47435e-07	0.000113585
55	ENSMUSG00000030882.19	Dnhd1	dynein heavy chain domain 1 [Source:MGI Symbol;Acc:MGI:1924755]	chr7;chr7;chr7;chr7;chr7;chr7;chr7;chr7;chr7;chr7;chr7;chr7;chr7;chr7;chr7;chr7;chr7;chr7;chr7;chr7;chr7;chr7;chr7;chr7;chr7;chr7;chr7;chr7;chr7;chr7;chr7;chr7;chr7;chr7;chr7;chr7;chr7;chr7;chr7;chr7;chr7;chr7;chr7;chr7;chr7;chr7;chr7;chr7;chr7;chr7;chr7;chr7	105650827;105651072;105651502;105655622;105656887;105657174;105668446;105673790;105673976;105674151;105674420;105677794;105677794;105678024;105678147;105678147;105678147;105682779;105682779;105683633;105683633;105683848;105683848;105685717;105685941;105686494;105687178;105692642;105693113;105693321;105696398;105696723;105697157;105703038;105704820;105705247;105705524;105708482;105708868;105709161…	105650941;105651271;105652306;105655783;105657090;105657284;105668602;105674044;105674471;105674288;105674471;105678056;105678056;105678056;105678200;105678390;105678390;105682936;105682936;105683758;105683758;105684432;105684124;105685844;105686139;105686588;105687385;105692767;105693210;105696198;105696563;105696915;105697445;105704646;105705028;105705451;105705626;105708631;105709050;105709592…	+;+;+;+;+;+;+;+;+;+;+;+;+;+;+;+;+;+;+;+;+;+;+;+;+;+;+;+;+;+;+;+;+;+;+;+;+;+;+;+;+;+;+;+;+;+;+;+;+;+;+;+	15081	chr7:105650827-105721799	11460.8	11393.6	11802.7	9331.39	9905.1	9882.41	10629.3	-0.239868	0.0457323	-5.24504	1.5625e-07	0.000118187
56	ENSMUSG00000026083.12	Eif5b	eukaryotic translation initiation factor 5B [Source:MGI Symbol;Acc:MGI:2441772]	chr1;chr1;chr1;chr1;chr1;chr1;chr1;chr1;chr1;chr1;chr1;chr1;chr1;chr1;chr1;chr1;chr1;chr1;chr1;chr1;chr1;chr1;chr1;chr1;chr1;chr1;chr1;chr1;chr1;chr1;chr1;chr1;chr1;chr1;chr1;chr1;chr1;chr1;chr1;chr1;chr1;chr1;chr1;chr1;chr1;chr1;chr1;chr1;chr1;chr1;chr1;chr1;chr1;chr1;chr1;chr1;chr1;chr1;chr1	37998010;37998129;38017806;38017806;38018025;38018025;38018865;38018865;38021594;38021594;38022164;38022164;38032277;38032277;38033068;38033068;38034029;38035993;38035993;38037203;38037203;38037547;38037547;38040673;38040673;38041697;38041697;38041791;38042866;38044634;38044704;38044704;38044704;38044704;38045324;38045324;38045324;38045324;38045324;38045648;38045648;38045648;38045648;38046612;380…	37998324;37998324;38017931;38017931;38018109;38018109;38019534;38019534;38021811;38021811;38022314;38022314;38032375;38032375;38034103;38033157;38034103;38036273;38036273;38037310;38037310;38037657;38037657;38040740;38040740;38041838;38041838;38042020;38042901;38044835;38044835;38044835;38044835;38044835;38045506;38045506;38045440;38045506;38045506;38045809;38045809;38045809;38045809;38046743;380…	+;+;+;+;+;+;+;+;+;+;+;+;+;+;+;+;+;+;+;+;+;+;+;+;+;+;+;+;+;+;+;+;+;+;+;+;+;+;+;+;+;+;+;+;+;+;+;+;+;+;+;+;+;+;+;+;+;+;+	9753	chr1:37998010-38055579	7035.28	7045.63	7131.02	6133.93	5939.8	5940.89	6537.76	-0.226347	0.0433195	-5.22507	1.74088e-07	0.000129329
57	ENSMUSG00000052105.16	Mtcl1	microtubule crosslinking factor 1 [Source:MGI Symbol;Acc:MGI:1915867]	chr17;chr17;chr17;chr17;chr17;chr17;chr17;chr17;chr17;chr17;chr17;chr17;chr17;chr17;chr17;chr17;chr17;chr17;chr17;chr17;chr17;chr17;chr17;chr17;chr17;chr17;chr17;chr17;chr17;chr17;chr17;chr17;chr17;chr17;chr17;chr17;chr17;chr17;chr17;chr17;chr17;chr17;chr17;chr17;chr17;chr17;chr17;chr17;chr17;chr17;chr17;chr17;chr17;chr17;chr17;chr17;chr17;chr17;chr17;chr17;chr17;chr17;chr17;chr17;chr17;chr17;chr…	66336982;66336986;66336988;66337678;66340484;66340484;66342826;66342826;66342826;66342826;66343946;66346354;66346354;66346354;66346354;66346354;66347966;66348219;66348243;66348243;66348243;66354123;66354123;66354123;66354123;66354123;66354205;66354370;66358022;66358022;66358022;66358022;66358022;66358022;66358022;66358041;66362685;66366344;66366344;66366344;66366344;66366344;66366344;66366344;663…	66338154;66338154;66338154;66338154;66340540;66340540;66344365;66344365;66344365;66344365;66344365;66346385;66346545;66346385;66346385;66346385;66348521;66348521;66348521;66348521;66348521;66354377;66354377;66354377;66354377;66354377;66354377;66354377;66358189;66358189;66358189;66358189;66358189;66358189;66358189;66358189;66362726;66366541;66366541;66366541;66366541;66366541;66366541;66366541;663…	-;-;-;-;-;-;-;-;-;-;-;-;-;-;-;-;-;-;-;-;-;-;-;-;-;-;-;-;-;-;-;-;-;-;-;-;-;-;-;-;-;-;-;-;-;-;-;-;-;-;-;-;-;-;-;-;-;-;-;-;-;-;-;-;-;-;-;-;-;-;-;-;-;-;-;-;-;-;-;-;-;-;-;-;-;-	9268	chr17:66336982-66449750	1147.42	1130.99	1296.18	904.919	814.157	844.09	1022.96	-0.409025	0.0785147	-5.20953	1.89315e-07	0.000138174
58	ENSMUSG00000047654.6	Tssk6	testis-specific serine kinase 6 [Source:MGI Symbol;Acc:MGI:2148775]	chr8	69902184	69903518	+	1335	chr8:69902184-69903518	19671.3	19225.9	18054.8	22396	22561.5	22891.4	20800.1	0.240885	0.0464249	5.1887	2.11769e-07	0.000151897
59	ENSMUSG00000020680.15	Taf15	TATA-box binding protein associated factor 15 [Source:MGI Symbol;Acc:MGI:1917689]	chr11;chr11;chr11;chr11;chr11;chr11;chr11;chr11;chr11;chr11;chr11;chr11;chr11;chr11;chr11;chr11;chr11;chr11;chr11;chr11;chr11;chr11;chr11;chr11;chr11;chr11;chr11;chr11;chr11;chr11;chr11;chr11;chr11;chr11;chr11;chr11;chr11;chr11;chr11;chr11;chr11;chr11;chr11;chr11;chr11	83473086;83473092;83473111;83473115;83473608;83481110;83481934;83481934;83481934;83481934;83484651;83484651;83484651;83484810;83484810;83484810;83484977;83484977;83484977;83487223;83487223;83487223;83488925;83488925;83488925;83489027;83497262;83497262;83497894;83497894;83499073;83499073;83501115;83501115;83502760;83502760;83504246;83504246;83504428;83504428;83504642;83504642;83504831;83506418;835…	83473206;83473206;83473206;83473206;83473699;83481181;83482486;83481973;83481973;83481973;83484702;83484702;83484702;83484894;83484894;83484894;83485079;83485079;83485079;83487413;83487413;83487413;83489045;83489045;83489213;83489045;83497296;83497296;83497926;83497926;83499182;83499182;83501244;83501244;83502852;83502852;83504327;83504327;83504516;83504516;83504710;83505104;83505104;83506743;835…	+;+;+;+;+;+;+;+;+;+;+;+;+;+;+;+;+;+;+;+;+;+;+;+;+;+;+;+;+;+;+;+;+;+;+;+;+;+;+;+;+;+;+;+;+	2919	chr11:83473086-83506743	1257.84	1403.99	1462.49	1015.25	994.442	1034.56	1194.76	-0.381662	0.0740739	-5.15245	2.57102e-07	0.000181287
60	ENSMUSG00000051113.9	Fam71e1	family with sequence similarity 71, member E1 [Source:MGI Symbol;Acc:MGI:1922788]	chr7;chr7;chr7;chr7;chr7;chr7;chr7;chr7;chr7;chr7;chr7;chr7;chr7;chr7;chr7;chr7;chr7;chr7;chr7;chr7;chr7;chr7;chr7;chr7;chr7;chr7;chr7;chr7;chr7;chr7;chr7;chr7	44496581;44496588;44496599;44496658;44496668;44496672;44496672;44496694;44496915;44496915;44496915;44496915;44496915;44496915;44497406;44497503;44497503;44497503;44497503;44497503;44497844;44500150;44500150;44500150;44500150;44500150;44500150;44500425;44500968;44500968;44500968;44501404	44496730;44497033;44496730;44496730;44496730;44497064;44496730;44496730;44497033;44497064;44497033;44497033;44497148;44497033;44497633;44497633;44497633;44497751;44497633;44497633;44498009;44500438;44500366;44500438;44501133;44500337;44500438;44500496;44501132;44501133;44501140;44501486	+;+;+;+;+;+;+;+;+;+;+;+;+;+;+;+;+;+;+;+;+;+;+;+;+;+;+;+;+;+;+;+	2154	chr7:44496581-44501486	13101.7	13546.2	12406.5	15351.8	16145	15479.8	14338.5	0.252525	0.0492584	5.12653	2.95136e-07	0.000204638
61	ENSMUSG00000038260.10	Trpm4	transient receptor potential cation channel, subfamily M, member 4 [Source:MGI Symbol;Acc:MGI:1915917]	chr7;chr7;chr7;chr7;chr7;chr7;chr7;chr7;chr7;chr7;chr7;chr7;chr7;chr7;chr7;chr7;chr7;chr7;chr7;chr7;chr7;chr7;chr7;chr7;chr7;chr7;chr7;chr7;chr7;chr7;chr7;chr7;chr7;chr7;chr7;chr7;chr7;chr7;chr7;chr7;chr7;chr7;chr7;chr7;chr7;chr7;chr7;chr7;chr7;chr7;chr7;chr7;chr7;chr7;chr7;chr7;chr7;chr7;chr7;chr7;chr7;chr7;chr7;chr7;chr7;chr7;chr7;chr7;chr7;chr7;chr7;chr7;chr7;chr7;chr7;chr7;chr7;chr7;chr7;chr7…	45302632;45303155;45303350;45303358;45303504;45303577;45304609;45304609;45304609;45304609;45304609;45304609;45304795;45304795;45304795;45304795;45304795;45304795;45304948;45304948;45304948;45304948;45304948;45305273;45305289;45305289;45305289;45305374;45306623;45308244;45308244;45308244;45308544;45308544;45308544;45309098;45309098;45309098;45309098;45310277;45310277;45310277;45310277;45314595;453…	45303692;45303692;45303692;45303692;45303692;45303692;45304714;45304714;45304714;45304714;45304714;45304714;45304867;45304867;45304867;45304867;45304867;45304867;45305080;45305204;45305080;45305080;45305080;45305342;45305494;45305375;45305494;45305494;45308718;45308421;45308421;45308421;45308718;45308718;45308718;45309230;45309230;45309230;45309230;45311568;45310699;45310699;45310699;45314672;453…	-;-;-;-;-;-;-;-;-;-;-;-;-;-;-;-;-;-;-;-;-;-;-;-;-;-;-;-;-;-;-;-;-;-;-;-;-;-;-;-;-;-;-;-;-;-;-;-;-;-;-;-;-;-;-;-;-;-;-;-;-;-;-;-;-;-;-;-;-;-;-;-;-;-;-;-;-;-;-;-;-;-;-;-;-;-;-;-;-;-;-;-;-;-	10826	chr7:45302632-45333780	2677.96	2512.15	2538.95	2153.56	1910.25	1929.65	2287.09	-0.332083	0.0651103	-5.10031	3.39092e-07	0.000231261
62	ENSMUSG00000030761.15	Myo7a	myosin VIIA [Source:MGI Symbol;Acc:MGI:104510]	chr7;chr7;chr7;chr7;chr7;chr7;chr7;chr7;chr7;chr7;chr7;chr7;chr7;chr7;chr7;chr7;chr7;chr7;chr7;chr7;chr7;chr7;chr7;chr7;chr7;chr7;chr7;chr7;chr7;chr7;chr7;chr7;chr7;chr7;chr7;chr7;chr7;chr7;chr7;chr7;chr7;chr7;chr7;chr7;chr7;chr7;chr7;chr7;chr7;chr7;chr7;chr7;chr7;chr7;chr7;chr7;chr7;chr7;chr7;chr7;chr7;chr7;chr7;chr7;chr7;chr7;chr7;chr7;chr7;chr7;chr7;chr7;chr7;chr7;chr7;chr7;chr7;chr7;chr7;chr7…	98051060;98051063;98051401;98051401;98051490;98051625;98052195;98052195;98052195;98052195;98052195;98052195;98053157;98053157;98053157;98053157;98053157;98053157;98053806;98053806;98053806;98053806;98053806;98053812;98054343;98054343;98054343;98054343;98054343;98054343;98054608;98054608;98054608;98054608;98054608;98054608;98054874;98054874;98054874;98054874;98054874;98054874;98055791;98055791;980…	98051716;98051716;98051716;98051716;98051716;98051716;98052314;98052314;98052314;98052314;98052314;98052314;98053240;98053240;98053240;98053240;98053240;98053240;98053922;98053922;98053922;98053922;98053922;98053922;98054528;98054528;98054528;98054528;98054528;98054528;98054714;98054714;98054714;98054714;98054714;98054714;98054961;98054961;98054961;98054961;98054961;98054961;98055904;98055904;980…	-;-;-;-;-;-;-;-;-;-;-;-;-;-;-;-;-;-;-;-;-;-;-;-;-;-;-;-;-;-;-;-;-;-;-;-;-;-;-;-;-;-;-;-;-;-;-;-;-;-;-;-;-;-;-;-;-;-;-;-;-;-;-;-;-;-;-;-;-;-;-;-;-;-;-;-;-;-;-;-;-;-;-;-;-;-;-;-;-;-;-;-;-;-;-;-;-;-;-;-;-;-;-;-;-;-;-;-;-;-;-;-;-;-;-;-;-;-;-;-;-;-;-;-;-;-;-;-;-;-;-;-;-;-;-;-;-;-;-;-;-;-;-;-;-;-;-;-;-;-;-;-;-;-;-;-;-;-;-;-;-;-;-;-;-;-;-;-;-;-;-;-;-;-;-;-;-;-;-;-;-;-;-;-;-;-;-;-;-;-;-;-;-;-;-;-;-;-;-;-…	8566	chr7:98051060-98119524	3653.51	3757.29	4429.8	5130.35	5225.37	5223.78	4570.02	0.352531	0.0692297	5.09219	3.53953e-07	0.000237503
63	ENSMUSG00000060177.6	Klk1b22	kallikrein 1-related peptidase b22 [Source:MGI Symbol;Acc:MGI:95291]	chr7;chr7;chr7;chr7;chr7	44112673;44114696;44115832;44116209;44116721	44112747;44114855;44116112;44116345;44116922	+;+;+;+;+	855	chr7:44112673-44116922	3.84075	5.70728	3.02375	62.5911	24.933	70.7745	28.4784	0.397645	0.0784893	5.06623	4.05765e-07	0.00026148
64	ENSMUSG00000070564.15	Ntn5	netrin 5 [Source:MGI Symbol;Acc:MGI:2685330]	chr7;chr7;chr7;chr7;chr7;chr7;chr7;chr7;chr7;chr7;chr7;chr7;chr7;chr7;chr7;chr7;chr7;chr7;chr7;chr7	45684022;45684416;45684429;45686181;45686181;45686577;45691047;45691412;45691412;45691412;45691884;45691884;45691884;45692341;45692341;45692341;45693196;45693996;45693996;45693996	45684498;45684498;45684498;45686825;45686825;45686825;45691235;45691561;45691561;45691561;45691937;45691937;45691937;45692421;45692421;45692421;45693254;45694427;45694556;45694553	+;+;+;+;+;+;+;+;+;+;+;+;+;+;+;+;+;+;+;+	2216	chr7:45684022-45694556	61.4519	66.5849	82.6493	129.426	182.202	183.181	117.583	0.558527	0.110273	5.06493	4.08542e-07	0.00026148
65	ENSMUSG00000062542.11	Syt9	synaptotagmin IX [Source:MGI Symbol;Acc:MGI:1926373]	chr7;chr7;chr7;chr7;chr7;chr7;chr7;chr7;chr7;chr7;chr7;chr7;chr7;chr7;chr7;chr7;chr7;chr7;chr7;chr7;chr7	107370728;107370790;107370790;107425047;107425047;107436275;107436275;107502093;107502093;107504062;107504096;107504162;107504162;107506489;107506489;107506489;107506494;107546520;107546520;107546520;107546520	107371147;107371147;107371147;107425398;107425398;107436821;107436336;107502213;107502213;107504333;107504333;107504333;107504333;107506618;107506618;107506618;107506618;107548653;107548653;107548656;107548653	+;+;+;+;+;+;+;+;+;+;+;+;+;+;+;+;+;+;+;+;+	3979	chr7:107370728-107548656	306.299	253.023	237.869	131.548	156.31	139.467	204.086	-0.54657	0.107899	-5.06558	4.07154e-07	0.00026148
66	ENSMUSG00000032185.15	Carm1	coactivator-associated arginine methyltransferase 1 [Source:MGI Symbol;Acc:MGI:1913208]	chr9;chr9;chr9;chr9;chr9;chr9;chr9;chr9;chr9;chr9;chr9;chr9;chr9;chr9;chr9;chr9;chr9;chr9;chr9;chr9;chr9;chr9;chr9;chr9;chr9;chr9;chr9;chr9;chr9;chr9;chr9;chr9;chr9;chr9;chr9;chr9;chr9;chr9;chr9;chr9;chr9;chr9;chr9;chr9;chr9;chr9;chr9;chr9;chr9;chr9;chr9;chr9;chr9;chr9;chr9;chr9;chr9;chr9;chr9;chr9;chr9;chr9;chr9;chr9;chr9;chr9;chr9;chr9;chr9;chr9;chr9;chr9;chr9;chr9;chr9;chr9;chr9;chr9;chr9;chr9…	21546894;21546913;21546923;21546923;21546978;21547158;21569455;21569455;21569455;21569455;21569455;21569455;21574487;21574487;21574487;21574487;21574487;21574487;21574894;21574894;21575104;21575414;21575414;21575414;21575414;21575414;21575414;21579396;21579399;21579399;21579399;21579399;21579399;21579399;21580309;21580309;21580309;21580309;21580309;21580309;21583039;21583039;21583039;21583039;215…	21547230;21547230;21547230;21547230;21547230;21547230;21569580;21569580;21569580;21569580;21569580;21569580;21574593;21574593;21574593;21574593;21574593;21574593;21575014;21575093;21575518;21575518;21575518;21575518;21575518;21575518;21575518;21579467;21579509;21579509;21579509;21579509;21579509;21579509;21580339;21580486;21580486;21580486;21580486;21580486;21583129;21583129;21583129;21583129;215…	+;+;+;+;+;+;+;+;+;+;+;+;+;+;+;+;+;+;+;+;+;+;+;+;+;+;+;+;+;+;+;+;+;+;+;+;+;+;+;+;+;+;+;+;+;+;+;+;+;+;+;+;+;+;+;+;+;+;+;+;+;+;+;+;+;+;+;+;+;+;+;+;+;+;+;+;+;+;+;+;+;+;+;+;+;+;+;+;+;+;+;+;+;+;+	4852	chr9:21546894-21592623	3958.85	3805.8	4010.51	3355.52	3122.37	3078.69	3555.29	-0.280689	0.0558237	-5.02814	4.95258e-07	0.000312178
67	ENSMUSG00000115783.1	Bc1	brain cytoplasmic RNA 1 [Source:MGI Symbol;Acc:MGI:104905]	chr7	144914470	144914637	+	168	chr7:144914470-144914637	810.397	833.263	587.616	1474.61	1168.01	1108.45	997.058	0.514946	0.102492	5.02424	5.05431e-07	0.000313835
68	ENSMUSG00000108754.1	Gm44748	predicted gene 44748 [Source:MGI Symbol;Acc:MGI:5753324]	chr7;chr7;chr7;chr7;chr7	41128646;41143560;41144826;41145089;41284125	41128863;41143699;41144879;41145238;41284220	-;-;-;-;-	658	chr7:41128646-41284220	0	2.85364	0	23.3391	65.2093	46.8361	23.0397	0.35401	0.0709529	4.98938	6.05749e-07	0.000370593
69	ENSMUSG00000072259.3	Gm5592	predicted gene 5592 [Source:MGI Symbol;Acc:MGI:3648691]	chr7;chr7;chr7;chr7;chr7;chr7	41153841;41284327;41286083;41286083;41288065;41288065	41153876;41284478;41286844;41286844;41289889;41290183	+;+;+;+;+;+	3069	chr7:41153841-41290183	49.9297	37.0973	66.5226	113.513	172.613	136.345	96.0034	0.532324	0.107059	4.97226	6.61774e-07	0.000399002
70	ENSMUSG00000071138.4	Tex24	testis expressed gene 24 [Source:MGI Symbol;Acc:MGI:1921539]	chr8;chr8;chr8	27344394;27345838;27348562	27345420;27345950;27349188	+;+;+	1767	chr8:27344394-27349188	1546.86	1489.6	1490.71	1194.54	976.221	1141.76	1306.61	-0.385893	0.0779597	-4.9499	7.425e-07	0.000441278
71	ENSMUSG00000057132.16	Rpgrip1	retinitis pigmentosa GTPase regulator interacting protein 1 [Source:MGI Symbol;Acc:MGI:1932134]	chr14;chr14;chr14;chr14;chr14;chr14;chr14;chr14;chr14;chr14;chr14;chr14;chr14;chr14;chr14;chr14;chr14;chr14;chr14;chr14;chr14;chr14;chr14;chr14;chr14;chr14;chr14;chr14;chr14;chr14;chr14;chr14;chr14;chr14;chr14;chr14;chr14;chr14;chr14;chr14;chr14;chr14;chr14;chr14;chr14;chr14;chr14;chr14;chr14;chr14;chr14;chr14;chr14;chr14;chr14;chr14;chr14;chr14;chr14;chr14;chr14;chr14;chr14;chr14;chr14;chr14;chr…	52110704;52110903;52110922;52110929;52110939;52112141;52112141;52112141;52112141;52112141;52112157;52114642;52114642;52114642;52114642;52114642;52114642;52114780;52118977;52119196;52119196;52119196;52119196;52119196;52119196;52119196;52119196;52120473;52120473;52120473;52120473;52120473;52120473;52120473;52120993;52120993;52120993;52120993;52120993;52120993;52121109;52126279;52126279;52126279;521…	52110982;52110982;52110982;52110982;52110982;52112229;52112229;52112229;52112229;52112229;52112229;52114783;52114783;52114783;52114783;52114783;52114783;52114783;52119078;52119558;52119434;52119434;52119434;52119434;52119434;52119434;52119434;52120572;52120572;52120572;52120572;52120886;52120572;52120572;52121121;52121121;52121121;52121121;52121121;52121121;52121121;52126384;52126384;52126384;521…	+;+;+;+;+;+;+;+;+;+;+;+;+;+;+;+;+;+;+;+;+;+;+;+;+;+;+;+;+;+;+;+;+;+;+;+;+;+;+;+;+;+;+;+;+;+;+;+;+;+;+;+;+;+;+;+;+;+;+;+;+;+;+;+;+;+;+;+;+;+;+;+;+;+;+;+;+;+;+;+;+;+;+;+;+;+;+;+;+;+;+;+;+;+;+;+;+;+;+;+;+;+;+;+;+;+;+;+;+;+;+;+;+;+;+;+;+;+;+;+;+;+;+;+;+;+;+;+;+;+;+;+;+;+;+;+;+;+;+;+;+;+;+;+;+;+;+;+;+;+;+;+;+;+;+;+;+;+;+;+;+;+;+;+;+;+;+;+;+;+;+;+;+;+;+;+;+;+;+;+;+;+;+;+;+;+;+;+;+;+;+;+;+	12152	chr14:52110704-52163546	7816.88	7680.09	8321.37	6807.58	5915.82	6277.07	7136.47	-0.299217	0.0609057	-4.91279	8.97909e-07	0.000526124
72	ENSMUSG00000028649.18	Macf1	microtubule-actin crosslinking factor 1 [Source:MGI Symbol;Acc:MGI:108559]	chr4;chr4;chr4;chr4;chr4;chr4;chr4;chr4;chr4;chr4;chr4;chr4;chr4;chr4;chr4;chr4;chr4;chr4;chr4;chr4;chr4;chr4;chr4;chr4;chr4;chr4;chr4;chr4;chr4;chr4;chr4;chr4;chr4;chr4;chr4;chr4;chr4;chr4;chr4;chr4;chr4;chr4;chr4;chr4;chr4;chr4;chr4;chr4;chr4;chr4;chr4;chr4;chr4;chr4;chr4;chr4;chr4;chr4;chr4;chr4;chr4;chr4;chr4;chr4;chr4;chr4;chr4;chr4;chr4;chr4;chr4;chr4;chr4;chr4;chr4;chr4;chr4;chr4;chr4;chr4…	123349633;123349633;123349716;123349716;123349716;123349716;123349716;123349716;123349718;123349718;123349720;123351822;123351822;123351822;123351822;123351822;123351822;123351822;123351822;123351822;123351822;123351822;123354479;123354479;123355056;123355056;123355056;123355056;123355056;123355056;123355056;123355056;123355056;123355056;123355056;123360910;123360910;123360910;123360910;123360910…	123351145;123351145;123351145;123351145;123351145;123351145;123351145;123351145;123351145;123351145;123351145;123351951;123351951;123351951;123351951;123351951;123351951;123351951;123351951;123351951;123351951;123351951;123354580;123354580;123355267;123355267;123355267;123355267;123355267;123355267;123355267;123355267;123355267;123355267;123355267;123361027;123361027;123361027;123361027;123361027…	-;-;-;-;-;-;-;-;-;-;-;-;-;-;-;-;-;-;-;-;-;-;-;-;-;-;-;-;-;-;-;-;-;-;-;-;-;-;-;-;-;-;-;-;-;-;-;-;-;-;-;-;-;-;-;-;-;-;-;-;-;-;-;-;-;-;-;-;-;-;-;-;-;-;-;-;-;-;-;-;-;-;-;-;-;-;-;-;-;-;-;-;-;-;-;-;-;-;-;-;-;-;-;-;-;-;-;-;-;-;-;-;-;-;-;-;-;-;-;-;-;-;-;-;-;-;-;-;-;-;-;-;-;-;-;-;-;-;-;-;-;-;-;-;-;-;-;-;-;-;-;-;-;-;-;-;-;-;-;-;-;-;-;-;-;-;-;-;-;-;-;-;-;-;-;-;-;-;-;-;-;-;-;-;-;-;-;-;-;-;-;-;-;-;-;-;-;-;-;-…	31402	chr4:123349633-123684360	8415.07	9395.13	10059	7612.78	6490.24	7035.82	8168.01	-0.351376	0.0716509	-4.904	9.39033e-07	0.000542579
73	ENSMUSG00000070047.14	Fat1	FAT atypical cadherin 1 [Source:MGI Symbol;Acc:MGI:109168]	chr8;chr8;chr8;chr8;chr8;chr8;chr8;chr8;chr8;chr8;chr8;chr8;chr8;chr8;chr8;chr8;chr8;chr8;chr8;chr8;chr8;chr8;chr8;chr8;chr8;chr8;chr8;chr8;chr8;chr8;chr8;chr8;chr8;chr8;chr8;chr8;chr8;chr8;chr8;chr8;chr8;chr8;chr8;chr8;chr8;chr8;chr8;chr8;chr8;chr8;chr8;chr8;chr8;chr8;chr8;chr8;chr8;chr8;chr8;chr8;chr8;chr8;chr8;chr8;chr8;chr8;chr8;chr8;chr8;chr8;chr8;chr8;chr8;chr8;chr8;chr8;chr8;chr8;chr8;chr8…	44935447;44950196;44950208;44950208;44950214;44988931;44988931;44988931;44988931;45007242;45007242;45007242;45007242;45009793;45009793;45009793;45009793;45010401;45010401;45010401;45010401;45012019;45012964;45012964;45012964;45012964;45017365;45017365;45017365;45017365;45017835;45017835;45017835;45017835;45022804;45022804;45022804;45022804;45027484;45027484;45027484;45027484;45029456;45029456;450…	44935621;44953481;44953481;44953481;44953481;44989245;44989245;44989245;44989245;45007303;45007303;45007303;45007303;45010125;45010125;45010125;45010125;45010611;45010611;45010611;45010611;45012087;45013103;45013103;45013103;45013103;45017640;45017640;45017640;45017640;45018045;45018045;45018045;45018045;45026871;45026871;45026871;45026871;45027680;45027680;45027680;45027680;45029609;45029609;450…	+;+;+;+;+;+;+;+;+;+;+;+;+;+;+;+;+;+;+;+;+;+;+;+;+;+;+;+;+;+;+;+;+;+;+;+;+;+;+;+;+;+;+;+;+;+;+;+;+;+;+;+;+;+;+;+;+;+;+;+;+;+;+;+;+;+;+;+;+;+;+;+;+;+;+;+;+;+;+;+;+;+;+;+;+;+;+;+;+;+;+;+;+;+;+;+;+;+;+;+;+;+;+;+;+;+;+;+;+;+;+;+;+;+;+;+;+	15655	chr8:44935447-45052257	2633.79	2596.81	3119.51	2109	2114.51	2083.68	2442.88	-0.355084	0.0724837	-4.89881	9.64175e-07	0.000549474
74	ENSMUSG00000047369.15	Dnah14	dynein, axonemal, heavy chain 14 [Source:MGI Symbol;Acc:MGI:2444525]	chr1;chr1;chr1;chr1;chr1;chr1;chr1;chr1;chr1;chr1;chr1;chr1;chr1;chr1;chr1;chr1;chr1;chr1;chr1;chr1;chr1;chr1;chr1;chr1;chr1;chr1;chr1;chr1;chr1;chr1;chr1;chr1;chr1;chr1;chr1;chr1;chr1;chr1;chr1;chr1;chr1;chr1;chr1;chr1;chr1;chr1;chr1;chr1;chr1;chr1;chr1;chr1;chr1;chr1;chr1;chr1;chr1;chr1;chr1;chr1;chr1;chr1;chr1;chr1;chr1;chr1;chr1;chr1;chr1;chr1;chr1;chr1;chr1;chr1;chr1;chr1;chr1;chr1;chr1;chr1…	181576559;181581919;181584974;181590440;181593429;181598364;181598904;181601081;181604803;181605681;181615383;181615834;181616593;181616725;181621808;181622693;181626641;181627868;181628357;181632326;181634326;181637756;181641175;181641369;181642323;181643542;181648229;181650970;181651606;181653379;181653405;181653532;181653532;181653532;181656995;181656995;181664776;181665992;181665992;181666344…	181576728;181582029;181585095;181590583;181593556;181598479;181598966;181601219;181604934;181605931;181615497;181616098;181616638;181616822;181621980;181623037;181626982;181628237;181628547;181632571;181634447;181637927;181641279;181641487;181642397;181643629;181648482;181651201;181651659;181653441;181653441;181653677;181653677;181653677;181657063;181657063;181664962;181666068;181666068;181666486…	+;+;+;+;+;+;+;+;+;+;+;+;+;+;+;+;+;+;+;+;+;+;+;+;+;+;+;+;+;+;+;+;+;+;+;+;+;+;+;+;+;+;+;+;+;+;+;+;+;+;+;+;+;+;+;+;+;+;+;+;+;+;+;+;+;+;+;+;+;+;+;+;+;+;+;+;+;+;+;+;+;+;+;+;+;+;+;+;+;+;+;+;+;+;+;+;+;+;+;+;+;+;+;+;+;+;+;+;+;+;+;+;+;+;+;+;+;+;+;+;+;+;+;+;+	16235	chr1:181576559-181815774	18107.2	18288	18947.9	16076.4	16055.9	15976.3	17241.9	-0.195214	0.0400879	-4.86964	1.118e-06	0.000620146
75	ENSMUSG00000024227.14	Pdzph1	PDZ and pleckstrin homology domains 1 [Source:MGI Symbol;Acc:MGI:1916489]	chr17;chr17;chr17;chr17;chr17;chr17;chr17;chr17;chr17;chr17;chr17;chr17;chr17;chr17;chr17;chr17;chr17;chr17;chr17;chr17;chr17;chr17	58878808;58878808;58878970;58880607;58880607;58880607;58883905;58883905;58883905;58885860;58885860;58888008;58888008;58893278;58922569;58932418;58950239;58954335;58967315;58972945;58987454;58991296	58879177;58879177;58879177;58880742;58880742;58880742;58884091;58884091;58884133;58885902;58885902;58888165;58888165;58893495;58922747;58932528;58950340;58954502;58967506;58975266;58987579;58991375	-;-;-;-;-;-;-;-;-;-;-;-;-;-;-;-;-;-;-;-;-;-	4434	chr17:58878808-58991375	625.081	628.752	643.052	815.807	859.228	877.395	741.553	0.370008	0.075966	4.8707	1.11203e-06	0.000620146
76	ENSMUSG00000085561.1	1700046C09Rik	RIKEN cDNA 1700046C09 gene [Source:MGI Symbol;Acc:MGI:1920557]	chr11;chr11;chr11;chr11	14560355;14577922;14578212;14599148	14560599;14578029;14578323;14599225	-;-;-;-	543	chr11:14560355-14599225	149.789	135.072	268.106	378.729	582.089	377.811	315.266	0.529812	0.109248	4.84964	1.23688e-06	0.000677059
77	ENSMUSG00000063511.11	Snrnp70	small nuclear ribonucleoprotein 70 (U1) [Source:MGI Symbol;Acc:MGI:98341]	chr7;chr7;chr7;chr7;chr7;chr7;chr7;chr7;chr7;chr7;chr7;chr7;chr7;chr7;chr7;chr7;chr7;chr7;chr7;chr7;chr7;chr7;chr7;chr7;chr7;chr7;chr7;chr7;chr7;chr7;chr7;chr7;chr7;chr7;chr7;chr7;chr7;chr7;chr7;chr7;chr7;chr7;chr7;chr7;chr7;chr7;chr7;chr7;chr7;chr7;chr7;chr7;chr7;chr7;chr7;chr7;chr7;chr7;chr7;chr7;chr7;chr7;chr7;chr7;chr7;chr7;chr7;chr7;chr7;chr7;chr7;chr7;chr7;chr7;chr7;chr7;chr7;chr7;chr7;chr7…	45376453;45376459;45376462;45376463;45376485;45377146;45377356;45377356;45377356;45377356;45377395;45377395;45380602;45380717;45380717;45380717;45380717;45380717;45380717;45380717;45381353;45381825;45383125;45383540;45383708;45383758;45383773;45383804;45383804;45383804;45383804;45383804;45383804;45386949;45387243;45387243;45387243;45387243;45387243;45387243;45387243;45387243;45387389;45387389;453…	45377278;45376676;45377278;45377278;45376713;45377278;45377443;45377443;45377443;45377443;45377443;45377443;45380618;45381317;45380818;45380818;45380818;45383184;45380818;45380818;45384274;45383184;45383184;45383885;45383885;45383885;45383885;45383885;45383885;45383885;45383885;45383885;45383885;45387305;45387305;45387305;45387305;45387305;45387305;45387305;45387305;45387305;45387453;45387453;453…	-;-;-;-;-;-;-;-;-;-;-;-;-;-;-;-;-;-;-;-;-;-;-;-;-;-;-;-;-;-;-;-;-;-;-;-;-;-;-;-;-;-;-;-;-;-;-;-;-;-;-;-;-;-;-;-;-;-;-;-;-;-;-;-;-;-;-;-;-;-;-;-;-;-;-;-;-;-;-;-;-;-;-;-;-;-;-;-;-;-;-;-;-;-	7618	chr7:45376453-45395742	2692.36	3050.54	3390.64	2419.84	1891.07	2041.01	2580.91	-0.422647	0.0874311	-4.83406	1.33775e-06	0.000713503
78	ENSMUSG00000022185.19	Acin1	apoptotic chromatin condensation inducer 1 [Source:MGI Symbol;Acc:MGI:1891824]	chr14;chr14;chr14;chr14;chr14;chr14;chr14;chr14;chr14;chr14;chr14;chr14;chr14;chr14;chr14;chr14;chr14;chr14;chr14;chr14;chr14;chr14;chr14;chr14;chr14;chr14;chr14;chr14;chr14;chr14;chr14;chr14;chr14;chr14;chr14;chr14;chr14;chr14;chr14;chr14;chr14;chr14;chr14;chr14;chr14;chr14;chr14;chr14;chr14;chr14;chr14;chr14;chr14;chr14;chr14;chr14;chr14;chr14;chr14;chr14;chr14;chr14;chr14;chr14;chr14;chr14;chr…	54642161;54642161;54642161;54642161;54642162;54642162;54642167;54642728;54642728;54642902;54643288;54643724;54643724;54643724;54643724;54643724;54643724;54643724;54643724;54643724;54643724;54643941;54643941;54643941;54643941;54643941;54643941;54643941;54643941;54643941;54643941;54643941;54644255;54644448;54644448;54644448;54644448;54644448;54644448;54644448;54644448;54644448;54644448;54644684;546…	54643048;54643048;54643048;54643048;54643048;54643048;54643048;54643048;54643048;54643048;54643824;54643824;54643824;54643824;54643824;54643824;54643824;54643824;54643824;54643824;54643824;54644210;54644536;54644265;54644265;54644265;54644265;54644265;54644265;54644265;54644265;54644265;54644265;54644555;54644555;54644555;54644555;54644555;54644555;54644555;54644555;54644555;54644555;54644791;546…	-;-;-;-;-;-;-;-;-;-;-;-;-;-;-;-;-;-;-;-;-;-;-;-;-;-;-;-;-;-;-;-;-;-;-;-;-;-;-;-;-;-;-;-;-;-;-;-;-;-;-;-;-;-;-;-;-;-;-;-;-;-;-;-;-;-;-;-;-;-;-;-;-;-;-;-;-;-;-;-;-;-;-;-;-;-;-;-;-;-;-;-;-;-;-;-;-;-;-;-;-;-;-;-;-;-;-;-;-;-;-;-;-;-;-;-;-;-;-;-;-;-;-;-;-;-;-;-;-;-;-;-;-;-;-;-;-;-;-;-;-;-;-;-;-;-;-;-;-;-;-;-;-;-;-;-;-;-;-;-;-;-;-;-;-;-;-;-;-;-;-;-;-;-;-;-;-;-;-;-;-;-;-;-;-;-;-;-;-;-;-;-;-;-;-;-;-;-;-;-	10527	chr14:54642161-54686931	7853.36	8002.55	8332.46	6986.87	6826.84	6750.64	7458.79	-0.223443	0.0462023	-4.8362	1.32345e-06	0.000713503
79	ENSMUSG00000048206.6	Dnajb8	DnaJ heat shock protein family (Hsp40) member B8 [Source:MGI Symbol;Acc:MGI:1922801]	chr6;chr6;chr6;chr6;chr6	88222268;88222885;88231450;88251170;88254254	88223257;88223118;88231545;88251332;88254415	+;+;+;+;+	1411	chr6:88222268-88254415	9775.66	8925.23	8805.17	10852.7	11079.8	11268.8	10117.9	0.254987	0.0528306	4.82649	1.38958e-06	0.000731765
80	ENSMUSG00000040456.2	Hypm	huntingtin interacting protein M [Source:MGI Symbol;Acc:MGI:1914584]	chrX	9846928	9847508	+	581	chrX:9846928-9847508	2512.81	2783.25	2329.3	3179.42	3715.97	3307.67	2971.4	0.363673	0.0754974	4.81703	1.45713e-06	0.000757746
81	ENSMUSG00000051437.4	Ubqlnl	ubiquilin-like [Source:MGI Symbol;Acc:MGI:2685336]	chr7	104148259	104150556	-	2298	chr7:104148259-104150556	10391.1	9464.57	8908.99	11448.9	12118.4	12544.8	10812.8	0.299605	0.0623613	4.80434	1.5526e-06	0.000793348
82	ENSMUSG00000022501.6	Prm1	protamine 1 [Source:MGI Symbol;Acc:MGI:97765]	chr16;chr16;chr16;chr16;chr16	10796326;10796326;10796626;10796626;10805738	10796533;10796533;10796775;10796886;10805839	-;-;-;-;-	571	chr16:10796326-10805839	119563	132622	112827	149684	151404	148583	135780	0.278584	0.058003	4.80291	1.56374e-06	0.000793348
83	ENSMUSG00000101968.6	1700027A15Rik	RIKEN cDNA 1700027A15 gene [Source:MGI Symbol;Acc:MGI:1916699]	chr1;chr1;chr1;chr1;chr1;chr1;chr1;chr1;chr1;chr1;chr1;chr1;chr1	72984844;73015691;73016036;73017506;73017929;73022554;73022832;73024569;73024698;73025322;73025322;73025322;73025322	72985078;73015764;73016094;73017601;73017989;73022992;73022992;73024814;73024724;73025507;73025498;73025507;73025499	+;+;+;+;+;+;+;+;+;+;+;+;+	1396	chr1:72984844-73025507	7958.98	7231.12	5741.1	9151.04	10528.4	10021.9	8438.76	0.411778	0.0857952	4.79955	1.59022e-06	0.000797064
84	ENSMUSG00000024991.7	Eif3a	eukaryotic translation initiation factor 3, subunit A [Source:MGI Symbol;Acc:MGI:95301]	chr19;chr19;chr19;chr19;chr19;chr19;chr19;chr19;chr19;chr19;chr19;chr19;chr19;chr19;chr19;chr19;chr19;chr19;chr19;chr19;chr19;chr19	60761116;60763065;60764032;60766334;60767575;60768708;60769866;60771015;60771644;60772093;60772692;60773507;60773901;60775293;60775751;60776626;60777939;60779358;60781354;60781885;60782168;60790469	60762304;60763264;60764233;60766995;60767663;60768892;60770019;60771137;60771757;60772197;60773039;60773692;60774017;60775391;60775855;60776797;60778147;60779557;60781517;60782021;60782358;60790693	-;-;-;-;-;-;-;-;-;-;-;-;-;-;-;-;-;-;-;-;-;-	5176	chr19:60761116-60790693	6305.54	6360.76	6857.88	5372.23	5475.66	5466.29	5973.06	-0.244417	0.0510126	-4.79131	1.65693e-06	0.000820615
85	ENSMUSG00000034292.13	Traf3ip1	TRAF3 interacting protein 1 [Source:MGI Symbol;Acc:MGI:1921269]	chr1;chr1;chr1;chr1;chr1;chr1;chr1;chr1;chr1;chr1;chr1;chr1;chr1;chr1;chr1;chr1;chr1;chr1;chr1;chr1;chr1;chr1;chr1;chr1;chr1;chr1;chr1;chr1;chr1;chr1;chr1;chr1;chr1;chr1;chr1;chr1;chr1;chr1;chr1	91494647;91494694;91497953;91497953;91499502;91499502;91500773;91500773;91501005;91501005;91505423;91507493;91507493;91511352;91516114;91518262;91518294;91518294;91519578;91519578;91519578;91520056;91520056;91520056;91520884;91520884;91520884;91521187;91521187;91521187;91522831;91522831;91522831;91525879;91525879;91525879;91527618;91527618;91527618	91494888;91494888;91498021;91498021;91499663;91499663;91500910;91500910;91501424;91501424;91505494;91507568;91507568;91511447;91516176;91518314;91518314;91518314;91519662;91519662;91519662;91520139;91520139;91520139;91521007;91521007;91521007;91521223;91521223;91521223;91522907;91522907;91522907;91526102;91526102;91526102;91529307;91529307;91527956	+;+;+;+;+;+;+;+;+;+;+;+;+;+;+;+;+;+;+;+;+;+;+;+;+;+;+;+;+;+;+;+;+;+;+;+;+;+;+	3712	chr1:91494647-91529307	1885.81	1890.06	1952.34	1606.15	1424.06	1466.49	1704.15	-0.315262	0.065839	-4.78838	1.6813e-06	0.000822888
86	ENSMUSG00000040249.15	Lrp1	low density lipoprotein receptor-related protein 1 [Source:MGI Symbol;Acc:MGI:96828]	chr10;chr10;chr10;chr10;chr10;chr10;chr10;chr10;chr10;chr10;chr10;chr10;chr10;chr10;chr10;chr10;chr10;chr10;chr10;chr10;chr10;chr10;chr10;chr10;chr10;chr10;chr10;chr10;chr10;chr10;chr10;chr10;chr10;chr10;chr10;chr10;chr10;chr10;chr10;chr10;chr10;chr10;chr10;chr10;chr10;chr10;chr10;chr10;chr10;chr10;chr10;chr10;chr10;chr10;chr10;chr10;chr10;chr10;chr10;chr10;chr10;chr10;chr10;chr10;chr10;chr10;chr…	127538161;127538599;127539233;127539233;127539235;127539472;127539472;127539667;127539858;127539858;127540153;127540619;127540950;127541234;127541639;127542185;127542196;127542567;127543087;127543087;127544419;127545535;127545731;127546000;127546394;127546395;127546837;127546837;127548315;127548315;127548538;127548538;127549317;127549317;127549908;127549908;127550185;127550607;127550945;127551669…	127539090;127539090;127539377;127539377;127539731;127539597;127539562;127539731;127540142;127539959;127540327;127540780;127541123;127541374;127541815;127542301;127542673;127542673;127543208;127543265;127544687;127545654;127545865;127546140;127546516;127546516;127546956;127546956;127548447;127548447;127548644;127548644;127549503;127549433;127549917;127550033;127550307;127550726;127551061;127551762…	-;-;-;-;-;-;-;-;-;-;-;-;-;-;-;-;-;-;-;-;-;-;-;-;-;-;-;-;-;-;-;-;-;-;-;-;-;-;-;-;-;-;-;-;-;-;-;-;-;-;-;-;-;-;-;-;-;-;-;-;-;-;-;-;-;-;-;-;-;-;-;-;-;-;-;-;-;-;-;-;-;-;-;-;-;-;-;-;-;-;-;-;-;-;-;-;-;-;-;-;-;-;-;-;-;-;-;-;-;-;-;-;-;-;-;-;-;-;-;-;-;-;-;-;-;-;-;-;-;-;-;-;-;-;-;-;-;-;-;-;-;-	17717	chr10:127538161-127621148	3087.96	3422.46	4069.97	2696.72	2496.17	2421.95	3032.54	-0.394871	0.0826562	-4.77727	1.77694e-06	0.000859586
87	ENSMUSG00000051276.4	Actrt2	actin-related protein T2 [Source:MGI Symbol;Acc:MGI:1920603]	chr4	154666433	154667867	-	1435	chr4:154666433-154667867	18276.2	19324.8	16885.7	21847.5	22157.7	21953.6	20074.3	0.258012	0.054124	4.76705	1.86947e-06	0.000893951
88	ENSMUSG00000053565.10	Eif3k	eukaryotic translation initiation factor 3, subunit K [Source:MGI Symbol;Acc:MGI:1921080]	chr7;chr7;chr7;chr7;chr7;chr7;chr7;chr7;chr7;chr7;chr7;chr7;chr7;chr7;chr7;chr7;chr7;chr7;chr7;chr7;chr7;chr7;chr7;chr7;chr7;chr7;chr7;chr7;chr7;chr7;chr7;chr7;chr7;chr7;chr7;chr7	28971372;28971373;28972035;28972433;28972532;28972532;28972532;28972917;28974149;28974149;28974149;28974149;28974603;28974603;28974603;28974603;28974603;28974644;28977201;28977201;28977201;28977201;28977201;28977870;28977870;28977870;28977870;28977870;28980319;28980444;28980444;28981674;28981674;28981674;28981674;28981674	28971438;28971438;28972285;28972657;28972657;28972657;28972657;28974226;28974226;28974226;28974226;28974226;28974669;28974836;28974669;28974669;28974669;28974669;28977275;28977275;28977275;28977275;28977275;28977990;28977990;28977990;28977990;28977990;28980542;28980542;28980542;28981805;28981783;28981864;28981787;28981814	-;-;-;-;-;-;-;-;-;-;-;-;-;-;-;-;-;-;-;-;-;-;-;-;-;-;-;-;-;-;-;-;-;-;-;-	2698	chr7:28971372-28981864	4269.95	3911.39	4116.34	4800.42	4978.92	5104.09	4530.18	0.257716	0.0542281	4.75244	2.00976e-06	0.000920386
89	ENSMUSG00000049676.14	Catsperg1	cation channel sperm associated auxiliary subunit gamma 1 [Source:MGI Symbol;Acc:MGI:2443617]	chr7;chr7;chr7;chr7;chr7;chr7;chr7;chr7;chr7;chr7;chr7;chr7;chr7;chr7;chr7;chr7;chr7;chr7;chr7;chr7;chr7;chr7;chr7;chr7;chr7;chr7;chr7;chr7;chr7;chr7;chr7;chr7;chr7;chr7;chr7;chr7;chr7;chr7;chr7;chr7;chr7;chr7;chr7;chr7;chr7;chr7;chr7;chr7;chr7;chr7;chr7;chr7;chr7;chr7;chr7;chr7;chr7;chr7;chr7;chr7;chr7;chr7;chr7;chr7;chr7;chr7;chr7;chr7;chr7;chr7;chr7;chr7;chr7;chr7;chr7;chr7;chr7;chr7;chr7;chr7…	29181321;29181532;29181534;29181538;29181585;29182033;29182033;29182033;29182033;29182033;29182237;29182237;29182237;29182237;29182237;29184679;29184679;29184679;29184679;29184964;29184995;29184995;29185188;29185188;29185188;29185188;29185188;29185316;29185437;29185437;29185437;29185437;29185451;29185452;29189695;29189698;29189810;29189810;29189810;29189810;29189810;29189810;29189810;29189810;291…	29181926;29181926;29181926;29181926;29181926;29182132;29182132;29182132;29182132;29182132;29182329;29182329;29182329;29182329;29182329;29184768;29185090;29184768;29185090;29185090;29185090;29185090;29185251;29185251;29185251;29185251;29185593;29185593;29185593;29185593;29185593;29185593;29185593;29185593;29189866;29189866;29189866;29189866;29189866;29189866;29189866;29189866;29189866;29189866;291…	-;-;-;-;-;-;-;-;-;-;-;-;-;-;-;-;-;-;-;-;-;-;-;-;-;-;-;-;-;-;-;-;-;-;-;-;-;-;-;-;-;-;-;-;-;-;-;-;-;-;-;-;-;-;-;-;-;-;-;-;-;-;-;-;-;-;-;-;-;-;-;-;-;-;-;-;-;-;-;-;-;-;-;-;-;-;-;-;-;-;-;-;-;-;-;-;-;-;-;-;-;-;-;-;-;-;-;-;-;-;-;-;-;-;-;-;-;-;-;-;-;-;-;-;-;-;-;-;-;-;-;-;-;-;-;-;-;-;-;-;-;-;-;-;-;-;-;-;-;-;-;-;-;-;-;-;-;-;-;-;-;-;-;-;-;-;-;-;-;-;-;-;-;-;-;-;-;-;-;-;-;-;-;-;-;-;-;-;-;-;-;-;-;-;-;-;-;-;-;-…	7044	chr7:29181321-29214035	4660.74	5019.55	5457.88	4227.56	3627.75	3693.8	4447.88	-0.343169	0.0722143	-4.75209	2.01325e-06	0.000920386
90	ENSMUSG00000052915.14	Msl1	male specific lethal 1 [Source:MGI Symbol;Acc:MGI:1921276]	chr11;chr11;chr11;chr11;chr11;chr11;chr11;chr11;chr11;chr11;chr11;chr11;chr11;chr11;chr11;chr11;chr11;chr11;chr11;chr11;chr11;chr11;chr11;chr11;chr11;chr11;chr11;chr11;chr11;chr11;chr11;chr11;chr11;chr11;chr11;chr11	98795516;98795791;98795800;98798654;98799140;98799140;98799140;98799140;98800000;98800000;98800000;98800000;98800165;98802268;98802268;98802782;98802782;98802782;98802782;98803903;98803903;98803903;98803903;98804080;98804271;98804302;98804302;98804302;98804847;98804847;98804847;98804847;98805342;98805342;98805342;98805342	98796604;98796604;98796604;98798752;98799363;98799363;98799363;98799363;98800382;98801052;98800382;98800382;98800382;98802315;98802315;98802846;98802846;98802846;98802846;98803970;98803970;98803970;98803970;98804119;98804426;98804426;98804426;98804426;98804919;98804919;98804919;98804919;98805779;98805607;98806434;98807859	+;+;+;+;+;+;+;+;+;+;+;+;+;+;+;+;+;+;+;+;+;+;+;+;+;+;+;+;+;+;+;+;+;+;+;+	5433	chr11:98795516-98807859	11391.6	11411.7	11905.5	10202.4	9811.12	9707.55	10738.3	-0.214144	0.0450099	-4.75771	1.95797e-06	0.000920386
91	ENSMUSG00000035522.3	Tsga8	testis specific gene A8 [Source:MGI Symbol;Acc:MGI:1194903]	chrX;chrX	83486678;83487571	83487393;83487924	-;-	1070	chrX:83486678-83487924	6402.52	6595.71	6000.14	7297.7	8165.54	8037.07	7083.11	0.282799	0.059455	4.75653	1.96948e-06	0.000920386
92	ENSMUSG00000073894.1	Rbmxl2	RNA binding motif protein, X-linked-like 2 [Source:MGI Symbol;Acc:MGI:1923822]	chr7	107209445	107210916	+	1472	chr7:107209445-107210916	3683.28	3839.09	3802.88	4569.15	4363.27	4850.13	4184.63	0.263743	0.0559067	4.71756	2.38695e-06	0.00106898
93	ENSMUSG00000109695.1	Gm31166	predicted gene, 31166 [Source:MGI Symbol;Acc:MGI:5590325]	chr19;chr19;chr19;chr19;chr19;chr19;chr19;chr19	5512528;5517653;5531540;5531630;5542351;5542360;5549679;5549682	5512946;5517692;5531658;5531658;5542545;5542647;5550368;5549757	+;+;+;+;+;+;+;+	1565	chr19:5512528-5550368	1615.99	1511.48	1670.12	1251.82	1099.93	1272.9	1403.71	-0.351932	0.0746042	-4.71732	2.38968e-06	0.00106898
94	ENSMUSG00000026596.13	Abl2	v-abl Abelson murine leukemia viral oncogene 2 (arg, Abelson-related gene) [Source:MGI Symbol;Acc:MGI:87860]	chr1;chr1;chr1;chr1;chr1;chr1;chr1;chr1;chr1;chr1;chr1;chr1;chr1;chr1;chr1;chr1;chr1;chr1;chr1;chr1;chr1;chr1;chr1;chr1;chr1;chr1;chr1;chr1;chr1;chr1;chr1;chr1;chr1	156558786;156558987;156559049;156615923;156620839;156620839;156620839;156622485;156622485;156622485;156622485;156625288;156625288;156625288;156625288;156629853;156629853;156629853;156631345;156631345;156633080;156633080;156633753;156633753;156635065;156635065;156636818;156636818;156640439;156640439;156640993;156640993;156641542	156559205;156559205;156559205;156616058;156620901;156620901;156620901;156622655;156622655;156622655;156622655;156625583;156625583;156625583;156625376;156629993;156630125;156630125;156631429;156631429;156633257;156633257;156633937;156633937;156635217;156635217;156636907;156636907;156640612;156640612;156642716;156641229;156649568	+;+;+;+;+;+;+;+;+;+;+;+;+;+;+;+;+;+;+;+;+;+;+;+;+;+;+;+;+;+;+;+;+	10800	chr1:156558786-156649568	2115.29	2198.25	2352.48	1769.53	1799.97	1774.57	2001.68	-0.291364	0.0618829	-4.70831	2.49782e-06	0.00110547
95	ENSMUSG00000057596.13	Trim30d	tripartite motif-containing 30D [Source:MGI Symbol;Acc:MGI:3035181]	chr7;chr7;chr7;chr7;chr7;chr7;chr7;chr7;chr7;chr7;chr7;chr7;chr7;chr7;chr7;chr7;chr7;chr7;chr7	104470014;104471844;104472223;104472884;104472884;104473179;104473179;104473179;104479708;104479708;104479708;104483332;104483332;104483332;104484178;104484178;104487576;104507671;104507671	104472635;104472635;104472635;104472910;104472910;104473282;104473282;104473282;104479730;104479730;104479730;104483426;104483562;104483562;104484273;104484273;104488051;104507825;104507849	-;-;-;-;-;-;-;-;-;-;-;-;-;-;-;-;-;-;-	3758	chr7:104470014-104507849	20.1639	6.65849	3.02375	77.4433	55.6197	75.9785	39.8146	0.382531	0.0818546	4.6733	2.96396e-06	0.00129796
96	ENSMUSG00000040365.14	Trim41	tripartite motif-containing 41 [Source:MGI Symbol;Acc:MGI:2384814]	chr11;chr11;chr11;chr11;chr11;chr11;chr11;chr11;chr11;chr11;chr11;chr11;chr11;chr11;chr11;chr11	48806404;48808125;48808386;48808465;48809050;48809050;48809097;48809199;48812300;48812300;48812300;48815843;48815843;48815843;48816531;48816887	48807846;48808252;48808487;48808487;48809280;48809280;48809280;48809280;48812395;48812395;48812395;48816231;48816129;48817353;48816619;48816953	-;-;-;-;-;-;-;-;-;-;-;-;-;-;-;-	3511	chr11:48806404-48817353	3066.84	3384.41	3801.87	2741.28	2424.25	2534.35	2992.17	-0.355935	0.0764519	-4.65567	3.22923e-06	0.0013994
97	ENSMUSG00000058006.12	Mdn1	midasin AAA ATPase 1 [Source:MGI Symbol;Acc:MGI:1926159]	chr4;chr4;chr4;chr4;chr4;chr4;chr4;chr4;chr4;chr4;chr4;chr4;chr4;chr4;chr4;chr4;chr4;chr4;chr4;chr4;chr4;chr4;chr4;chr4;chr4;chr4;chr4;chr4;chr4;chr4;chr4;chr4;chr4;chr4;chr4;chr4;chr4;chr4;chr4;chr4;chr4;chr4;chr4;chr4;chr4;chr4;chr4;chr4;chr4;chr4;chr4;chr4;chr4;chr4;chr4;chr4;chr4;chr4;chr4;chr4;chr4;chr4;chr4;chr4;chr4;chr4;chr4;chr4;chr4;chr4;chr4;chr4;chr4;chr4;chr4;chr4;chr4;chr4;chr4;chr4…	32657119;32657119;32657183;32662833;32662833;32662833;32666393;32666393;32667091;32667091;32667272;32667272;32668799;32668799;32669463;32669463;32670567;32670567;32671516;32671516;32671550;32672831;32672831;32672897;32673954;32673954;32673954;32674931;32674931;32674931;32676742;32676742;32676742;32678299;32678299;32678299;32679531;32679531;32679531;32683543;32683543;32684639;32684639;32685659;326…	32657352;32657352;32657352;32664170;32663059;32663059;32666617;32666617;32667198;32667198;32667464;32667464;32669041;32669041;32669594;32669594;32670670;32670670;32671630;32671630;32671630;32673015;32673015;32673015;32674035;32674035;32674035;32675026;32675026;32675026;32676854;32676854;32676854;32678447;32678447;32678447;32679569;32679591;32679591;32683754;32683754;32684739;32684739;32685803;326…	+;+;+;+;+;+;+;+;+;+;+;+;+;+;+;+;+;+;+;+;+;+;+;+;+;+;+;+;+;+;+;+;+;+;+;+;+;+;+;+;+;+;+;+;+;+;+;+;+;+;+;+;+;+;+;+;+;+;+;+;+;+;+;+;+;+;+;+;+;+;+;+;+;+;+;+;+;+;+;+;+;+;+;+;+;+;+;+;+;+;+;+;+;+;+;+;+;+;+;+;+;+;+;+;+;+;+;+;+;+;+;+;+;+;+;+;+;+;+;+;+;+;+;+;+;+;+;+;+;+;+;+;+;+;+;+;+;+;+;+;+;+;+;+;+;+;+;+;+;+;+;+;+;+;+;+;+;+;+;+;+;+;+;+;+;+;+;+;+;+;+;+;+;+;+;+;+;+;+;+;+;+;+;+;+;+;+;+;+;+;+;+;+;+;+;+;+;+;+;+…	21836	chr4:32657119-32775217	9147.69	9632.93	10321.1	7251.03	7778.12	8287.9	8736.46	-0.291398	0.0628082	-4.63949	3.49263e-06	0.00149794
98	ENSMUSG00000005045.16	Chd5	chromodomain helicase DNA binding protein 5 [Source:MGI Symbol;Acc:MGI:3036258]	chr4;chr4;chr4;chr4;chr4;chr4;chr4;chr4;chr4;chr4;chr4;chr4;chr4;chr4;chr4;chr4;chr4;chr4;chr4;chr4;chr4;chr4;chr4;chr4;chr4;chr4;chr4;chr4;chr4;chr4;chr4;chr4;chr4;chr4;chr4;chr4;chr4;chr4;chr4;chr4;chr4;chr4;chr4;chr4;chr4;chr4;chr4;chr4;chr4;chr4;chr4;chr4;chr4;chr4;chr4;chr4;chr4;chr4;chr4;chr4;chr4;chr4;chr4;chr4;chr4;chr4;chr4;chr4;chr4;chr4;chr4;chr4;chr4;chr4;chr4;chr4;chr4;chr4;chr4;chr4…	152338651;152338651;152338887;152341595;152347936;152347936;152347936;152347936;152353541;152353541;152353541;152353541;152356081;152356081;152356081;152356620;152356620;152356620;152358498;152358498;152358498;152359688;152359688;152359688;152360564;152360564;152360564;152360821;152360821;152360821;152362885;152362885;152362885;152363275;152363275;152363275;152366127;152366127;152366127;152366361…	152339030;152339030;152339030;152341660;152348063;152348063;152348063;152348063;152353626;152353729;152353729;152353729;152356199;152356199;152356199;152356858;152356858;152356858;152358619;152358619;152358619;152359811;152359811;152359811;152360730;152360730;152360730;152361042;152361042;152361042;152363091;152363091;152363091;152363486;152363486;152363486;152366258;152366258;152366258;152366469…	+;+;+;+;+;+;+;+;+;+;+;+;+;+;+;+;+;+;+;+;+;+;+;+;+;+;+;+;+;+;+;+;+;+;+;+;+;+;+;+;+;+;+;+;+;+;+;+;+;+;+;+;+;+;+;+;+;+;+;+;+;+;+;+;+;+;+;+;+;+;+;+;+;+;+;+;+;+;+;+;+;+;+;+;+;+;+;+;+;+;+;+;+;+;+;+;+;+;+;+;+;+;+;+;+;+;+;+;+;+;+;+;+;+;+;+;+;+;+;+;+;+;+;+;+;+;+;+;+;+;+;+;+;+;+;+;+;+;+;+;+;+;+;+;+;+;+;+;+;+;+	9583	chr4:152338651-152390194	15462.8	17292.1	18877.3	14193.3	13008.3	13317	15358.5	-0.313209	0.0676391	-4.63059	3.64633e-06	0.0015479
99	ENSMUSG00000023088.17	Abcc1	ATP-binding cassette, sub-family C (CFTR/MRP), member 1 [Source:MGI Symbol;Acc:MGI:102676]	chr16;chr16;chr16;chr16;chr16;chr16;chr16;chr16;chr16;chr16;chr16;chr16;chr16;chr16;chr16;chr16;chr16;chr16;chr16;chr16;chr16;chr16;chr16;chr16;chr16;chr16;chr16;chr16;chr16;chr16;chr16;chr16;chr16;chr16;chr16;chr16;chr16;chr16;chr16;chr16;chr16;chr16;chr16;chr16;chr16;chr16;chr16;chr16;chr16;chr16;chr16;chr16;chr16;chr16;chr16;chr16;chr16;chr16;chr16;chr16;chr16;chr16;chr16;chr16;chr16;chr16;chr…	14361558;14361558;14361558;14361560;14361567;14361576;14361581;14365762;14389807;14389807;14389807;14389807;14389807;14389807;14389807;14390284;14391318;14391318;14391318;14391318;14391318;14391318;14391318;14393953;14393953;14393953;14393953;14393953;14393953;14393953;14394195;14396351;14396351;14396351;14396351;14396351;14402360;14403990;14403990;14403990;14403990;14403990;14405014;14405014;144…	14361643;14361643;14361643;14361643;14364369;14361643;14361643;14365848;14389983;14389983;14389983;14389983;14389983;14389983;14389983;14390322;14391443;14391443;14391443;14391443;14391443;14391443;14391443;14394090;14394090;14394090;14394090;14394090;14394090;14394090;14394327;14396405;14396476;14396476;14396476;14396476;14405145;14404051;14404051;14404051;14404051;14404051;14405061;14405145;144…	+;+;+;+;+;+;+;+;+;+;+;+;+;+;+;+;+;+;+;+;+;+;+;+;+;+;+;+;+;+;+;+;+;+;+;+;+;+;+;+;+;+;+;+;+;+;+;+;+;+;+;+;+;+;+;+;+;+;+;+;+;+;+;+;+;+;+;+;+;+;+;+;+;+;+;+;+;+;+;+;+;+;+;+;+;+;+;+;+;+;+;+;+;+;+;+;+;+;+;+;+;+;+;+;+;+;+;+;+;+;+;+;+;+;+;+;+;+;+;+;+;+;+;+;+;+;+;+;+;+;+;+;+;+;+;+;+;+;+;+;+;+;+;+;+;+;+;+;+;+;+;+;+;+;+;+;+;+	15092	chr16:14361558-14475737	2032.71	2029.89	2282.93	1652.83	1690.65	1678.81	1894.64	-0.303952	0.0658582	-4.61525	3.92615e-06	0.00164985
100	ENSMUSG00000075706.10	Gpx4	glutathione peroxidase 4 [Source:MGI Symbol;Acc:MGI:104767]	chr10;chr10;chr10;chr10;chr10;chr10;chr10;chr10;chr10;chr10;chr10;chr10;chr10;chr10;chr10;chr10;chr10;chr10;chr10;chr10;chr10;chr10;chr10;chr10;chr10;chr10;chr10;chr10;chr10;chr10;chr10;chr10;chr10;chr10;chr10	80047166;80048746;80053488;80054035;80054037;80054465;80054514;80054514;80054514;80054514;80054700;80054700;80054700;80054700;80054968;80054968;80054968;80054968;80054968;80055894;80055923;80055923;80055923;80055923;80055998;80056040;80056040;80056040;80056040;80056040;80056186;80056186;80056186;80056186;80056186	80047375;80048828;80053715;80054170;80054300;80054608;80054608;80054608;80054608;80054608;80054844;80054844;80054844;80054844;80055119;80055107;80055119;80055119;80055119;80055947;80055947;80055947;80055947;80055947;80056099;80056099;80056365;80056099;80056099;80056099;80056363;80056439;80056394;80056439;80056439	+;+;+;+;+;+;+;+;+;+;+;+;+;+;+;+;+;+;+;+;+;+;+;+;+;+;+;+;+;+;+;+;+;+;+	1724	chr10:80047166-80056439	23073.3	24988.4	22468.5	27550.7	28366	27653	25683.3	0.231329	0.0503437	4.59499	4.32774e-06	0.00180043
101	ENSMUSG00000006435.15	Neurl1a	neuralized E3 ubiquitin protein ligase 1A [Source:MGI Symbol;Acc:MGI:1334263]	chr19;chr19;chr19;chr19;chr19;chr19;chr19;chr19;chr19;chr19;chr19;chr19	47178820;47228843;47239802;47239802;47240350;47240350;47253119;47253119;47256712;47256712;47257417;47257417	47179551;47229096;47240043;47240043;47240671;47240671;47253808;47253808;47256858;47256858;47259440;47259440	+;+;+;+;+;+;+;+;+;+;+;+	4411	chr19:47178820-47259440	1479.65	1459.16	1381.86	1798.17	1746.27	1799.55	1610.77	0.280405	0.0615607	4.55494	5.2401e-06	0.0021584
102	ENSMUSG00000102017.1	Gm6124	predicted gene 6124 [Source:MGI Symbol;Acc:MGI:3779556]	chr7;chr7	39219372;39222402	39221177;39223175	-;-	2580	chr7:39219372-39223175	284.215	277.754	281.209	135.791	193.71	159.243	221.987	-0.487209	0.10725	-4.54274	5.55283e-06	0.00226479
103	ENSMUSG00000088185.1	Scarna2	small Cajal body-specific RNA 2 [Source:MGI Symbol;Acc:MGI:3819484]	chr3	108554338	108554751	-	414	chr3:108554338-108554751	3228.15	3189.42	3182	3965.52	3639.25	3899.88	3517.37	0.244264	0.0540733	4.51728	6.26402e-06	0.00253006
104	ENSMUSG00000026923.15	Notch1	notch 1 [Source:MGI Symbol;Acc:MGI:97363]	chr2;chr2;chr2;chr2;chr2;chr2;chr2;chr2;chr2;chr2;chr2;chr2;chr2;chr2;chr2;chr2;chr2;chr2;chr2;chr2;chr2;chr2;chr2;chr2;chr2;chr2;chr2;chr2;chr2;chr2;chr2;chr2;chr2;chr2;chr2;chr2;chr2;chr2;chr2;chr2;chr2;chr2;chr2;chr2;chr2;chr2;chr2;chr2;chr2;chr2;chr2;chr2;chr2;chr2;chr2;chr2;chr2;chr2	26457903;26462148;26462218;26462342;26462342;26463710;26464806;26465063;26465350;26465471;26465471;26465471;26465471;26465471;26466076;26466307;26466467;26466467;26466467;26466467;26466708;26467535;26467629;26468232;26468543;26469605;26469605;26469801;26469825;26470274;26470274;26470822;26471152;26471276;26472071;26472071;26472784;26473681;26474121;26476074;26476348;26476947;26477880;26478070;264…	26460976;26462245;26462245;26462489;26462747;26464005;26464971;26465150;26465566;26465566;26465566;26465566;26465566;26465566;26466163;26466367;26466615;26466654;26466615;26466615;26466794;26467613;26468030;26468803;26468803;26469749;26469717;26470058;26470058;26470498;26470406;26471006;26471305;26471305;26472272;26472272;26473012;26473833;26474240;26476187;26476493;26477139;26477990;26478303;264…	-;-;-;-;-;-;-;-;-;-;-;-;-;-;-;-;-;-;-;-;-;-;-;-;-;-;-;-;-;-;-;-;-;-;-;-;-;-;-;-;-;-;-;-;-;-;-;-;-;-;-;-;-;-;-;-;-;-	14232	chr2:26457903-26516663	580.913	622.093	626.925	472.086	396.05	418.402	519.412	-0.403953	0.0895446	-4.51119	6.44651e-06	0.00257873
105	ENSMUSG00000003346.14	Abhd17a	abhydrolase domain containing 17A [Source:MGI Symbol;Acc:MGI:106388]	chr10;chr10;chr10;chr10;chr10;chr10;chr10;chr10;chr10;chr10;chr10;chr10;chr10;chr10	80583654;80583655;80583656;80584143;80585608;80585608;80585608;80586515;80586515;80586515;80586679;80590175;80590175;80590175	80584063;80584322;80584063;80584322;80585802;80585802;80585802;80587030;80587030;80586624;80586929;80590315;80590324;80590341	-;-;-;-;-;-;-;-;-;-;-;-;-;-	1547	chr10:80583654-80590341	4783.65	5064.26	4864.21	5765.81	5724.99	5667.16	5311.68	0.21133	0.0469942	4.49693	6.89413e-06	0.00273152
106	ENSMUSG00000030206.13	Gsg1	germ cell associated 1 [Source:MGI Symbol;Acc:MGI:1194499]	chr6;chr6;chr6;chr6;chr6;chr6;chr6;chr6;chr6;chr6;chr6;chr6;chr6;chr6;chr6;chr6;chr6;chr6;chr6;chr6;chr6;chr6;chr6;chr6;chr6	135237326;135237329;135237329;135237336;135240073;135240073;135240073;135240073;135241245;135241245;135241245;135241245;135242051;135242051;135242051;135242174;135244081;135244081;135244081;135244081;135247834;135253273;135254133;135254133;135254133	135237745;135237745;135237745;135237745;135240184;135240184;135240184;135240184;135241397;135241397;135241397;135241397;135242221;135242221;135242221;135242221;135244399;135244399;135244399;135244399;135247965;135253332;135254351;135254326;135254170	-;-;-;-;-;-;-;-;-;-;-;-;-;-;-;-;-;-;-;-;-;-;-;-;-	1586	chr6:135237326-135254351	51040.6	52585.9	49822.4	57576.4	59475.7	57918.5	54736.6	0.182698	0.0407566	4.48265	7.37206e-06	0.00286629
107	ENSMUSG00000051048.17	P4ha3	procollagen-proline, 2-oxoglutarate 4-dioxygenase (proline 4-hydroxylase), alpha polypeptide III [Source:MGI Symbol;Acc:MGI:2444049]	chr7;chr7;chr7;chr7;chr7;chr7;chr7;chr7;chr7;chr7;chr7;chr7;chr7;chr7;chr7;chr7;chr7;chr7;chr7;chr7;chr7;chr7;chr7;chr7;chr7;chr7;chr7;chr7;chr7;chr7;chr7;chr7;chr7;chr7;chr7;chr7;chr7;chr7;chr7;chr7;chr7;chr7;chr7;chr7;chr7;chr7;chr7;chr7;chr7	100285520;100285520;100285542;100292576;100292576;100292576;100293747;100293747;100293747;100293810;100297898;100297898;100297898;100297898;100300637;100300637;100300637;100301581;100305500;100305500;100305500;100305500;100305867;100305867;100305867;100305867;100310787;100310787;100310787;100310787;100313206;100313206;100313206;100313206;100314608;100314608;100314608;100317042;100317042;100317042…	100285768;100285726;100285726;100292718;100292718;100292718;100293970;100293970;100293970;100293970;100298047;100298687;100298047;100298047;100300688;100300688;100300688;100301672;100305663;100305663;100305663;100305663;100306043;100306043;100306043;100306043;100310851;100310851;100310851;100310851;100313365;100313365;100313365;100313365;100314670;100314670;100314670;100317110;100317110;100317110…	+;+;+;+;+;+;+;+;+;+;+;+;+;+;+;+;+;+;+;+;+;+;+;+;+;+;+;+;+;+;+;+;+;+;+;+;+;+;+;+;+;+;+;+;+;+;+;+;+	3135	chr7:100285520-100319699	25.925	47.5606	56.4434	5.30434	7.67168	7.28561	25.0318	-0.367417	0.0819426	-4.48383	7.33138e-06	0.00286629
108	ENSMUSG00000041375.18	Ccdc9	coiled-coil domain containing 9 [Source:MGI Symbol;Acc:MGI:1921443]	chr7;chr7;chr7;chr7;chr7;chr7;chr7;chr7;chr7;chr7;chr7;chr7;chr7;chr7;chr7;chr7;chr7;chr7;chr7;chr7;chr7;chr7;chr7;chr7;chr7;chr7;chr7;chr7;chr7;chr7;chr7;chr7;chr7;chr7;chr7;chr7;chr7;chr7;chr7;chr7;chr7;chr7;chr7;chr7;chr7;chr7;chr7;chr7;chr7;chr7;chr7;chr7;chr7;chr7;chr7;chr7;chr7;chr7;chr7;chr7;chr7;chr7;chr7;chr7;chr7;chr7;chr7;chr7;chr7;chr7;chr7;chr7;chr7;chr7;chr7;chr7	16274042;16274045;16275256;16275280;16275464;16275477;16275738;16275870;16276015;16276202;16276202;16276202;16276202;16276202;16276494;16276494;16276494;16276494;16276494;16276594;16276727;16276727;16276727;16276727;16276727;16278357;16278357;16278357;16278357;16280598;16280598;16280598;16280598;16280626;16280858;16280858;16280858;16280858;16281713;16282357;16282357;16282510;16282519;16282570;162…	16274416;16274416;16275375;16275771;16276107;16276107;16276107;16276110;16276110;16276295;16276295;16276295;16276295;16276295;16276697;16276629;16276629;16276629;16276629;16276629;16276773;16276773;16278538;16276773;16276773;16278538;16278384;16278538;16278538;16280771;16280697;16280771;16280771;16280771;16281166;16280941;16280941;16280941;16281806;16282605;16282605;16282605;16282605;16282605;162…	-;-;-;-;-;-;-;-;-;-;-;-;-;-;-;-;-;-;-;-;-;-;-;-;-;-;-;-;-;-;-;-;-;-;-;-;-;-;-;-;-;-;-;-;-;-;-;-;-;-;-;-;-;-;-;-;-;-;-;-;-;-;-;-;-;-;-;-;-;-;-;-;-;-;-;-	5507	chr7:16274042-16286795	920.819	1027.31	1141.97	812.624	640.585	603.665	857.829	-0.434264	0.0971162	-4.47158	7.76422e-06	0.00299081
109	ENSMUSG00000022507.6	1810013L24Rik	RIKEN cDNA 1810013L24 gene [Source:MGI Symbol;Acc:MGI:1916303]	chr16;chr16;chr16;chr16;chr16;chr16	8830100;8831321;8831321;8842968;8842968;8855794	8830685;8831401;8831401;8843243;8844131;8858922	+;+;+;+;+;+	4960	chr16:8830100-8858922	6360.27	6298.93	7071.56	5530.3	5411.41	5397.6	6011.68	-0.252848	0.0566345	-4.46455	8.02387e-06	0.00306247
110	ENSMUSG00000069833.12	Ahnak	AHNAK nucleoprotein (desmoyokin) [Source:MGI Symbol;Acc:MGI:1316648]	chr19;chr19;chr19;chr19;chr19;chr19;chr19;chr19;chr19;chr19;chr19	8989284;8989284;8999662;8999662;9000100;9000100;9000676;9000676;9001699;9037159;9076576	8989429;8989429;8999772;8999772;9000256;9000256;9000863;9000863;9019195;9037258;9076919	+;+;+;+;+;+;+;+;+;+;+	18543	chr19:8989284-9076919	3545.97	3227.47	2978.4	2724.31	1867.1	1975.44	2719.78	-0.426728	0.0961017	-4.44038	8.97996e-06	0.00339622
111	ENSMUSG00000003380.11	Rabac1	Rab acceptor 1 (prenylated) [Source:MGI Symbol;Acc:MGI:1201692]	chr7;chr7;chr7;chr7;chr7;chr7;chr7;chr7;chr7;chr7;chr7;chr7;chr7;chr7;chr7;chr7;chr7;chr7;chr7;chr7;chr7;chr7;chr7	24969752;24969753;24969761;24969761;24969762;24970087;24970087;24970087;24970087;24970087;24971499;24971761;24971761;24971761;24971761;24971761;24972003;24972102;24972102;24972102;24972102;24972527;24972527	24970009;24970009;24970009;24970009;24969965;24970188;24970188;24970188;24970188;24970188;24971858;24971858;24971858;24971858;24971984;24971858;24972026;24972314;24972227;24972638;24972314;24972552;24972754	-;-;-;-;-;-;-;-;-;-;-;-;-;-;-;-;-;-;-;-;-;-;-	1523	chr7:24969752-24972754	2847.91	3096.2	2853.42	3688.63	3434.04	3556.42	3246.1	0.258408	0.058264	4.43512	9.20216e-06	0.0034489
112	ENSMUSG00000018042.18	Cyb5r3	cytochrome b5 reductase 3 [Source:MGI Symbol;Acc:MGI:94893]	chr15;chr15;chr15;chr15;chr15;chr15;chr15;chr15;chr15;chr15;chr15;chr15;chr15;chr15;chr15;chr15;chr15;chr15;chr15;chr15;chr15;chr15;chr15;chr15;chr15;chr15	83153494;83153494;83157064;83158826;83158826;83160104;83160104;83160104;83160338;83160338;83160338;83160821;83160821;83160821;83161850;83161850;83161850;83162232;83162232;83162232;83166075;83166075;83166075;83170137;83170434;83172112	83154722;83154722;83158925;83158925;83158925;83160189;83160189;83160189;83160421;83160421;83160421;83160950;83160950;83160950;83161956;83161956;83161956;83162304;83162304;83162304;83166206;83166206;83166206;83170177;83170506;83172592	-;-;-;-;-;-;-;-;-;-;-;-;-;-;-;-;-;-;-;-;-;-;-;-;-;-	4298	chr15:83153494-83172592	1169.51	1495.31	1660.04	1052.38	917.725	966.904	1210.31	-0.421625	0.0951244	-4.43236	9.3207e-06	0.00346214
113	ENSMUSG00000026074.15	Map4k4	mitogen-activated protein kinase kinase kinase kinase 4 [Source:MGI Symbol;Acc:MGI:1349394]	chr1;chr1;chr1;chr1;chr1;chr1;chr1;chr1;chr1;chr1;chr1;chr1;chr1;chr1;chr1;chr1;chr1;chr1;chr1;chr1;chr1;chr1;chr1;chr1;chr1;chr1;chr1;chr1;chr1;chr1;chr1;chr1;chr1;chr1;chr1;chr1;chr1;chr1;chr1;chr1;chr1;chr1;chr1;chr1;chr1;chr1;chr1;chr1;chr1;chr1;chr1;chr1;chr1;chr1;chr1;chr1;chr1;chr1;chr1;chr1;chr1;chr1;chr1;chr1;chr1;chr1;chr1;chr1;chr1;chr1;chr1;chr1;chr1;chr1;chr1;chr1;chr1;chr1;chr1;chr1…	39900913;39900913;39901170;39901170;39901179;39901179;39901180;39901224;39901230;39901509;39901509;39901509;39901509;39901509;39901509;39901509;39901509;39901509;39962178;39962178;39962178;39962178;39962178;39962178;39962178;39962178;39964155;39964850;39973927;39973927;39973927;39973927;39973927;39973927;39973927;39973927;39973927;39973927;39976707;39976707;39976707;39976707;39976707;39976707;399…	39901286;39901286;39901286;39901286;39901286;39901286;39901286;39901286;39901286;39901574;39901574;39901574;39901574;39901574;39902456;39901574;39901574;39901574;39962234;39962234;39962234;39962234;39962234;39962234;39962234;39962234;39964204;39964901;39974052;39974052;39974052;39974052;39974052;39974052;39974052;39974052;39974052;39974052;39976746;39976817;39976817;39976817;39976817;39976817;399…	+;+;+;+;+;+;+;+;+;+;+;+;+;+;+;+;+;+;+;+;+;+;+;+;+;+;+;+;+;+;+;+;+;+;+;+;+;+;+;+;+;+;+;+;+;+;+;+;+;+;+;+;+;+;+;+;+;+;+;+;+;+;+;+;+;+;+;+;+;+;+;+;+;+;+;+;+;+;+;+;+;+;+;+;+;+;+;+;+;+;+;+;+;+;+;+;+;+;+;+;+;+;+;+;+;+;+;+;+;+;+;+;+;+;+;+;+;+;+;+;+;+;+;+;+;+;+;+;+;+;+;+;+;+;+;+;+;+;+;+;+;+;+;+;+;+;+;+;+;+;+;+;+;+;+;+;+;+;+;+;+;+;+;+;+;+;+;+;+;+;+;+;+;+;+;+;+;+;+;+;+;+;+;+;+;+;+;+;+;+;+;+;+;+;+;+;+;+;+;+…	9579	chr1:39900913-40026310	1711.05	1799.69	2029.95	1491.58	1382.82	1392.59	1634.61	-0.32803	0.0742685	-4.41681	1.00167e-05	0.00368774
114	ENSMUSG00000109290.1	Phgdh-ps1	3-phosphoglycerate dehydrogenase, pseudogene 1 [Source:MGI Symbol;Acc:MGI:1933203]	chr7	83710966	83711719	-	754	chr7:83710966-83711719	187.236	178.828	192.512	297.043	302.072	271.649	238.224	0.446286	0.101703	4.38812	1.14335e-05	0.00417241
115	ENSMUSG00000090202.1	4930503B20Rik	RIKEN cDNA 4930503B20 gene [Source:MGI Symbol;Acc:MGI:1922264]	chr3;chr3;chr3;chr3;chr3;chr3;chr3	146645193;146646257;146647254;146648225;146649566;146650475;146650475	146646429;146646429;146647366;146648306;146649694;146651315;146651317	-;-;-;-;-;-;-	2404	chr3:146645193-146651317	6745.31	6453.98	6245.06	7458.96	7735.93	7534.36	7028.93	0.213692	0.048731	4.38513	1.15919e-05	0.00419344
116	ENSMUSG00000071054.12	Safb	scaffold attachment factor B [Source:MGI Symbol;Acc:MGI:2146974]	chr17;chr17;chr17;chr17;chr17;chr17;chr17;chr17;chr17;chr17;chr17;chr17;chr17;chr17;chr17;chr17;chr17;chr17;chr17;chr17;chr17;chr17;chr17;chr17;chr17;chr17;chr17;chr17;chr17;chr17;chr17;chr17;chr17;chr17;chr17;chr17;chr17;chr17;chr17;chr17;chr17;chr17;chr17;chr17;chr17;chr17;chr17;chr17;chr17;chr17;chr17;chr17;chr17;chr17;chr17;chr17;chr17;chr17;chr17;chr17;chr17;chr17;chr17;chr17;chr17;chr17;chr…	56584825;56584974;56584982;56585059;56585187;56588782;56588782;56588782;56588782;56588840;56593690;56593690;56593690;56593690;56593690;56593835;56593835;56593835;56593835;56594514;56595652;56595652;56595652;56595652;56597770;56597788;56597788;56597788;56598644;56598644;56599623;56599623;56599623;56600338;56600338;56600338;56600338;56600822;56600822;56600822;56600822;56601048;56601048;56601048;566…	56585350;56585350;56585043;56585350;56585350;56588866;56588866;56588866;56588866;56588866;56593754;56593720;56593754;56593754;56593754;56594041;56594041;56594041;56594041;56596511;56595714;56595714;56596523;56595714;56599672;56597815;56597815;56597815;56599220;56599220;56599672;56599672;56599672;56600432;56600432;56600432;56600432;56600971;56600971;56600971;56600971;56601130;56601130;56601130;566…	+;+;+;+;+;+;+;+;+;+;+;+;+;+;+;+;+;+;+;+;+;+;+;+;+;+;+;+;+;+;+;+;+;+;+;+;+;+;+;+;+;+;+;+;+;+;+;+;+;+;+;+;+;+;+;+;+;+;+;+;+;+;+;+;+;+;+;+;+;+;+;+;+;+;+;+;+;+;+;+;+;+;+;+;+;+;+;+;+	7268	chr17:56584825-56606294	2050.96	2306.69	2432.11	1761.04	1843.12	1629.89	2003.97	-0.326135	0.074522	-4.37636	1.20677e-05	0.00432793
117	ENSMUSG00000024660.8	Incenp	inner centromere protein [Source:MGI Symbol;Acc:MGI:1313288]	chr19;chr19;chr19;chr19;chr19;chr19;chr19;chr19;chr19;chr19;chr19;chr19;chr19;chr19;chr19;chr19;chr19;chr19	9872297;9874220;9874816;9875098;9876590;9877677;9878128;9878319;9883699;9883905;9884438;9885473;9885707;9886675;9893273;9894839;9895321;9899339	9872873;9874370;9874923;9875176;9876816;9877796;9878248;9878428;9883833;9884019;9884489;9885587;9885764;9886726;9894009;9894952;9895471;9899533	-;-;-;-;-;-;-;-;-;-;-;-;-;-;-;-;-;-	3217	chr19:9872297-9899533	1642.88	1643.7	1761.84	1409.89	1252.4	1337.43	1508.02	-0.299834	0.0687671	-4.36014	1.29979e-05	0.00462168
118	ENSMUSG00000019578.11	Ubxn6	UBX domain protein 6 [Source:MGI Symbol;Acc:MGI:1913780]	chr17;chr17;chr17;chr17;chr17;chr17;chr17;chr17;chr17;chr17;chr17;chr17;chr17;chr17;chr17;chr17;chr17;chr17;chr17;chr17;chr17;chr17;chr17;chr17;chr17;chr17;chr17;chr17;chr17;chr17;chr17;chr17;chr17;chr17;chr17;chr17;chr17;chr17;chr17;chr17;chr17;chr17;chr17;chr17	56067045;56068250;56068250;56068536;56068960;56068960;56068960;56069184;56069184;56069184;56069184;56069394;56069394;56069394;56069394;56069638;56069691;56069691;56069691;56070118;56070644;56070652;56070652;56070888;56070888;56070888;56070888;56072401;56072401;56072401;56072401;56072401;56072720;56072720;56072720;56072720;56073073;56073073;56073073;56073073;56074424;56074836;56074836;56074836	56068683;56068683;56068683;56069108;56069108;56069108;56069108;56069314;56069314;56069314;56069314;56069613;56069434;56069613;56069613;56070254;56070985;56072232;56069775;56070727;56070727;56070727;56070727;56070985;56070985;56070985;56070985;56072529;56072529;56072440;56072529;56072529;56072784;56072784;56072784;56072784;56073236;56073236;56073236;56073236;56074547;56074848;56075017;56075028	-;-;-;-;-;-;-;-;-;-;-;-;-;-;-;-;-;-;-;-;-;-;-;-;-;-;-;-;-;-;-;-;-;-;-;-;-;-;-;-;-;-;-;-	5685	chr17:56067045-56075028	21993.1	22566.6	20648.2	24822.2	25290.7	25567.3	23481.3	0.204642	0.0470534	4.34914	1.36675e-05	0.0048186
119	ENSMUSG00000040524.9	Zfp609	zinc finger protein 609 [Source:MGI Symbol;Acc:MGI:2674092]	chr9;chr9;chr9;chr9;chr9;chr9;chr9;chr9;chr9;chr9;chr9;chr9;chr9;chr9	65692391;65696143;65697032;65697494;65699870;65700822;65700822;65702272;65706091;65730976;65794622;65795230;65797582;65827466	65695694;65696221;65697248;65697669;65700029;65701144;65701188;65704618;65706178;65731201;65795495;65795495;65797912;65827564	-;-;-;-;-;-;-;-;-;-;-;-;-;-	8268	chr9:65692391-65827564	2417.75	2595.86	2579.26	2119.61	2041.63	2127.4	2313.58	-0.251849	0.0580015	-4.34211	1.4112e-05	0.00493352
120	ENSMUSG00000033671.18	Cep350	centrosomal protein 350 [Source:MGI Symbol;Acc:MGI:1921331]	chr1;chr1;chr1;chr1;chr1;chr1;chr1;chr1;chr1;chr1;chr1;chr1;chr1;chr1;chr1;chr1;chr1;chr1;chr1;chr1;chr1;chr1;chr1;chr1;chr1;chr1;chr1;chr1;chr1;chr1;chr1;chr1;chr1;chr1;chr1;chr1;chr1;chr1;chr1;chr1;chr1;chr1;chr1;chr1;chr1;chr1;chr1;chr1;chr1;chr1;chr1;chr1;chr1;chr1;chr1;chr1;chr1;chr1;chr1;chr1;chr1;chr1;chr1;chr1;chr1	155844964;155848533;155858023;155858023;155860169;155860169;155860436;155860436;155861155;155861648;155863328;155866040;155866040;155868671;155868671;155868736;155871909;155871909;155875322;155875322;155875322;155878910;155878910;155878910;155885907;155885907;155885907;155887136;155894594;155894594;155897435;155900786;155901440;155902587;155906489;155909204;155910618;155911136;155911888;155914716…	155848727;155848727;155858145;155858145;155860315;155860315;155860840;155860840;155861373;155863611;155863611;155866122;155866122;155868807;155868807;155868807;155872069;155872069;155875466;155875466;155875466;155879118;155879118;155879118;155886014;155886106;155886106;155887258;155894597;155894754;155897581;155900873;155901624;155902783;155906652;155909329;155910754;155911276;155911998;155914879…	-;-;-;-;-;-;-;-;-;-;-;-;-;-;-;-;-;-;-;-;-;-;-;-;-;-;-;-;-;-;-;-;-;-;-;-;-;-;-;-;-;-;-;-;-;-;-;-;-;-;-;-;-;-;-;-;-;-;-;-;-;-;-;-;-	16520	chr1:155844964-155973255	17290.1	17630.7	18860.2	15271.2	15454.6	15596.4	16683.9	-0.20499	0.0473487	-4.32936	1.49541e-05	0.00501797
121	ENSMUSG00000027496.15	Aurka	aurora kinase A [Source:MGI Symbol;Acc:MGI:894678]	chr2;chr2;chr2;chr2;chr2;chr2;chr2;chr2;chr2;chr2;chr2;chr2;chr2;chr2;chr2;chr2;chr2;chr2;chr2;chr2;chr2;chr2;chr2;chr2;chr2;chr2;chr2;chr2;chr2;chr2;chr2;chr2	172356190;172356196;172356196;172357081;172357081;172357081;172357166;172359755;172359755;172359755;172359755;172362775;172362775;172362775;172362775;172363598;172363598;172363598;172364442;172364442;172364442;172366549;172366922;172366922;172366922;172368986;172368986;172368986;172370395;172370395;172370473;172370473	172356981;172356981;172356981;172357255;172357255;172357255;172357255;172359903;172359903;172359903;172359903;172363131;172362913;172362913;172362913;172363789;172363789;172363789;172364496;172364496;172364496;172367171;172367171;172367171;172367171;172369032;172369032;172369032;172370506;172370506;172370521;172370535	-;-;-;-;-;-;-;-;-;-;-;-;-;-;-;-;-;-;-;-;-;-;-;-;-;-;-;-;-;-;-;-	2531	chr2:172356190-172370535	5594.05	4962.48	5229.08	6063.92	6743.41	6476.91	5844.97	0.264908	0.0611056	4.33524	1.45599e-05	0.00501797
122	ENSMUSG00000007880.16	Arid1a	AT rich interactive domain 1A (SWI-like) [Source:MGI Symbol;Acc:MGI:1935147]	chr4;chr4;chr4;chr4;chr4;chr4;chr4;chr4;chr4;chr4;chr4;chr4;chr4;chr4;chr4;chr4;chr4;chr4;chr4;chr4;chr4;chr4;chr4;chr4;chr4;chr4;chr4;chr4;chr4;chr4;chr4;chr4;chr4;chr4;chr4;chr4;chr4;chr4;chr4;chr4;chr4;chr4;chr4;chr4;chr4;chr4;chr4;chr4;chr4;chr4;chr4;chr4;chr4;chr4;chr4;chr4;chr4;chr4;chr4;chr4;chr4;chr4;chr4;chr4;chr4;chr4;chr4;chr4;chr4;chr4;chr4;chr4;chr4;chr4	133679008;133679008;133679941;133684435;133684435;133684435;133684874;133684874;133684874;133686229;133686229;133686229;133686404;133686404;133686419;133686640;133686640;133686640;133687204;133687204;133687204;133687538;133687538;133687538;133689054;133689054;133689054;133689487;133691070;133691070;133691070;133692799;133692799;133692799;133692799;133693005;133693005;133693005;133693005;133693758…	133682055;133682055;133682055;133684565;133684565;133684565;133685765;133685765;133685765;133686325;133686325;133686325;133686556;133686556;133686556;133686790;133686790;133686790;133687376;133687379;133687376;133687670;133687670;133687670;133689261;133689261;133689261;133691279;133691279;133691279;133691279;133692908;133692908;133692908;133692908;133693150;133693150;133693150;133693150;133694070…	-;-;-;-;-;-;-;-;-;-;-;-;-;-;-;-;-;-;-;-;-;-;-;-;-;-;-;-;-;-;-;-;-;-;-;-;-;-;-;-;-;-;-;-;-;-;-;-;-;-;-;-;-;-;-;-;-;-;-;-;-;-;-;-;-;-;-;-;-;-;-;-;-;-	11476	chr4:133679008-133756769	3904.12	4013.17	4381.42	3471.16	3287.32	3383.64	3740.14	-0.256517	0.0592509	-4.32933	1.49567e-05	0.00501797
123	ENSMUSG00000004980.16	Hnrnpa2b1	heterogeneous nuclear ribonucleoprotein A2/B1 [Source:MGI Symbol;Acc:MGI:104819]	chr6;chr6;chr6;chr6;chr6;chr6;chr6;chr6;chr6;chr6;chr6;chr6;chr6;chr6;chr6;chr6;chr6;chr6;chr6;chr6;chr6;chr6;chr6;chr6;chr6;chr6;chr6;chr6;chr6;chr6;chr6;chr6;chr6;chr6;chr6;chr6;chr6;chr6;chr6;chr6;chr6;chr6;chr6;chr6;chr6;chr6;chr6;chr6;chr6;chr6;chr6;chr6;chr6;chr6;chr6;chr6;chr6;chr6;chr6;chr6;chr6;chr6;chr6;chr6;chr6;chr6;chr6;chr6;chr6;chr6;chr6;chr6;chr6;chr6;chr6;chr6;chr6;chr6;chr6;chr6…	51460932;51461121;51461124;51461124;51461145;51461920;51461920;51461920;51461920;51462760;51462760;51462760;51462800;51463411;51463411;51463411;51463411;51463411;51463411;51463411;51463472;51464089;51464089;51464089;51464089;51464089;51464089;51464089;51464089;51464089;51464428;51464428;51464428;51464428;51464428;51464632;51465002;51465179;51465179;51465179;51465179;51465179;51465179;51465179;514…	51461433;51461433;51461433;51461433;51461433;51463184;51462055;51462055;51462055;51463254;51463254;51463254;51463493;51463493;51463493;51463493;51463493;51463493;51463493;51463493;51463493;51464211;51464211;51464160;51464211;51464211;51464211;51464211;51464211;51464211;51464451;51464547;51464547;51464547;51464547;51465241;51465241;51465241;51465241;51465241;51465241;51465241;51465241;51465241;514…	-;-;-;-;-;-;-;-;-;-;-;-;-;-;-;-;-;-;-;-;-;-;-;-;-;-;-;-;-;-;-;-;-;-;-;-;-;-;-;-;-;-;-;-;-;-;-;-;-;-;-;-;-;-;-;-;-;-;-;-;-;-;-;-;-;-;-;-;-;-;-;-;-;-;-;-;-;-;-;-;-;-;-;-;-;-;-;-;-;-;-;-;-;-;-;-;-;-	6584	chr6:51460932-51469894	9761.25	9646.25	10189	8385.09	8749.55	8511.67	9207.14	-0.197386	0.045554	-4.33302	1.47081e-05	0.00501797
124	ENSMUSG00000008683.16	Rps15a	ribosomal protein S15A [Source:MGI Symbol;Acc:MGI:2389091]	chr7;chr7;chr7;chr7;chr7;chr7;chr7;chr7;chr7;chr7;chr7;chr7;chr7;chr7;chr7;chr7;chr7;chr7;chr7;chr7;chr7;chr7;chr7;chr7;chr7;chr7;chr7;chr7	118104372;118104378;118109064;118109169;118109663;118109933;118109933;118109933;118109933;118109998;118114785;118114785;118114785;118114785;118114785;118114785;118114785;118115109;118115109;118115109;118115109;118115109;118115109;118115109;118115472;118115740;118116097;118116136	118109193;118109193;118109193;118109193;118110018;118110018;118110018;118110018;118110018;118110018;118114864;118114864;118114864;118114864;118114864;118114864;118114864;118115246;118115246;118115228;118115554;118115246;118115246;118115256;118115677;118116129;118116128;118116188	-;-;-;-;-;-;-;-;-;-;-;-;-;-;-;-;-;-;-;-;-;-;-;-;-;-;-;-	6270	chr7:118104372-118116188	2871.92	3093.34	2738.51	3658.93	3705.42	3377.4	3240.92	0.275789	0.0636981	4.32964	1.49355e-05	0.00501797
125	ENSMUSG00000034163.10	Zfc3h1	zinc finger, C3H1-type containing [Source:MGI Symbol;Acc:MGI:2446143]	chr10;chr10;chr10;chr10;chr10;chr10;chr10;chr10;chr10;chr10;chr10;chr10;chr10;chr10;chr10;chr10;chr10;chr10;chr10;chr10;chr10;chr10;chr10;chr10;chr10;chr10;chr10;chr10;chr10;chr10;chr10;chr10;chr10;chr10;chr10;chr10;chr10;chr10;chr10;chr10;chr10;chr10;chr10;chr10;chr10;chr10	115384959;115390650;115398005;115400715;115401609;115403200;115404200;115406353;115406734;115407875;115408871;115409093;115410529;115411199;115411720;115412357;115413962;115414196;115415239;115415620;115416739;115418642;115419772;115420642;115423205;115423384;115424558;115427036;115427305;115427398;115427625;115427625;115428507;115428861;115428861;115430653;115430653;115430653;115431079;115431403…	115385807;115391066;115398069;115400913;115401832;115403320;115404297;115406562;115406898;115408012;115408992;115409242;115410703;115411330;115412262;115412466;115414093;115414317;115415340;115415739;115416922;115418828;115419960;115420879;115423310;115423582;115424652;115427146;115427502;115427502;115427790;115427790;115428961;115428961;115428961;115430874;115430754;115430754;115431442;115431442…	+;+;+;+;+;+;+;+;+;+;+;+;+;+;+;+;+;+;+;+;+;+;+;+;+;+;+;+;+;+;+;+;+;+;+;+;+;+;+;+;+;+;+;+;+;+	7848	chr10:115384959-115432772	3388.5	3423.41	3608.35	2774.17	2780.98	3042.26	3169.61	-0.255926	0.0591605	-4.32596	1.5187e-05	0.00505447
126	ENSMUSG00000022708.16	Zbtb20	zinc finger and BTB domain containing 20 [Source:MGI Symbol;Acc:MGI:1929213]	chr16;chr16;chr16;chr16;chr16;chr16;chr16;chr16;chr16;chr16;chr16;chr16;chr16;chr16;chr16;chr16;chr16;chr16;chr16;chr16;chr16;chr16;chr16;chr16;chr16;chr16;chr16;chr16;chr16;chr16;chr16;chr16;chr16;chr16;chr16;chr16;chr16;chr16;chr16;chr16;chr16;chr16;chr16;chr16;chr16;chr16;chr16;chr16;chr16;chr16;chr16;chr16;chr16;chr16;chr16;chr16;chr16;chr16;chr16;chr16;chr16;chr16;chr16;chr16;chr16;chr16;chr…	42875881;42907392;42907542;42907645;42907652;42907652;42914496;43007018;43007018;43024938;43024938;43024938;43024938;43024938;43024938;43072424;43072424;43072424;43146897;43146897;43146897;43146897;43193465;43193465;43193465;43232759;43232759;43232759;43235880;43236039;43247284;43247284;43282971;43302569;43302569;43302569;43302569;43302569;43302569;43302569;43302569;43302569;43363048;43363464;433…	42875924;42907721;42907721;42907721;42907721;42907721;42914544;43007086;43007086;43024987;43024987;43024987;43024987;43024987;43024987;43072469;43072469;43072468;43146943;43146943;43146943;43146943;43193538;43193538;43193538;43232820;43232820;43232820;43236077;43236077;43247419;43247419;43283005;43302615;43303174;43302615;43302615;43302615;43302615;43302615;43302615;43302615;43363176;43363972;433…	+;+;+;+;+;+;+;+;+;+;+;+;+;+;+;+;+;+;+;+;+;+;+;+;+;+;+;+;+;+;+;+;+;+;+;+;+;+;+;+;+;+;+;+;+;+;+;+;+;+;+;+;+;+;+;+;+;+;+;+;+;+;+;+;+;+;+;+;+;+;+;+;+;+;+;+;+;+;+;+;+;+;+;+;+;+;+;+;+;+;+;+;+;+;+;+;+;+;+;+;+;+;+;+;+;+;+;+;+;+;+;+;+;+;+;+;+;+;+;+;+;+;+;+;+;+;+	30730	chr16:42875881-43642602	2409.11	2385.64	2445.21	1800.29	2098.2	1902.59	2173.51	-0.28714	0.0664313	-4.32236	1.54371e-05	0.00509694
127	ENSMUSG00000027422.15	Rrbp1	ribosome binding protein 1 [Source:MGI Symbol;Acc:MGI:1932395]	chr2;chr2;chr2;chr2;chr2;chr2;chr2;chr2;chr2;chr2;chr2;chr2;chr2;chr2;chr2;chr2;chr2;chr2;chr2;chr2;chr2;chr2;chr2;chr2;chr2;chr2;chr2;chr2;chr2;chr2;chr2;chr2;chr2;chr2;chr2;chr2;chr2;chr2;chr2;chr2;chr2;chr2;chr2;chr2;chr2;chr2;chr2;chr2;chr2;chr2;chr2;chr2;chr2;chr2;chr2;chr2;chr2	143947395;143947395;143948128;143948336;143948336;143949270;143949270;143949270;143949672;143949672;143949672;143950428;143950428;143950492;143952192;143952192;143952192;143953234;143953234;143953942;143953942;143954116;143954116;143954735;143954735;143954957;143954957;143955114;143956383;143956768;143957555;143957555;143960706;143963104;143963246;143963246;143964762;143964762;143964839;143967440…	143947929;143947929;143948479;143948479;143948479;143949368;143949368;143949368;143949736;143949755;143949755;143950523;143950523;143950523;143952275;143952275;143952281;143953329;143953329;143954013;143954013;143954208;143954208;143954824;143954824;143955182;143955037;143955206;143956860;143956860;143957645;143957645;143963138;143963138;143963415;143963415;143964900;143964900;143964900;143967593…	-;-;-;-;-;-;-;-;-;-;-;-;-;-;-;-;-;-;-;-;-;-;-;-;-;-;-;-;-;-;-;-;-;-;-;-;-;-;-;-;-;-;-;-;-;-;-;-;-;-;-;-;-;-;-;-;-	8786	chr2:143947395-144011263	3079.32	3341.61	3500.5	2818.72	2619.88	2481.27	2973.55	-0.291264	0.0675352	-4.31278	1.61216e-05	0.00528105
128	ENSMUSG00000046408.13	1700067K01Rik	RIKEN cDNA 1700067K01 gene [Source:MGI Symbol;Acc:MGI:1920703]	chr8;chr8;chr8;chr8;chr8;chr8;chr8;chr8;chr8;chr8;chr8;chr8;chr8;chr8;chr8;chr8;chr8;chr8;chr8;chr8	84001502;84001704;84001704;84002329;84002858;84002861;84002861;84003116;84003116;84003116;84003116;84003296;84003296;84003296;84003925;84003925;84003925;84004451;84004451;84004451	84001905;84001905;84001905;84003002;84003002;84003002;84003002;84003216;84003289;84003216;84003216;84003481;84003481;84003481;84004059;84004059;84004123;84004670;84004664;84004770	+;+;+;+;+;+;+;+;+;+;+;+;+;+;+;+;+;+;+;+	1957	chr8:84001502-84004770	1135.9	1111.97	1181.28	1528.71	1360.76	1447.76	1294.4	0.300696	0.0697867	4.30879	1.6415e-05	0.00529473
129	ENSMUSG00000116556.1	AC163352.1	novel transcript	chr16;chr16	86139304;86150532	86139695;86150676	-;-	537	chr16:86139304-86150676	124.824	147.438	134.053	187.774	287.688	283.098	194.146	0.47585	0.110438	4.30875	1.6418e-05	0.00529473
130	ENSMUSG00000090457.2	4930571K23Rik	RIKEN cDNA 4930571K23 gene [Source:MGI Symbol;Acc:MGI:1923111]	chr7;chr7	125368861;125369012	125371013;125371007	+;+	2153	chr7:125368861-125371013	23665.7	22943.2	21631.9	25813	27064.7	26498.8	24602.9	0.207198	0.0481647	4.30187	1.6936e-05	0.00541978
131	ENSMUSG00000007907.4	Cabs1	calcium binding protein, spermatid specific 1 [Source:MGI Symbol;Acc:MGI:1918227]	chr5;chr5	87979439;87981396	87980794;87981544	+;+	1505	chr5:87979439-87981544	22812.1	22191.8	20385.2	24963.3	26661	25885.8	23816.5	0.22998	0.0535924	4.29127	1.77655e-05	0.00564184
132	ENSMUSG00000027498.14	Cstf1	cleavage stimulation factor, 3' pre-RNA, subunit 1 [Source:MGI Symbol;Acc:MGI:1914587]	chr2;chr2;chr2;chr2;chr2;chr2;chr2;chr2;chr2;chr2	172370681;172370734;172372929;172372929;172375638;172375638;172376052;172376052;172377616;172380360	172370856;172371027;172373129;172373129;172375915;172375915;172376070;172376249;172378006;172382448	+;+;+;+;+;+;+;+;+;+	3504	chr2:172370681-172382448	4627.14	3999.85	4448.95	5049.73	5585.94	5671.33	4897.16	0.286296	0.0668796	4.28078	1.86242e-05	0.00586972
133	ENSMUSG00000070436.12	Serpinh1	serine (or cysteine) peptidase inhibitor, clade H, member 1 [Source:MGI Symbol;Acc:MGI:88283]	chr7;chr7;chr7;chr7;chr7;chr7;chr7;chr7;chr7;chr7;chr7;chr7;chr7;chr7;chr7;chr7;chr7;chr7;chr7;chr7;chr7;chr7;chr7;chr7;chr7;chr7;chr7;chr7;chr7;chr7;chr7	99345376;99345389;99345390;99345395;99346925;99346925;99346925;99346925;99347266;99347266;99347266;99347266;99348803;99348803;99348803;99348803;99348811;99349077;99349262;99351824;99351824;99351824;99352882;99352882;99352887;99352887;99352887;99353053;99353053;99353053;99353053	99346422;99346422;99346422;99346422;99347157;99347157;99347157;99347157;99347364;99347364;99347364;99347364;99349464;99349464;99349464;99349464;99349464;99349464;99349464;99351867;99351867;99351867;99352965;99353114;99352997;99353090;99352965;99353103;99353114;99353114;99353239	-;-;-;-;-;-;-;-;-;-;-;-;-;-;-;-;-;-;-;-;-;-;-;-;-;-;-;-;-;-;-	2443	chr7:99345376-99353239	463.77	499.387	519.078	371.303	287.688	341.383	413.768	-0.416946	0.0977792	-4.26415	2.00662e-05	0.00618645
134	ENSMUSG00000056144.14	Trim34a	tripartite motif-containing 34A [Source:MGI Symbol;Acc:MGI:2137359]	chr7;chr7;chr7;chr7;chr7;chr7;chr7;chr7;chr7;chr7;chr7;chr7;chr7;chr7;chr7;chr7;chr7;chr7;chr7;chr7;chr7;chr7;chr7;chr7	104244457;104244459;104244493;104247531;104247531;104247531;104248687;104248687;104248687;104249395;104249395;104249395;104259413;104259413;104259413;104260118;104260118;104260118;104260478;104260478;104260478;104260891;104260891;104260891	104244592;104244606;104244585;104248150;104248150;104248150;104248782;104248782;104248782;104249625;104249625;104249625;104259435;104259435;104259435;104260218;104260218;104260218;104260504;104260504;104260504;104261742;104262234;104262234	+;+;+;+;+;+;+;+;+;+;+;+;+;+;+;+;+;+;+;+;+;+;+;+	2592	chr7:104244457-104262234	21.1241	17.1218	18.1425	58.3477	57.5376	53.0809	37.5591	0.423949	0.0994624	4.2624	2.0224e-05	0.00618645
135	ENSMUSG00000038708.10	Golga4	golgi autoantigen, golgin subfamily a, 4 [Source:MGI Symbol;Acc:MGI:1859646]	chr9;chr9;chr9;chr9;chr9;chr9;chr9;chr9;chr9;chr9;chr9;chr9;chr9;chr9;chr9;chr9;chr9;chr9;chr9;chr9;chr9;chr9;chr9;chr9;chr9;chr9;chr9;chr9;chr9;chr9;chr9;chr9;chr9;chr9;chr9;chr9;chr9;chr9;chr9;chr9;chr9;chr9;chr9;chr9;chr9;chr9;chr9;chr9;chr9;chr9;chr9;chr9;chr9;chr9;chr9;chr9;chr9;chr9;chr9;chr9;chr9;chr9;chr9;chr9;chr9;chr9;chr9;chr9;chr9;chr9;chr9;chr9;chr9;chr9;chr9;chr9;chr9;chr9;chr9;chr9…	118506267;118506271;118506451;118514180;118514180;118514180;118514180;118519086;118522518;118522518;118522518;118522518;118527010;118527010;118527010;118527010;118530274;118530274;118530274;118530274;118532544;118532544;118532544;118534607;118534607;118534607;118535342;118535342;118535342;118536759;118536759;118536759;118536855;118537242;118537242;118537242;118538877;118538877;118538877;118538877…	118506557;118506557;118506557;118514269;118514269;118514269;118514269;118519184;118522583;118522583;118522583;118522583;118527321;118527321;118527321;118527321;118530321;118530321;118531827;118530321;118532600;118532600;118532600;118534705;118534705;118534705;118535474;118535474;118535474;118536943;118536943;118536943;118536943;118537325;118537325;118537325;118539024;118539024;118539024;118539024…	+;+;+;+;+;+;+;+;+;+;+;+;+;+;+;+;+;+;+;+;+;+;+;+;+;+;+;+;+;+;+;+;+;+;+;+;+;+;+;+;+;+;+;+;+;+;+;+;+;+;+;+;+;+;+;+;+;+;+;+;+;+;+;+;+;+;+;+;+;+;+;+;+;+;+;+;+;+;+;+;+;+;+;+;+;+;+;+;+;+;+;+;+;+;+;+;+;+;+;+;+;+;+	13602	chr9:118506267-118582519	13368.7	14042.8	14688.4	11696.1	11814.4	12383.5	12999	-0.217139	0.0509296	-4.26352	2.01234e-05	0.00618645
136	ENSMUSG00000037933.16	Bicd2	BICD cargo adaptor 2 [Source:MGI Symbol;Acc:MGI:1924145]	chr13;chr13;chr13;chr13;chr13;chr13;chr13;chr13;chr13;chr13;chr13;chr13;chr13;chr13;chr13;chr13;chr13;chr13;chr13;chr13;chr13;chr13;chr13;chr13;chr13;chr13;chr13	49341585;49341591;49341596;49341746;49369429;49369429;49369429;49375217;49375217;49375217;49377890;49377890;49377890;49379008;49379008;49379008;49380571;49380571;49380571;49383043;49383043;49383043;49383089;49384338;49384971;49384971;49384971	49341910;49341641;49341910;49341910;49369641;49369641;49369641;49375369;49375369;49375369;49378351;49378351;49378351;49380033;49380033;49380033;49380722;49380722;49380722;49383253;49383253;49387019;49383253;49384425;49387026;49385148;49387025	+;+;+;+;+;+;+;+;+;+;+;+;+;+;+;+;+;+;+;+;+;+;+;+;+;+;+	6316	chr13:49341585-49387026	1955.9	1917.64	2237.58	1630.55	1578.45	1619.49	1823.27	-0.30071	0.0705326	-4.26342	2.01319e-05	0.00618645
137	ENSMUSG00000102073.1	Gm6818	predicted gene 6818 [Source:MGI Symbol;Acc:MGI:3645331]	chr7;chr7	38399009;38402006	38400803;38402768	-;-	2558	chr7:38399009-38402768	455.128	552.655	621.886	398.886	322.211	298.71	441.579	-0.445644	0.104849	-4.25033	2.1346e-05	0.00648201
138	ENSMUSG00000030697.7	Ppp4c	protein phosphatase 4, catalytic subunit [Source:MGI Symbol;Acc:MGI:1891763]	chr7;chr7;chr7;chr7;chr7;chr7;chr7;chr7;chr7;chr7;chr7;chr7;chr7;chr7;chr7;chr7;chr7;chr7;chr7;chr7;chr7;chr7;chr7;chr7;chr7;chr7;chr7;chr7;chr7;chr7;chr7;chr7;chr7;chr7;chr7;chr7;chr7;chr7;chr7;chr7;chr7;chr7;chr7;chr7;chr7;chr7;chr7;chr7;chr7;chr7;chr7	126785866;126785868;126786159;126786229;126786289;126786372;126786372;126786372;126786372;126787220;126787220;126787220;126787220;126787220;126787220;126787437;126787437;126787437;126787468;126787571;126787664;126788117;126788117;126788117;126788117;126788117;126788117;126788384;126788384;126788384;126788384;126788384;126788384;126788384;126788384;126789024;126789024;126789024;126789024;126789024…	126786291;126786291;126786291;126786561;126786291;126786561;126786561;126786561;126786561;126787346;126787339;126787346;126787346;126787346;126787346;126787610;126787610;126787610;126787610;126787610;126788218;126788218;126788218;126788218;126788218;126788218;126788218;126788434;126788434;126789017;126788434;126788434;126788410;126788434;126788434;126789075;126789044;126789134;126789075;126789075…	-;-;-;-;-;-;-;-;-;-;-;-;-;-;-;-;-;-;-;-;-;-;-;-;-;-;-;-;-;-;-;-;-;-;-;-;-;-;-;-;-;-;-;-;-;-;-;-;-;-;-	4281	chr7:126785866-126792496	3680.39	3947.53	3714.18	4430.18	4367.1	4724.2	4143.93	0.236163	0.0557323	4.23744	2.2608e-05	0.00681548
139	ENSMUSG00000047773.13	Ankfn1	ankyrin-repeat and fibronectin type III domain containing 1 [Source:MGI Symbol;Acc:MGI:2686021]	chr11;chr11;chr11;chr11;chr11;chr11;chr11;chr11;chr11;chr11;chr11;chr11;chr11;chr11;chr11;chr11;chr11;chr11;chr11;chr11;chr11;chr11;chr11;chr11;chr11;chr11;chr11;chr11;chr11;chr11;chr11;chr11;chr11;chr11;chr11;chr11;chr11;chr11;chr11;chr11;chr11;chr11;chr11;chr11;chr11;chr11;chr11;chr11;chr11;chr11;chr11;chr11;chr11;chr11;chr11;chr11;chr11;chr11;chr11;chr11;chr11;chr11;chr11	89390223;89390223;89391608;89405487;89405487;89405487;89411990;89411990;89411990;89418847;89418847;89420987;89421086;89421109;89422769;89422769;89422769;89425528;89425528;89425528;89434623;89434623;89434623;89440727;89440727;89440727;89441330;89441330;89441330;89441914;89441914;89441914;89447557;89447557;89447557;89453107;89453107;89453107;89456049;89456049;89456049;89503899;89503899;89503899;895…	89392404;89392404;89392404;89405700;89405700;89405700;89412156;89412156;89412156;89418948;89418948;89421277;89421277;89421277;89422919;89422919;89422919;89425694;89425694;89425694;89434838;89434838;89434838;89440843;89440843;89440843;89441462;89441462;89441462;89442013;89442013;89442013;89447664;89447664;89447664;89453197;89453197;89453197;89456146;89456146;89456146;89504012;89504012;89504012;895…	-;-;-;-;-;-;-;-;-;-;-;-;-;-;-;-;-;-;-;-;-;-;-;-;-;-;-;-;-;-;-;-;-;-;-;-;-;-;-;-;-;-;-;-;-;-;-;-;-;-;-;-;-;-;-;-;-;-;-;-;-;-;-	6173	chr11:89390223-89777653	120.023	147.438	138.085	194.139	248.371	293.506	190.26	0.466326	0.110205	4.23145	2.32187e-05	0.00694923
140	ENSMUSG00000034243.17	Golgb1	golgi autoantigen, golgin subfamily b, macrogolgin 1 [Source:MGI Symbol;Acc:MGI:1099447]	chr16;chr16;chr16;chr16;chr16;chr16;chr16;chr16;chr16;chr16;chr16;chr16;chr16;chr16;chr16;chr16;chr16;chr16;chr16;chr16;chr16;chr16;chr16;chr16;chr16;chr16;chr16;chr16;chr16;chr16;chr16;chr16;chr16;chr16;chr16;chr16;chr16;chr16;chr16;chr16;chr16;chr16;chr16;chr16;chr16;chr16;chr16;chr16;chr16;chr16;chr16;chr16;chr16;chr16;chr16;chr16;chr16;chr16;chr16	36875140;36875141;36875168;36875202;36885011;36885011;36886131;36886131;36886134;36887239;36887239;36887239;36887239;36887557;36887557;36887557;36887557;36889372;36889372;36889372;36891367;36891367;36893316;36894831;36894831;36898505;36898505;36900458;36900458;36904553;36904553;36907822;36907822;36911872;36911872;36917909;36917909;36924457;36924633;36924633;36925736;36925736;36925736;36926089;369…	36875263;36875638;36875263;36875263;36885188;36885188;36886228;36886228;36886228;36887403;36887403;36887403;36887403;36887706;36887706;36887706;36887598;36889494;36889401;36889494;36891492;36891492;36893438;36894944;36894944;36898907;36898907;36900573;36900573;36904667;36904667;36907895;36907895;36917000;36917000;36919796;36919796;36924811;36924811;36924811;36925898;36925898;36925898;36926226;369…	+;+;+;+;+;+;+;+;+;+;+;+;+;+;+;+;+;+;+;+;+;+;+;+;+;+;+;+;+;+;+;+;+;+;+;+;+;+;+;+;+;+;+;+;+;+;+;+;+;+;+;+;+;+;+;+;+;+;+	11862	chr16:36875140-36933085	4323.72	4299.48	4673.72	3649.38	3836.8	3704.21	4081.22	-0.232148	0.0549558	-4.22426	2.39724e-05	0.00712357
141	ENSMUSG00000052273.4	Dnah3	dynein, axonemal, heavy chain 3 [Source:MGI Symbol;Acc:MGI:2683040]	chr7;chr7;chr7;chr7;chr7;chr7;chr7;chr7;chr7;chr7;chr7;chr7;chr7;chr7;chr7;chr7;chr7;chr7;chr7;chr7;chr7;chr7;chr7;chr7;chr7;chr7;chr7;chr7;chr7;chr7;chr7;chr7;chr7;chr7;chr7;chr7;chr7;chr7;chr7;chr7;chr7;chr7;chr7;chr7;chr7;chr7;chr7;chr7;chr7;chr7;chr7;chr7;chr7;chr7;chr7;chr7;chr7;chr7;chr7;chr7;chr7;chr7;chr7;chr7;chr7;chr7;chr7;chr7;chr7;chr7;chr7;chr7;chr7;chr7;chr7;chr7;chr7;chr7;chr7;chr7…	119922671;119922671;119922717;119924864;119924864;119924864;119925979;119926403;119926403;119926403;119928703;119928703;119928703;119928703;119930102;119930102;119930102;119930102;119931418;119931418;119931418;119931418;119936970;119936970;119936970;119936970;119938789;119938789;119938789;119938789;119943461;119943461;119943461;119943461;119950594;119950594;119950594;119950594;119956005;119956005…	119923070;119923070;119923070;119925001;119925001;119925001;119926607;119926607;119926607;119926607;119928845;119928845;119928845;119928845;119930269;119930269;119930269;119930269;119931572;119931572;119931572;119931572;119937086;119937086;119937086;119937086;119939033;119939033;119939033;119939033;119943686;119943686;119943686;119943686;119952157;119952735;119952735;119952735;119956203;119956203…	-;-;-;-;-;-;-;-;-;-;-;-;-;-;-;-;-;-;-;-;-;-;-;-;-;-;-;-;-;-;-;-;-;-;-;-;-;-;-;-;-;-;-;-;-;-;-;-;-;-;-;-;-;-;-;-;-;-;-;-;-;-;-;-;-;-;-;-;-;-;-;-;-;-;-;-;-;-;-;-;-;-;-;-;-;-;-;-;-;-;-;-;-;-;-;-;-;-;-;-;-;-;-;-;-;-;-;-;-;-;-;-;-;-;-;-;-;-;-;-;-;-;-;-;-;-;-;-;-;-;-;-;-;-;-;-;-;-;-;-;-;-;-;-;-;-;-;-;-;-;-;-;-;-;-;-;-;-;-;-;-;-;-;-;-;-;-;-;-;-;-;-;-;-;-;-;-;-;-;-;-;-;-;-;-;-;-;-;-;-;-;-;-;-;-;-;-;-;-;-…	14305	chr7:119922671-120095280	10528.4	10409.1	11310.9	8600.45	8415.83	9594.11	9809.8	-0.254652	0.0605576	-4.20512	2.60948e-05	0.00769927
142	ENSMUSG00000030650.18	Tmc5	transmembrane channel-like gene family 5 [Source:MGI Symbol;Acc:MGI:1921674]	chr7;chr7;chr7;chr7;chr7;chr7;chr7;chr7;chr7;chr7;chr7;chr7;chr7;chr7;chr7;chr7;chr7;chr7;chr7;chr7;chr7;chr7;chr7;chr7;chr7;chr7;chr7;chr7;chr7;chr7;chr7;chr7;chr7;chr7;chr7;chr7;chr7;chr7;chr7;chr7;chr7;chr7;chr7;chr7;chr7;chr7;chr7;chr7;chr7;chr7;chr7;chr7;chr7;chr7;chr7;chr7;chr7;chr7;chr7;chr7;chr7;chr7;chr7;chr7;chr7;chr7;chr7;chr7;chr7;chr7;chr7;chr7;chr7;chr7;chr7;chr7;chr7;chr7;chr7;chr7…	118597297;118597297;118600170;118600184;118600184;118622514;118622531;118623003;118623003;118623003;118623003;118627154;118627154;118627154;118628753;118628753;118628753;118633736;118638129;118638129;118638129;118638129;118639920;118639920;118639920;118639920;118642208;118642208;118642208;118642208;118645272;118645272;118645272;118645272;118647798;118647798;118647798;118647798;118649442;118649442…	118597544;118597544;118600307;118600307;118600307;118622661;118622661;118623469;118623818;118623818;118623818;118627257;118627257;118627257;118628842;118628842;118628842;118634268;118638228;118638228;118638228;118638228;118640007;118640007;118640007;118640007;118642456;118642456;118642456;118642456;118645423;118645423;118645423;118645423;118647942;118647942;118647942;118647942;118649597;118649597…	+;+;+;+;+;+;+;+;+;+;+;+;+;+;+;+;+;+;+;+;+;+;+;+;+;+;+;+;+;+;+;+;+;+;+;+;+;+;+;+;+;+;+;+;+;+;+;+;+;+;+;+;+;+;+;+;+;+;+;+;+;+;+;+;+;+;+;+;+;+;+;+;+;+;+;+;+;+;+;+;+;+;+;+;+;+	4470	chr7:118597297-118675086	5200.37	4900.65	4933.76	4323.03	4363.27	4230.86	4658.66	-0.207472	0.0493849	-4.20112	2.65597e-05	0.00778125
143	ENSMUSG00000024782.7	Ak3	adenylate kinase 3 [Source:MGI Symbol;Acc:MGI:1860835]	chr19;chr19;chr19;chr19;chr19;chr19;chr19	29020833;29025901;29026212;29027171;29027171;29037872;29047679	29022946;29026330;29026330;29027244;29027343;29037991;29047961	-;-;-;-;-;-;-	3120	chr19:29020833-29047961	954.425	869.409	936.356	1184.99	1269.66	1110.54	1054.23	0.319055	0.076106	4.19224	2.76215e-05	0.00803573
144	ENSMUSG00000045328.11	Cenpe	centromere protein E [Source:MGI Symbol;Acc:MGI:1098230]	chr3;chr3;chr3;chr3;chr3;chr3;chr3;chr3;chr3;chr3;chr3;chr3;chr3;chr3;chr3;chr3;chr3;chr3;chr3;chr3;chr3;chr3;chr3;chr3;chr3;chr3;chr3;chr3;chr3;chr3;chr3;chr3;chr3;chr3;chr3;chr3;chr3;chr3;chr3;chr3;chr3;chr3;chr3;chr3;chr3;chr3;chr3;chr3;chr3;chr3;chr3;chr3;chr3;chr3;chr3	135212537;135215104;135216332;135216546;135217253;135218033;135218474;135218624;135220280;135222228;135223170;135224957;135228757;135230048;135231365;135232897;135233728;135233971;135234833;135235066;135235457;135237503;135237927;135238315;135239757;135240948;135242063;135242210;135242477;135243600;135243600;135246487;135246487;135246817;135247338;135248070;135248382;135249656;135251422;135255447…	135212714;135215195;135216421;135216664;135217372;135218114;135218541;135218689;135220331;135222315;135223299;135225076;135228915;135230204;135231453;135233064;135233802;135234090;135234955;135235222;135235611;135237817;135238199;135238470;135239948;135241106;135242353;135242353;135242632;135243878;135243878;135246645;135246645;135247101;135247625;135248228;135248663;135249814;135251682;135255548…	+;+;+;+;+;+;+;+;+;+;+;+;+;+;+;+;+;+;+;+;+;+;+;+;+;+;+;+;+;+;+;+;+;+;+;+;+;+;+;+;+;+;+;+;+;+;+;+;+;+;+;+;+;+;+	8620	chr3:135212537-135273611	4946.88	5084.23	5246.22	4406.84	4452.45	4188.19	4720.8	-0.214542	0.0512301	-4.18782	2.81644e-05	0.00813677
145	ENSMUSG00000030835.6	Nomo1	nodal modulator 1 [Source:MGI Symbol;Acc:MGI:2385850]	chr7;chr7;chr7;chr7;chr7;chr7;chr7;chr7;chr7;chr7;chr7;chr7;chr7;chr7;chr7;chr7;chr7;chr7;chr7;chr7;chr7;chr7;chr7;chr7;chr7;chr7;chr7;chr7;chr7;chr7;chr7;chr7;chr7;chr7;chr7;chr7;chr7;chr7;chr7;chr7	46033698;46037559;46038543;46041469;46042532;46044231;46045261;46045849;46046909;46050121;46050270;46050546;46050546;46054160;46054502;46056595;46056595;46057077;46057077;46058416;46058456;46060879;46060879;46061769;46062967;46066162;46066460;46068379;46068672;46069923;46070775;46072498;46076075;46078026;46079491;46081395;46082645;46083235;46083603;46083603	46033972;46037648;46038588;46041569;46042638;46044303;46045413;46045986;46046998;46050375;46050375;46051030;46050696;46054676;46054676;46056736;46056736;46057183;46057208;46058552;46058552;46061230;46060966;46061832;46063062;46066380;46066542;46068538;46068798;46070036;46070902;46072639;46076158;46078136;46079592;46081514;46083327;46083327;46083804;46084212	+;+;+;+;+;+;+;+;+;+;+;+;+;+;+;+;+;+;+;+;+;+;+;+;+;+;+;+;+;+;+;+;+;+;+;+;+;+;+;+	5936	chr7:46033698-46084212	3410.58	3558.49	3673.86	3978.25	4590.54	4517.08	3954.8	0.270272	0.064619	4.18254	2.88268e-05	0.0082707
146	ENSMUSG00000030706.17	Mrpl48	mitochondrial ribosomal protein L48 [Source:MGI Symbol;Acc:MGI:1289321]	chr7;chr7;chr7;chr7;chr7;chr7;chr7;chr7;chr7;chr7;chr7;chr7;chr7;chr7;chr7;chr7;chr7;chr7;chr7;chr7;chr7;chr7;chr7;chr7;chr7;chr7;chr7;chr7;chr7;chr7;chr7;chr7;chr7;chr7;chr7;chr7;chr7;chr7;chr7;chr7;chr7;chr7;chr7;chr7;chr7;chr7;chr7;chr7;chr7;chr7;chr7	100545751;100545756;100548709;100549237;100550540;100550540;100550540;100550583;100552579;100552579;100552579;100552579;100552579;100552601;100559748;100559748;100559748;100559748;100559748;100559748;100559790;100565194;100565194;100565194;100565194;100565194;100565194;100565194;100571252;100571252;100571252;100571252;100571252;100571252;100571252;100571448;100574462;100574462;100574462;100574462…	100549382;100547620;100549382;100549382;100550629;100550629;100550629;100550629;100552681;100552681;100552681;100552681;100552681;100552681;100559917;100559917;100559917;100559917;100559917;100559917;100559917;100565427;100565279;100565279;100565279;100565427;100565279;100565279;100571289;100571289;100571289;100571289;100571289;100571289;100571289;100571515;100574514;100574514;100574514;100574514…	-;-;-;-;-;-;-;-;-;-;-;-;-;-;-;-;-;-;-;-;-;-;-;-;-;-;-;-;-;-;-;-;-;-;-;-;-;-;-;-;-;-;-;-;-;-;-;-;-;-;-	8152	chr7:100545751-100608301	627.962	640.166	551.331	847.633	813.198	774.356	709.108	0.347953	0.0833865	4.17277	3.00916e-05	0.00857446
147	ENSMUSG00000022000.11	Zc3h13	zinc finger CCCH type containing 13 [Source:MGI Symbol;Acc:MGI:1914552]	chr14;chr14;chr14;chr14;chr14;chr14;chr14;chr14;chr14;chr14;chr14;chr14;chr14;chr14;chr14;chr14;chr14;chr14;chr14;chr14;chr14;chr14;chr14;chr14;chr14;chr14;chr14;chr14;chr14;chr14;chr14;chr14;chr14;chr14;chr14;chr14;chr14;chr14;chr14;chr14;chr14;chr14;chr14	75284373;75284377;75284386;75291569;75291572;75292178;75292178;75293891;75293891;75305789;75305789;75308909;75308909;75309645;75309645;75315881;75315881;75321597;75321597;75321597;75323224;75323224;75324413;75324413;75327544;75327544;75329674;75329674;75330069;75330069;75331706;75331706;75335922;75335925;75337370;75337370;75338072;75339309;75339309;75339309;75343594;75343594;75343594	75284665;75284665;75284665;75291694;75291694;75292287;75292287;75294002;75294002;75305897;75305897;75309048;75309048;75309802;75309802;75316078;75316078;75321904;75321841;75321904;75323874;75323874;75324604;75324604;75328144;75328144;75329777;75329777;75331259;75331259;75332218;75332218;75336074;75336074;75337570;75337570;75338197;75339472;75339472;75339472;75344426;75344033;75344426	+;+;+;+;+;+;+;+;+;+;+;+;+;+;+;+;+;+;+;+;+;+;+;+;+;+;+;+;+;+;+;+;+;+;+;+;+;+;+;+;+;+;+	6283	chr14:75284373-75344426	647.166	670.605	697.48	526.19	504.413	485.013	588.478	-0.34289	0.0822431	-4.16922	3.05645e-05	0.00864995
148	ENSMUSG00000043629.12	1700019D03Rik	RIKEN cDNA 1700019D03 gene [Source:MGI Symbol;Acc:MGI:1914330]	chr1;chr1;chr1;chr1;chr1;chr1;chr1;chr1;chr1;chr1;chr1;chr1;chr1;chr1;chr1;chr1;chr1	52922324;52922324;52922324;52925183;52925187;52925188;52925198;52952615;52953197;52963053;52971971;52990106;52991269;52991269;52992626;52992626;53020094	52925734;52925734;52925734;52925734;52925734;52925734;52925734;52952844;52953350;52963260;52972046;52990164;52991343;52991343;52992656;52992655;53020179	-;-;-;-;-;-;-;-;-;-;-;-;-;-;-;-;-	4330	chr1:52922324-53020179	8013.72	8037.75	7620.87	8916.59	9253.96	9008.14	8475.17	0.190384	0.0456863	4.16721	3.08356e-05	0.00866773
149	ENSMUSG00000046958.9	4930432E11Rik	RIKEN cDNA 4930432E11 gene [Source:MGI Symbol;Acc:MGI:3045259]	chr7;chr7;chr7;chr7;chr7;chr7;chr7	29558579;29560495;29560515;29573922;29573922;29574484;29574484	29558627;29563364;29563364;29574187;29574187;29575478;29582169	+;+;+;+;+;+;+	10871	chr7:29558579-29582169	851.685	775.239	896.039	649.251	569.622	650.501	732.056	-0.354405	0.0852705	-4.15625	3.23516e-05	0.00897262
150	ENSMUSG00000017417.14	Plxdc1	plexin domain containing 1 [Source:MGI Symbol;Acc:MGI:1919574]	chr11;chr11;chr11;chr11;chr11;chr11;chr11;chr11;chr11;chr11;chr11;chr11;chr11;chr11;chr11;chr11;chr11;chr11;chr11;chr11;chr11;chr11;chr11;chr11;chr11;chr11;chr11;chr11;chr11;chr11;chr11;chr11;chr11;chr11;chr11;chr11;chr11;chr11	97923238;97923656;97925813;97925813;97928434;97928434;97932207;97932207;97933975;97933975;97936843;97938530;97938530;97940813;97940813;97940813;97953883;97953883;97953883;97954751;97954751;97954751;97955401;97955401;97955401;97956099;97956099;97956423;97956423;97956423;97978256;97978503;97978503;97978503;97986238;97986238;97986238;97986238	97924607;97924607;97925973;97925973;97928469;97928469;97932339;97932339;97934035;97934035;97938611;97938611;97938611;97940908;97940908;97940908;97953982;97953982;97953982;97954828;97954869;97954869;97955523;97955523;97955523;97956168;97956168;97956566;97956587;97956566;97978681;97978681;97978681;97978681;97986430;97986433;97986399;97986444	-;-;-;-;-;-;-;-;-;-;-;-;-;-;-;-;-;-;-;-;-;-;-;-;-;-;-;-;-;-;-;-;-;-;-;-;-;-	4836	chr11:97923238-97986444	2654.91	2565.42	2497.62	2956.64	3053.33	3182.77	2818.45	0.234573	0.056425	4.15725	3.22095e-05	0.00897262
151	ENSMUSG00000026131.18	Dst	dystonin [Source:MGI Symbol;Acc:MGI:104627]	chr1;chr1;chr1;chr1;chr1;chr1;chr1;chr1;chr1;chr1;chr1;chr1;chr1;chr1;chr1;chr1;chr1;chr1;chr1;chr1;chr1;chr1;chr1;chr1;chr1;chr1;chr1;chr1;chr1;chr1;chr1;chr1;chr1;chr1;chr1;chr1;chr1;chr1;chr1;chr1;chr1;chr1;chr1;chr1;chr1;chr1;chr1;chr1;chr1;chr1;chr1;chr1;chr1;chr1;chr1;chr1;chr1;chr1;chr1;chr1;chr1;chr1;chr1;chr1;chr1;chr1;chr1;chr1;chr1;chr1;chr1;chr1;chr1;chr1;chr1;chr1;chr1;chr1;chr1;chr1…	33908225;33908999;33968703;34005880;34005882;34006126;34006180;34006191;34006191;34006191;34011813;34011825;34011825;34086242;34086242;34086242;34086242;34086242;34086242;34086242;34086242;34089292;34113933;34113933;34113933;34113933;34113933;34113933;34113933;34113933;34113933;34116118;34116118;34116118;34116118;34116118;34116118;34116118;34116118;34116118;34117432;34117432;34117432;34117432;341…	33908452;33909033;33968903;34006008;34006008;34006398;34006398;34006398;34006398;34006398;34011915;34011915;34011915;34086303;34086303;34086303;34086303;34086303;34086303;34086303;34086303;34089428;34114022;34114022;34114022;34114022;34114022;34114022;34114022;34114022;34114022;34116195;34116195;34116195;34116195;34116195;34116195;34116195;34116195;34116195;34119153;34117524;34117524;34117524;341…	+;+;+;+;+;+;+;+;+;+;+;+;+;+;+;+;+;+;+;+;+;+;+;+;+;+;+;+;+;+;+;+;+;+;+;+;+;+;+;+;+;+;+;+;+;+;+;+;+;+;+;+;+;+;+;+;+;+;+;+;+;+;+;+;+;+;+;+;+;+;+;+;+;+;+;+;+;+;+;+;+;+;+;+;+;+;+;+;+;+;+;+;+;+;+;+;+;+;+;+;+;+;+;+;+;+;+;+;+;+;+;+;+;+;+;+;+;+;+;+;+;+;+;+;+;+;+;+;+;+;+;+;+;+;+;+;+;+;+;+;+;+;+;+;+;+;+;+;+;+;+;+;+;+;+;+;+;+;+;+;+;+;+;+;+;+;+;+;+;+;+;+;+;+;+;+;+;+;+;+;+;+;+;+;+;+;+;+;+;+;+;+;+;+;+;+;+;+;+;+…	41155	chr1:33908225-34308661	10914.4	11456.4	11558.8	9389.73	9479.32	10190.5	10498.2	-0.211031	0.0508653	-4.14881	3.34206e-05	0.00915731
152	ENSMUSG00000053580.16	Tanc2	tetratricopeptide repeat, ankyrin repeat and coiled-coil containing 2 [Source:MGI Symbol;Acc:MGI:2444121]	chr11;chr11;chr11;chr11;chr11;chr11;chr11;chr11;chr11;chr11;chr11;chr11;chr11;chr11;chr11;chr11;chr11;chr11;chr11;chr11;chr11;chr11;chr11;chr11;chr11;chr11;chr11;chr11;chr11;chr11;chr11;chr11;chr11;chr11;chr11;chr11;chr11;chr11;chr11;chr11;chr11;chr11;chr11;chr11;chr11;chr11;chr11;chr11;chr11;chr11;chr11;chr11;chr11;chr11;chr11;chr11;chr11;chr11;chr11;chr11;chr11;chr11;chr11;chr11;chr11;chr11	105589986;105589991;105625035;105625035;105625038;105673420;105673420;105673420;105673422;105713382;105713382;105713382;105713382;105713540;105714187;105758922;105776806;105776806;105776806;105779939;105798561;105810472;105834949;105840619;105857397;105863917;105867167;105886358;105895846;105896468;105896479;105899684;105899684;105899722;105901983;105902060;105902060;105902060;105908995;105908995…	105590249;105590249;105625124;105625124;105625124;105673491;105673491;105673491;105673491;105713564;105715553;105713453;105713564;105713564;105714829;105759032;105776897;105776954;105776834;105780125;105798824;105810597;105835230;105840752;105857628;105864083;105867774;105886466;105895968;105896704;105896704;105899869;105899869;105899869;105902153;105902153;105902153;105902153;105909128;105909128…	+;+;+;+;+;+;+;+;+;+;+;+;+;+;+;+;+;+;+;+;+;+;+;+;+;+;+;+;+;+;+;+;+;+;+;+;+;+;+;+;+;+;+;+;+;+;+;+;+;+;+;+;+;+;+;+;+;+;+;+;+;+;+;+;+;+	16605	chr11:105589986-105929304	2113.37	2020.38	1973.5	1604.03	1693.52	1728.77	1855.6	-0.256904	0.0619262	-4.14856	3.34578e-05	0.00915731
153	ENSMUSG00000028763.17	Hspg2	perlecan (heparan sulfate proteoglycan 2) [Source:MGI Symbol;Acc:MGI:96257]	chr4;chr4;chr4;chr4;chr4;chr4;chr4;chr4;chr4;chr4;chr4;chr4;chr4;chr4;chr4;chr4;chr4;chr4;chr4;chr4;chr4;chr4;chr4;chr4;chr4;chr4;chr4;chr4;chr4;chr4;chr4;chr4;chr4;chr4;chr4;chr4;chr4;chr4;chr4;chr4;chr4;chr4;chr4;chr4;chr4;chr4;chr4;chr4;chr4;chr4;chr4;chr4;chr4;chr4;chr4;chr4;chr4;chr4;chr4;chr4;chr4;chr4;chr4;chr4;chr4;chr4;chr4;chr4;chr4;chr4;chr4;chr4;chr4;chr4;chr4;chr4;chr4;chr4;chr4;chr4…	137468769;137468803;137501059;137501059;137502276;137502276;137507801;137507801;137508010;137508010;137508304;137508304;137510542;137510542;137510907;137510907;137511246;137511246;137511842;137511842;137512103;137512103;137512339;137512339;137512630;137512630;137514611;137514611;137515294;137515294;137515558;137515558;137515860;137515860;137516776;137516776;137517201;137517201;137517365;137517365…	137468924;137468924;137501194;137501194;137502320;137502320;137507910;137507910;137508068;137508068;137508464;137508464;137510670;137510670;137511161;137511161;137511365;137511365;137511973;137511973;137512247;137512247;137512490;137512490;137512776;137512776;137514774;137514774;137515473;137515473;137515754;137515754;137516007;137516007;137516903;137516903;137517287;137517287;137517423;137517423…	+;+;+;+;+;+;+;+;+;+;+;+;+;+;+;+;+;+;+;+;+;+;+;+;+;+;+;+;+;+;+;+;+;+;+;+;+;+;+;+;+;+;+;+;+;+;+;+;+;+;+;+;+;+;+;+;+;+;+;+;+;+;+;+;+;+;+;+;+;+;+;+;+;+;+;+;+;+;+;+;+;+;+;+;+;+;+;+;+;+;+;+;+;+;+;+;+;+;+;+;+;+;+;+;+;+;+;+;+;+;+;+;+;+;+;+;+;+;+;+;+;+;+;+;+;+;+;+;+;+;+;+;+;+;+;+;+;+;+;+;+;+;+;+;+;+;+;+;+;+;+;+;+;+;+;+;+;+;+;+;+;+;+;+;+;+;+;+;+;+;+;+;+;+;+;+;+;+;+;+;+;+;+;+;+;+;+;+;+;+;+;+;+;+;+;+	14307	chr4:137468769-137570630	1248.24	1858.67	1986.61	1238.03	905.258	1052.25	1381.51	-0.436785	0.105559	-4.13782	3.50619e-05	0.0095207
154	ENSMUSG00000017832.2	Hspb9	heat shock protein, alpha-crystallin-related, B9 [Source:MGI Symbol;Acc:MGI:1922732]	chr11;chr11	100713850;100713922	100714575;100714573	+;+	726	chr11:100713850-100714575	15119.1	16618.6	13376.1	19468	18113.8	18713.6	16901.5	0.284718	0.0688283	4.13664	3.52432e-05	0.0095207
155	ENSMUSG00000073702.11	Rpl31	ribosomal protein L31 [Source:MGI Symbol;Acc:MGI:2149632]	chr1;chr1;chr1;chr1;chr1;chr1;chr1;chr1;chr1;chr1;chr1;chr1;chr1;chr1;chr1;chr1;chr1;chr1;chr1;chr1;chr1;chr1;chr1;chr1;chr1	39367842;39367878;39367929;39367929;39368149;39368149;39368149;39368149;39369850;39370014;39370014;39370014;39370014;39370014;39370954;39370954;39370954;39370954;39370954;39371009;39371302;39371302;39371302;39371302;39371302	39367934;39367934;39368255;39368006;39368255;39368255;39368255;39368255;39370139;39370139;39370139;39370139;39370139;39370139;39371066;39371066;39371366;39371066;39371066;39371066;39371366;39371366;39371365;39371364;39371911	+;+;+;+;+;+;+;+;+;+;+;+;+;+;+;+;+;+;+;+;+;+;+;+;+	1662	chr1:39367842-39371911	2055.76	2230.59	2008.78	2627.77	2451.1	2590.55	2327.43	0.25935	0.0628034	4.12956	3.63461e-05	0.00963249
156	ENSMUSG00000042662.16	Dusp15	dual specificity phosphatase-like 15 [Source:MGI Symbol;Acc:MGI:1934928]	chr2;chr2;chr2;chr2;chr2;chr2;chr2;chr2;chr2;chr2;chr2;chr2;chr2;chr2;chr2;chr2;chr2;chr2;chr2	152940997;152941022;152944151;152944933;152944977;152945427;152945427;152945427;152946288;152946288;152946288;152949038;152949038;152949038;152950621;152950621;152951335;152951335;152951335	152943453;152944556;152944322;152945157;152945157;152945501;152945501;152945501;152946337;152946337;152946337;152949120;152949120;152949120;152950654;152950654;152951698;152951582;152951456	-;-;-;-;-;-;-;-;-;-;-;-;-;-;-;-;-;-;-	4391	chr2:152940997-152951698	3904.12	3874.29	3714.18	4419.57	4550.27	5215.45	4279.65	0.273415	0.0662097	4.12952	3.63516e-05	0.00963249
157	ENSMUSG00000028441.12	1110017D15Rik	RIKEN cDNA 1110017D15 gene [Source:MGI Symbol;Acc:MGI:1920971]	chr4;chr4;chr4;chr4;chr4;chr4;chr4;chr4;chr4;chr4;chr4;chr4;chr4;chr4;chr4;chr4;chr4;chr4;chr4;chr4;chr4;chr4;chr4;chr4;chr4;chr4;chr4;chr4;chr4;chr4;chr4;chr4;chr4;chr4;chr4;chr4;chr4	41505009;41505009;41505009;41505009;41505009;41505009;41505568;41505568;41505568;41505568;41505568;41505568;41507094;41507099;41507099;41507099;41507125;41507521;41507521;41507521;41507521;41507521;41507521;41507521;41508517;41508517;41508517;41508517;41508534;41508834;41511432;41511432;41511432;41511432;41517028;41517028;41517028	41505168;41505168;41505168;41505168;41505168;41505168;41505654;41505654;41505654;41505654;41505654;41505654;41507328;41507328;41507269;41507328;41507269;41507593;41507593;41507593;41507593;41507759;41507764;41507754;41508629;41508629;41508629;41508629;41508629;41508964;41511576;41511576;41511576;41511467;41517328;41517333;41517333	-;-;-;-;-;-;-;-;-;-;-;-;-;-;-;-;-;-;-;-;-;-;-;-;-;-;-;-;-;-;-;-;-;-;-;-;-	1421	chr4:41505009-41517333	8337.3	9105.96	8458.45	10120.7	10273.3	9814.76	9351.75	0.209575	0.0507143	4.13246	3.58909e-05	0.00963249
158	ENSMUSG00000026922.13	Agpat2	1-acylglycerol-3-phosphate O-acyltransferase 2 (lysophosphatidic acid acyltransferase, beta) [Source:MGI Symbol;Acc:MGI:1914762]	chr2;chr2;chr2;chr2;chr2;chr2;chr2;chr2;chr2;chr2;chr2;chr2;chr2;chr2;chr2;chr2;chr2;chr2;chr2;chr2;chr2;chr2;chr2;chr2	26593057;26593057;26594503;26594780;26594780;26596080;26596080;26596080;26596118;26596291;26596291;26596291;26596291;26596441;26597204;26597204;26597204;26597204;26597204;26603649;26603662;26604029;26604029;26604124	26593762;26593762;26594852;26594852;26594852;26596175;26596175;26596175;26596176;26596466;26596466;26596466;26596466;26596466;26597337;26597337;26597337;26597337;26597337;26603926;26603716;26604417;26604332;26604211	-;-;-;-;-;-;-;-;-;-;-;-;-;-;-;-;-;-;-;-;-;-;-;-	2130	chr2:26593057-26604417	4015.5	4280.46	4257.45	4919.24	5100.71	4747.1	4553.41	0.219968	0.0532872	4.12797	3.65983e-05	0.00963646
159	ENSMUSG00000035919.16	Bbs9	Bardet-Biedl syndrome 9 (human) [Source:MGI Symbol;Acc:MGI:2442833]	chr9;chr9;chr9;chr9;chr9;chr9;chr9;chr9;chr9;chr9;chr9;chr9;chr9;chr9;chr9;chr9;chr9;chr9;chr9;chr9;chr9;chr9;chr9;chr9;chr9;chr9;chr9;chr9;chr9;chr9;chr9;chr9;chr9;chr9;chr9;chr9;chr9;chr9;chr9;chr9;chr9;chr9;chr9;chr9;chr9;chr9;chr9;chr9;chr9;chr9;chr9;chr9;chr9;chr9;chr9;chr9;chr9;chr9;chr9;chr9;chr9;chr9;chr9;chr9;chr9;chr9;chr9;chr9;chr9;chr9;chr9;chr9;chr9;chr9;chr9;chr9;chr9;chr9;chr9;chr9…	22475715;22475722;22475731;22475731;22475867;22476570;22476570;22476570;22489546;22490818;22490818;22490818;22490818;22490818;22490829;22496709;22496709;22496709;22496709;22496709;22496709;22504045;22504045;22504045;22504045;22504045;22504045;22512457;22513980;22513980;22513980;22513980;22513980;22513980;22513980;22567705;22567705;22567705;22567705;22567705;22574409;22575111;22575111;22575111;225…	22476055;22476055;22476190;22476055;22476190;22476625;22476625;22476625;22489590;22490940;22490940;22490940;22490940;22490940;22490940;22496859;22496859;22496859;22496859;22496859;22496859;22504109;22504109;22504109;22504109;22504109;22504109;22512568;22514093;22514093;22514093;22514047;22514093;22514093;22514093;22567879;22567879;22567879;22567879;22567879;22574508;22575195;22575195;22575195;225…	+;+;+;+;+;+;+;+;+;+;+;+;+;+;+;+;+;+;+;+;+;+;+;+;+;+;+;+;+;+;+;+;+;+;+;+;+;+;+;+;+;+;+;+;+;+;+;+;+;+;+;+;+;+;+;+;+;+;+;+;+;+;+;+;+;+;+;+;+;+;+;+;+;+;+;+;+;+;+;+;+;+;+;+;+;+;+;+;+;+;+;+;+;+;+;+;+;+;+;+;+;+;+;+;+;+;+;+;+;+;+;+;+;+;+;+;+;+;+;+;+;+;+;+;+;+;+;+;+;+;+;+;+;+;+;+;+;+;+;+;+	6243	chr9:22475715-22888280	6767.39	6524.37	6486.96	7293.46	7993.89	7893.44	7159.92	0.215498	0.0522427	4.12494	3.70831e-05	0.00970272
160	ENSMUSG00000078593.2	1700042G07Rik	RIKEN cDNA 1700042G07 gene [Source:MGI Symbol;Acc:MGI:1914573]	chr4;chr4	116173372;116174164	116173629;116174290	+;+	385	chr4:116173372-116174290	1923.25	2148.79	1928.15	2328.6	2535.49	2585.35	2241.61	0.279378	0.0678124	4.11987	3.79079e-05	0.00983588
161	ENSMUSG00000048154.17	Kmt2d	lysine (K)-specific methyltransferase 2D [Source:MGI Symbol;Acc:MGI:2682319]	chr15;chr15;chr15;chr15;chr15;chr15;chr15;chr15;chr15;chr15;chr15;chr15;chr15;chr15;chr15;chr15;chr15;chr15;chr15;chr15;chr15;chr15;chr15;chr15;chr15;chr15;chr15;chr15;chr15;chr15;chr15;chr15;chr15;chr15;chr15;chr15;chr15;chr15;chr15;chr15;chr15;chr15;chr15;chr15;chr15;chr15;chr15;chr15;chr15;chr15;chr15;chr15;chr15;chr15;chr15;chr15;chr15;chr15;chr15;chr15;chr15;chr15;chr15;chr15;chr15;chr15;chr…	98831669;98831672;98834301;98834716;98834716;98834716;98834908;98834908;98834908;98835182;98835182;98835182;98836581;98837075;98837075;98837075;98837295;98837295;98839277;98839277;98840561;98840561;98840762;98840762;98841410;98841410;98841739;98841739;98842028;98842028;98842743;98842743;98843059;98843059;98843352;98843352;98843595;98843595;98846643;98846643;98846744;98846974;98846974;98846974;988…	98834592;98834592;98834592;98834824;98834824;98834824;98834981;98834981;98834981;98835467;98835467;98835467;98836628;98837164;98837205;98837205;98837431;98837431;98840417;98840417;98840688;98840688;98840894;98840894;98841540;98841540;98841914;98841914;98842103;98842103;98842902;98842902;98843226;98843226;98843492;98843492;98846546;98846546;98846875;98846875;98846875;98847040;98847040;98847040;988…	-;-;-;-;-;-;-;-;-;-;-;-;-;-;-;-;-;-;-;-;-;-;-;-;-;-;-;-;-;-;-;-;-;-;-;-;-;-;-;-;-;-;-;-;-;-;-;-;-;-;-;-;-;-;-;-;-;-;-;-;-;-;-;-;-;-;-;-;-;-;-;-;-;-;-;-;-;-;-;-;-;-;-;-;-;-;-;-;-;-;-;-;-;-;-;-;-;-;-;-;-;-;-;-;-;-;-;-;-;-;-;-;-;-;-;-;-;-;-;-;-;-;-;-;-;-;-;-	19931	chr15:98831669-98871204	5206.13	5962.2	6305.54	4559.61	4911.79	4456.71	5233.66	-0.289718	0.0703384	-4.11892	3.80649e-05	0.00983588
162	ENSMUSG00000029003.11	Mad2l2	MAD2 mitotic arrest deficient-like 2 [Source:MGI Symbol;Acc:MGI:1919140]	chr4;chr4;chr4;chr4;chr4;chr4;chr4;chr4;chr4;chr4;chr4;chr4;chr4;chr4;chr4;chr4;chr4;chr4;chr4;chr4;chr4;chr4;chr4;chr4;chr4;chr4;chr4;chr4;chr4;chr4;chr4;chr4;chr4;chr4;chr4;chr4;chr4;chr4;chr4;chr4;chr4;chr4;chr4;chr4;chr4;chr4;chr4	148130384;148130915;148139843;148140182;148140182;148140593;148140724;148140743;148140762;148140785;148140785;148140915;148140915;148140915;148140915;148140915;148140915;148142986;148142986;148142986;148142986;148142986;148143542;148143542;148143542;148143542;148143614;148144264;148144264;148144264;148144264;148144264;148144654;148144654;148144654;148144654;148144654;148144790;148145104;148145104…	148130523;148130966;148140020;148140483;148140834;148140791;148140834;148140834;148140834;148140834;148140834;148141033;148141033;148140979;148141033;148141033;148141033;148143460;148143057;148143057;148143057;148143057;148143642;148143642;148143642;148143642;148143642;148144358;148144358;148144358;148144358;148144358;148144727;148144727;148144727;148144727;148144727;148145196;148145120;148145196…	+;+;+;+;+;+;+;+;+;+;+;+;+;+;+;+;+;+;+;+;+;+;+;+;+;+;+;+;+;+;+;+;+;+;+;+;+;+;+;+;+;+;+;+;+;+;+	2622	chr4:148130384-148145699	6007.89	5451.4	5242.18	6486.14	6702.17	6942.15	6138.65	0.247682	0.0601797	4.11572	3.8598e-05	0.00986289
163	ENSMUSG00000055409.14	Nell1	NEL-like 1 [Source:MGI Symbol;Acc:MGI:2443902]	chr7;chr7;chr7;chr7;chr7;chr7;chr7;chr7;chr7;chr7;chr7;chr7;chr7;chr7;chr7;chr7;chr7;chr7;chr7;chr7;chr7;chr7;chr7;chr7;chr7;chr7;chr7;chr7;chr7;chr7;chr7;chr7;chr7;chr7;chr7;chr7;chr7;chr7;chr7;chr7;chr7;chr7;chr7;chr7;chr7;chr7;chr7;chr7;chr7;chr7;chr7;chr7;chr7;chr7;chr7;chr7;chr7;chr7;chr7;chr7;chr7;chr7;chr7;chr7;chr7;chr7;chr7	49974864;49974864;49975069;49975334;49982676;49982676;49982676;49982676;50062618;50062618;50062618;50062618;50098310;50120530;50120530;50120530;50120530;50120530;50176225;50176225;50176225;50176225;50176225;50219582;50219582;50219582;50219582;50219582;50220254;50220254;50220254;50220254;50220254;50228792;50228792;50228792;50228792;50230156;50230156;50230156;50249641;50249641;50249641;50258166;502…	49975443;49975443;49975443;49975443;49982804;49982804;49982804;49982804;50062768;50062768;50062768;50062768;50098573;50120700;50120700;50120700;50120700;50120700;50176321;50176321;50176321;50176321;50176321;50219654;50219654;50219654;50219654;50219654;50220336;50220336;50220336;50220336;50220336;50228861;50228926;50228926;50228926;50230258;50230258;50230258;50249714;50249714;50249714;50258265;502…	+;+;+;+;+;+;+;+;+;+;+;+;+;+;+;+;+;+;+;+;+;+;+;+;+;+;+;+;+;+;+;+;+;+;+;+;+;+;+;+;+;+;+;+;+;+;+;+;+;+;+;+;+;+;+;+;+;+;+;+;+;+;+;+;+;+;+	7271	chr7:49974864-50866608	10.562	14.2682	15.1188	25.4608	91.1012	88.4681	40.8299	0.335675	0.0815648	4.11544	3.86436e-05	0.00986289
164	ENSMUSG00000027878.11	Notch2	notch 2 [Source:MGI Symbol;Acc:MGI:97364]	chr3;chr3;chr3;chr3;chr3;chr3;chr3;chr3;chr3;chr3;chr3;chr3;chr3;chr3;chr3;chr3;chr3;chr3;chr3;chr3;chr3;chr3;chr3;chr3;chr3;chr3;chr3;chr3;chr3;chr3;chr3;chr3;chr3;chr3;chr3;chr3;chr3;chr3;chr3;chr3;chr3;chr3	98013527;98013538;98047728;98047728;98070860;98070860;98072587;98072587;98081917;98081917;98098096;98098096;98099424;98099424;98100200;98100200;98101521;98102326;98104349;98107047;98111550;98113010;98115232;98116701;98117193;98120727;98121904;98123745;98124149;98126112;98131198;98134559;98135326;98137275;98138386;98138642;98139586;98141464;98142893;98144362;98145122;98146053	98013771;98013771;98047809;98047809;98071119;98071119;98072922;98072922;98082039;98082039;98098329;98098329;98099579;98099579;98100388;98100659;98101634;98102439;98104582;98107157;98111742;98113155;98115345;98116820;98117345;98120955;98122105;98123898;98124333;98126244;98131434;98134671;98135831;98137628;98138528;98138852;98139682;98141629;98143194;98144509;98145219;98150361	+;+;+;+;+;+;+;+;+;+;+;+;+;+;+;+;+;+;+;+;+;+;+;+;+;+;+;+;+;+;+;+;+;+;+;+;+;+;+;+;+;+	10782	chr3:98013527-98150361	1248.24	1323.14	1413.1	1033.28	1100.89	978.353	1182.83	-0.308544	0.0750104	-4.11335	3.89954e-05	0.00989199
165	ENSMUSG00000003316.14	Glg1	golgi apparatus protein 1 [Source:MGI Symbol;Acc:MGI:104967]	chr8;chr8;chr8;chr8;chr8;chr8;chr8;chr8;chr8;chr8;chr8;chr8;chr8;chr8;chr8;chr8;chr8;chr8;chr8;chr8;chr8;chr8;chr8;chr8;chr8;chr8;chr8;chr8;chr8;chr8;chr8;chr8;chr8;chr8;chr8;chr8;chr8;chr8;chr8;chr8;chr8;chr8;chr8;chr8;chr8;chr8;chr8;chr8;chr8;chr8;chr8;chr8;chr8;chr8;chr8;chr8;chr8;chr8;chr8;chr8;chr8;chr8;chr8;chr8;chr8;chr8;chr8;chr8;chr8;chr8;chr8;chr8;chr8;chr8;chr8;chr8;chr8;chr8;chr8;chr8…	111154421;111157525;111157565;111157898;111159799;111159799;111159799;111159799;111160621;111160621;111160621;111160621;111161426;111161426;111161426;111161426;111162367;111162367;111162367;111162367;111162638;111162638;111162638;111162638;111163771;111163771;111163771;111163771;111165557;111165557;111165557;111165557;111168661;111168661;111168661;111168661;111169488;111169488;111169488;111169488…	111158061;111158061;111158061;111158061;111159905;111159905;111159905;111159905;111160741;111160741;111160810;111160741;111161533;111161533;111161533;111161533;111162468;111162468;111162468;111162468;111162780;111162780;111162780;111162780;111163894;111163894;111163894;111163894;111165694;111165694;111165694;111165694;111168753;111168753;111168753;111168753;111169605;111169605;111169605;111169605…	-;-;-;-;-;-;-;-;-;-;-;-;-;-;-;-;-;-;-;-;-;-;-;-;-;-;-;-;-;-;-;-;-;-;-;-;-;-;-;-;-;-;-;-;-;-;-;-;-;-;-;-;-;-;-;-;-;-;-;-;-;-;-;-;-;-;-;-;-;-;-;-;-;-;-;-;-;-;-;-;-;-;-;-;-;-;-	7090	chr8:111154421-111259216	2475.36	2586.35	2655.86	2142.95	2103.96	2222.11	2364.43	-0.235998	0.0576437	-4.09408	4.23853e-05	0.0106867
166	ENSMUSG00000059854.8	Hydin	HYDIN, axonemal central pair apparatus protein [Source:MGI Symbol;Acc:MGI:2389007]	chr8;chr8;chr8;chr8;chr8;chr8;chr8;chr8;chr8;chr8;chr8;chr8;chr8;chr8;chr8;chr8;chr8;chr8;chr8;chr8;chr8;chr8;chr8;chr8;chr8;chr8;chr8;chr8;chr8;chr8;chr8;chr8;chr8;chr8;chr8;chr8;chr8;chr8;chr8;chr8;chr8;chr8;chr8;chr8;chr8;chr8;chr8;chr8;chr8;chr8;chr8;chr8;chr8;chr8;chr8;chr8;chr8;chr8;chr8;chr8;chr8;chr8;chr8;chr8;chr8;chr8;chr8;chr8;chr8;chr8;chr8;chr8;chr8;chr8;chr8;chr8;chr8;chr8;chr8;chr8…	110266977;110266991;110267269;110267269;110298075;110298075;110299925;110299925;110309078;110309078;110312151;110312151;110326352;110326352;110334692;110334692;110354953;110354953;110365378;110365378;110380558;110380558;110392281;110392281;110397945;110397945;110404287;110404287;110410443;110410443;110413213;110413213;110415704;110415704;110418368;110418368;110419724;110419724;110444489;110446354…	110267031;110267031;110267450;110267450;110298232;110298232;110300050;110300050;110309197;110309197;110312285;110312285;110326551;110326551;110334816;110334816;110355154;110355154;110365561;110365561;110380657;110380657;110392399;110392399;110398168;110398168;110404354;110404354;110410678;110410678;110413313;110413313;110415839;110415839;110418532;110418532;110419876;110419876;110444590;110447518…	+;+;+;+;+;+;+;+;+;+;+;+;+;+;+;+;+;+;+;+;+;+;+;+;+;+;+;+;+;+;+;+;+;+;+;+;+;+;+;+;+;+;+;+;+;+;+;+;+;+;+;+;+;+;+;+;+;+;+;+;+;+;+;+;+;+;+;+;+;+;+;+;+;+;+;+;+;+;+;+;+;+;+;+;+;+;+;+;+;+;+;+;+;+;+;+;+;+;+;+;+;+;+;+;+;+;+;+;+;+;+;+;+;+;+	18037	chr8:110266977-110610253	12530.4	13339.8	13731.9	11648.3	10934.1	11369.7	12259	-0.209503	0.0512047	-4.09148	4.2862e-05	0.0107418
167	ENSMUSG00000108490.1	1700110I07Rik	RIKEN cDNA 1700110I07 gene [Source:MGI Symbol;Acc:MGI:1924251]	chr7;chr7;chr7;chr7;chr7;chr7	41060617;41083825;41087962;41089188;41089539;41089539	41060790;41084033;41087999;41089337;41089832;41089843	-;-;-;-;-;-	876	chr7:41060617-41089843	87.3769	92.2677	86.681	142.156	169.736	159.243	122.91	0.449247	0.110133	4.07914	4.52019e-05	0.0112604
168	ENSMUSG00000028613.14	Lrp8	low density lipoprotein receptor-related protein 8, apolipoprotein e receptor [Source:MGI Symbol;Acc:MGI:1340044]	chr4;chr4;chr4;chr4;chr4;chr4;chr4;chr4;chr4;chr4;chr4;chr4;chr4;chr4;chr4;chr4;chr4;chr4;chr4;chr4;chr4;chr4;chr4;chr4;chr4;chr4;chr4;chr4;chr4;chr4;chr4;chr4;chr4;chr4;chr4;chr4;chr4;chr4;chr4;chr4;chr4;chr4;chr4;chr4;chr4;chr4;chr4;chr4;chr4;chr4;chr4;chr4;chr4;chr4;chr4;chr4;chr4;chr4;chr4;chr4;chr4;chr4;chr4;chr4;chr4;chr4;chr4;chr4;chr4;chr4;chr4;chr4;chr4;chr4;chr4;chr4;chr4;chr4;chr4;chr4…	107802261;107802277;107802314;107802413;107802413;107802842;107803251;107803251;107803251;107803251;107803251;107803251;107803251;107823161;107830965;107830985;107834627;107834627;107834627;107834627;107834627;107834627;107834627;107834627;107834627;107834627;107843216;107843216;107843216;107843216;107843216;107843216;107843216;107843216;107843216;107846201;107846239;107846239;107846239;107846239…	107802518;107802518;107802518;107802518;107802518;107802962;107803370;107803370;107803370;107803370;107803370;107803370;107803370;107823319;107830998;107830998;107834749;107837221;107834749;107834749;107834749;107834749;107834749;107834749;107834749;107834749;107843344;107843344;107843344;107843344;107843344;107843344;107843344;107843344;107843344;107846619;107846619;107846619;107846619;107846619…	+;+;+;+;+;+;+;+;+;+;+;+;+;+;+;+;+;+;+;+;+;+;+;+;+;+;+;+;+;+;+;+;+;+;+;+;+;+;+;+;+;+;+;+;+;+;+;+;+;+;+;+;+;+;+;+;+;+;+;+;+;+;+;+;+;+;+;+;+;+;+;+;+;+;+;+;+;+;+;+;+;+;+;+;+;+;+;+;+;+;+;+;+;+;+;+;+;+;+;+;+;+;+;+;+;+;+;+;+;+;+;+;+;+;+;+;+;+;+;+;+;+;+;+;+;+;+;+;+;+;+;+;+;+;+;+;+;+;+;+;+;+;+;+;+;+;+;+;+;+;+;+;+;+;+;+;+;+;+	10514	chr4:107802261-107876840	3567.09	3796.29	3868.39	3252.62	3142.51	2896.55	3420.58	-0.25048	0.0614417	-4.07672	4.56764e-05	0.0113053
169	ENSMUSG00000025584.17	Pde8a	phosphodiesterase 8A [Source:MGI Symbol;Acc:MGI:1277116]	chr7;chr7;chr7;chr7;chr7;chr7;chr7;chr7;chr7;chr7;chr7;chr7;chr7;chr7;chr7;chr7;chr7;chr7;chr7;chr7;chr7;chr7;chr7;chr7;chr7;chr7;chr7;chr7;chr7;chr7;chr7;chr7;chr7;chr7;chr7;chr7;chr7;chr7;chr7	81213596;81281178;81282823;81292237;81293132;81295678;81295707;81300640;81300640;81302155;81302155;81306693;81306695;81306695;81308805;81308805;81308805;81308939;81308939;81308939;81309699;81314741;81315110;81315110;81315110;81316962;81316962;81317286;81317286;81319068;81319068;81319323;81319323;81320652;81324016;81326251;81328028;81332870;81333416	81214088;81281234;81283013;81292293;81293186;81295766;81295766;81300718;81300718;81302292;81302292;81306783;81306783;81306783;81308856;81308856;81308856;81308981;81308981;81308981;81309895;81314784;81315187;81315187;81315187;81317032;81317032;81317447;81317447;81319116;81319116;81319440;81319458;81320850;81324233;81326380;81328195;81332999;81334533	+;+;+;+;+;+;+;+;+;+;+;+;+;+;+;+;+;+;+;+;+;+;+;+;+;+;+;+;+;+;+;+;+;+;+;+;+;+;+	4045	chr7:81213596-81334533	11554.9	11169.1	10967.2	12729.3	12622.8	12755	11966.4	0.171002	0.0419755	4.07385	4.62414e-05	0.0113053
170	ENSMUSG00000042606.9	Hirip3	HIRA interacting protein 3 [Source:MGI Symbol;Acc:MGI:2142364]	chr7;chr7;chr7;chr7;chr7;chr7;chr7;chr7;chr7;chr7;chr7;chr7;chr7;chr7;chr7;chr7;chr7;chr7;chr7;chr7;chr7;chr7	126861972;126862439;126862464;126862467;126862481;126862600;126862600;126862600;126862818;126862818;126862818;126863169;126863169;126863169;126863582;126863843;126864320;126864320;126864416;126864563;126864734;126864734	126862516;126863404;126862516;126862516;126862720;126862926;126862720;126862720;126862926;126862867;126862926;126863431;126863725;126864250;126864171;126864250;126864528;126864485;126864661;126864661;126864918;126865377	+;+;+;+;+;+;+;+;+;+;+;+;+;+;+;+;+;+;+;+;+;+	3265	chr7:126861972-126865377	2323.65	2306.69	2368.61	2048.53	1682.02	1821.4	2091.82	-0.294064	0.0722036	-4.07271	4.64692e-05	0.0113053
171	ENSMUSG00000053226.6	Dand5	DAN domain family member 5, BMP antagonist [Source:MGI Symbol;Acc:MGI:1344365]	chr8;chr8	84815405;84822369	84816533;84822823	-;-	1584	chr8:84815405-84822823	878.571	813.287	812.382	990.85	1208.29	1110.54	968.986	0.335802	0.0824154	4.07451	4.61121e-05	0.0113053
172	ENSMUSG00000036574.5	Tex44	testis expressed 44 [Source:MGI Symbol;Acc:MGI:1919113]	chr1	86426329	86428052	+	1724	chr1:86426329-86428052	3098.52	2962.08	2925.99	3529.5	3519.38	3439.85	3245.89	0.210028	0.0516981	4.06258	4.85327e-05	0.0117387
173	ENSMUSG00000110144.1	Gm45564	predicted gene 45564 [Source:MGI Symbol;Acc:MGI:5791400]	chr7;chr7	45550534;45551540	45550987;45551615	-;-	530	chr7:45550534-45551615	2.88056	0	0	15.913	29.7278	37.4689	14.3317	0.25514	0.0628914	4.05684	4.97409e-05	0.0119614
174	ENSMUSG00000074384.4	AI429214	expressed sequence AI429214 [Source:MGI Symbol;Acc:MGI:2142538]	chr8	36993604	36995533	+	1930	chr8:36993604-36995533	1154.14	1212.8	1183.3	1334.57	1739.55	1730.85	1392.54	0.352878	0.0872269	4.04552	5.22081e-05	0.0124112
175	ENSMUSG00000092274.2	Neat1	nuclear paraspeckle assembly transcript 1 (non-protein coding) [Source:MGI Symbol;Acc:MGI:1914211]	chr19;chr19;chr19;chr19;chr19;chr19;chr19	5824708;5842307;5843681;5844578;5844925;5844925;5845207	5845478;5844758;5844434;5844758;5844966;5845476;5845259	-;-;-;-;-;-;-	20771	chr19:5824708-5845478	2242.99	1976.62	2576.24	1790.74	1732.84	1589.3	1984.79	-0.339057	0.0838007	-4.04599	5.2102e-05	0.0124112
176	ENSMUSG00000048000.15	Gigyf2	GRB10 interacting GYF protein 2 [Source:MGI Symbol;Acc:MGI:2138584]	chr1;chr1;chr1;chr1;chr1;chr1;chr1;chr1;chr1;chr1;chr1;chr1;chr1;chr1;chr1;chr1;chr1;chr1;chr1;chr1;chr1;chr1;chr1;chr1;chr1;chr1;chr1;chr1;chr1;chr1;chr1;chr1;chr1;chr1;chr1;chr1;chr1;chr1;chr1;chr1;chr1;chr1;chr1;chr1;chr1;chr1;chr1;chr1;chr1;chr1;chr1;chr1;chr1;chr1;chr1;chr1;chr1;chr1;chr1;chr1;chr1;chr1;chr1;chr1;chr1;chr1;chr1;chr1;chr1;chr1;chr1;chr1;chr1;chr1;chr1;chr1;chr1;chr1;chr1;chr1…	87326998;87327003;87327029;87327030;87327033;87327046;87327048;87327066;87334270;87334270;87334270;87334270;87334270;87334270;87334270;87354404;87354404;87354404;87354404;87354404;87354404;87354404;87354446;87354446;87354971;87354981;87363802;87364104;87364104;87364104;87364104;87364104;87364104;87364104;87364161;87365184;87365184;87365184;87365184;87365184;87365184;87365184;87365184;87365184;873…	87327092;87327092;87327092;87327092;87327092;87329007;87327092;87327092;87334334;87334334;87334334;87334334;87334334;87334334;87334334;87354486;87354486;87354486;87354486;87354486;87354486;87354486;87354486;87354486;87355722;87357784;87364233;87364233;87364233;87364233;87364233;87364233;87364233;87364233;87364233;87365655;87365279;87365279;87365279;87365279;87365279;87365279;87365279;87365279;873…	+;+;+;+;+;+;+;+;+;+;+;+;+;+;+;+;+;+;+;+;+;+;+;+;+;+;+;+;+;+;+;+;+;+;+;+;+;+;+;+;+;+;+;+;+;+;+;+;+;+;+;+;+;+;+;+;+;+;+;+;+;+;+;+;+;+;+;+;+;+;+;+;+;+;+;+;+;+;+;+;+;+;+;+;+;+;+;+;+;+;+;+;+;+;+;+;+;+;+;+;+;+;+;+;+;+;+;+;+;+;+;+;+;+;+;+;+;+;+;+;+;+;+;+;+;+;+;+;+;+;+;+;+;+;+;+;+;+;+;+;+;+;+;+;+;+;+;+;+;+;+;+;+;+;+;+;+;+;+;+;+;+;+;+;+;+;+;+;+;+;+;+;+;+;+;+;+;+;+;+;+;+;+;+;+;+;+;+;+;+;+;+;+;+;+;+;+;+;+;+…	14216	chr1:87326998-87450796	4723.16	4766.53	5143.41	4149.05	4243.4	4067.45	4515.5	-0.217142	0.0537562	-4.03938	5.35923e-05	0.0126638
177	ENSMUSG00000029290.12	Zfp326	zinc finger protein 326 [Source:MGI Symbol;Acc:MGI:1927246]	chr5;chr5;chr5;chr5;chr5;chr5;chr5;chr5;chr5;chr5;chr5;chr5;chr5;chr5;chr5;chr5;chr5;chr5;chr5;chr5;chr5;chr5;chr5;chr5;chr5;chr5;chr5;chr5;chr5;chr5;chr5;chr5;chr5;chr5;chr5;chr5;chr5;chr5;chr5;chr5;chr5;chr5;chr5;chr5;chr5;chr5;chr5;chr5;chr5;chr5;chr5;chr5;chr5;chr5;chr5;chr5;chr5;chr5;chr5;chr5;chr5;chr5	105876565;105876568;105876568;105876568;105876576;105876941;105878388;105878749;105878749;105878749;105878749;105878749;105878749;105878770;105886187;105886187;105886187;105886187;105886187;105886187;105886187;105886317;105886317;105886317;105888434;105888701;105890944;105891118;105891118;105891118;105891118;105891118;105896492;105896492;105896492;105896492;105896492;105896492;105904914;105905915…	105876698;105876698;105876698;105876698;105876698;105877231;105878520;105878793;105878793;105878793;105878793;105878793;105878793;105878793;105886194;105886276;105886276;105886222;105888031;105886222;105886222;105888839;105886428;105886428;105888839;105888839;105891316;105891316;105891316;105891316;105891316;105891316;105896505;105896603;105896603;105896603;105896603;105896603;105906062;105906062…	+;+;+;+;+;+;+;+;+;+;+;+;+;+;+;+;+;+;+;+;+;+;+;+;+;+;+;+;+;+;+;+;+;+;+;+;+;+;+;+;+;+;+;+;+;+;+;+;+;+;+;+;+;+;+;+;+;+;+;+;+;+	7217	chr5:105876565-105915818	1030.28	1049.19	1063.35	839.146	833.336	855.539	945.14	-0.279535	0.0692239	-4.03813	5.38796e-05	0.0126638
178	ENSMUSG00000063870.12	Chd4	chromodomain helicase DNA binding protein 4 [Source:MGI Symbol;Acc:MGI:1344380]	chr6;chr6;chr6;chr6;chr6;chr6;chr6;chr6;chr6;chr6;chr6;chr6;chr6;chr6;chr6;chr6;chr6;chr6;chr6;chr6;chr6;chr6;chr6;chr6;chr6;chr6;chr6;chr6;chr6;chr6;chr6;chr6;chr6;chr6;chr6;chr6;chr6;chr6;chr6;chr6;chr6;chr6;chr6;chr6;chr6;chr6;chr6;chr6;chr6;chr6;chr6;chr6;chr6;chr6;chr6;chr6;chr6;chr6;chr6;chr6;chr6;chr6;chr6;chr6;chr6;chr6;chr6;chr6;chr6;chr6;chr6;chr6;chr6;chr6;chr6;chr6;chr6;chr6;chr6;chr6…	125095981;125095981;125096162;125096177;125096569;125097087;125097087;125097087;125097087;125100468;125100468;125100468;125100468;125100778;125100799;125100799;125101218;125101218;125101218;125101453;125101453;125101453;125101882;125101882;125101882;125102163;125102163;125102163;125102432;125102432;125102471;125102793;125102793;125102793;125104867;125104867;125104867;125105176;125105176;125105176…	125096260;125096260;125096260;125096260;125097265;125097371;125097265;125097265;125097265;125100520;125100589;125100589;125100589;125100993;125100993;125100993;125101336;125101336;125101336;125101694;125101694;125101694;125102009;125102009;125102009;125102298;125102298;125102298;125102610;125102610;125102610;125103032;125103032;125103032;125105070;125105070;125105070;125105381;125105381;125105381…	+;+;+;+;+;+;+;+;+;+;+;+;+;+;+;+;+;+;+;+;+;+;+;+;+;+;+;+;+;+;+;+;+;+;+;+;+;+;+;+;+;+;+;+;+;+;+;+;+;+;+;+;+;+;+;+;+;+;+;+;+;+;+;+;+;+;+;+;+;+;+;+;+;+;+;+;+;+;+;+;+;+;+;+;+;+;+;+;+;+;+;+;+;+;+;+;+;+;+;+;+;+;+;+;+;+;+;+;+;+;+;+;+;+;+;+;+;+;+;+;+;+;+;+;+;+;+;+;+;+;+;+;+;+;+;+;+	8019	chr6:125095981-125130591	12354.7	12491.3	12903.4	10992.7	11271.6	11173	11864.5	-0.168459	0.0417361	-4.0363	5.43011e-05	0.0126912
179	ENSMUSG00000025103.8	Btbd1	BTB (POZ) domain containing 1 [Source:MGI Symbol;Acc:MGI:1933765]	chr7;chr7;chr7;chr7;chr7;chr7;chr7;chr7;chr7;chr7;chr7;chr7;chr7;chr7;chr7;chr7;chr7;chr7	81792074;81793515;81794158;81794158;81796996;81796996;81800385;81800597;81800958;81801097;81805742;81805742;81805742;81815915;81815915;81818195;81828973;81828973	81793726;81793726;81794304;81794304;81797083;81797083;81800493;81801150;81801150;81801150;81805939;81805939;81805939;81815955;81816020;81818351;81829055;81829431	-;-;-;-;-;-;-;-;-;-;-;-;-;-;-;-;-;-	3471	chr7:81792074-81829431	10493.9	10985.6	10341.2	11914.6	12013.9	12379.3	11354.7	0.181964	0.045196	4.02611	5.67066e-05	0.0131794
180	ENSMUSG00000030588.12	Yif1b	Yip1 interacting factor homolog B (S. cerevisiae) [Source:MGI Symbol;Acc:MGI:1924504]	chr7;chr7;chr7;chr7;chr7;chr7;chr7;chr7;chr7;chr7;chr7;chr7;chr7;chr7;chr7;chr7;chr7;chr7;chr7;chr7;chr7;chr7;chr7;chr7;chr7;chr7;chr7;chr7;chr7;chr7;chr7;chr7;chr7;chr7;chr7;chr7;chr7;chr7	29238329;29238353;29238452;29238473;29238527;29244070;29244070;29244070;29244070;29244070;29244399;29244399;29244399;29244399;29244399;29244595;29244595;29244595;29244595;29244595;29244782;29244782;29244782;29244782;29244782;29245666;29245666;29245666;29245666;29245901;29245901;29245901;29245901;29245901;29247237;29247237;29247237;29247237	29238436;29238445;29238611;29238563;29238593;29244302;29244302;29244302;29244302;29244302;29244503;29244503;29244503;29244503;29244503;29244673;29244673;29244673;29244673;29244673;29244839;29244839;29244839;29244839;29244839;29245821;29245821;29245821;29245821;29245994;29245994;29245994;29245994;29245994;29247597;29247529;29247593;29247529	+;+;+;+;+;+;+;+;+;+;+;+;+;+;+;+;+;+;+;+;+;+;+;+;+;+;+;+;+;+;+;+;+;+;+;+;+;+	1363	chr7:29238329-29247597	3927.16	4180.58	3636.57	4651.9	4602.05	4921.95	4320.04	0.248153	0.0617866	4.01629	5.91226e-05	0.0136645
181	ENSMUSG00000059005.13	Hnrnpa3	heterogeneous nuclear ribonucleoprotein A3 [Source:MGI Symbol;Acc:MGI:1917171]	chr2;chr2;chr2;chr2;chr2;chr2;chr2;chr2;chr2;chr2;chr2;chr2;chr2;chr2;chr2;chr2;chr2;chr2;chr2;chr2;chr2;chr2;chr2;chr2;chr2;chr2;chr2;chr2;chr2;chr2;chr2;chr2;chr2;chr2;chr2;chr2;chr2;chr2;chr2;chr2;chr2;chr2;chr2;chr2;chr2;chr2;chr2;chr2;chr2;chr2;chr2;chr2;chr2;chr2;chr2;chr2;chr2;chr2;chr2;chr2;chr2	75659261;75659267;75659280;75659280;75659318;75659318;75661466;75661466;75661466;75661466;75661466;75661466;75661671;75661671;75661671;75661671;75661671;75661671;75661896;75661896;75661896;75661896;75661896;75662487;75662487;75662487;75662487;75662487;75662489;75662661;75662661;75662661;75662661;75662661;75662661;75662845;75662845;75662845;75662845;75662845;75663571;75663571;75663571;75663571;756…	75659389;75659323;75659389;75659389;75659389;75659323;75661588;75661588;75661588;75661588;75661588;75661588;75661817;75661817;75661817;75662033;75661817;75661817;75662106;75662106;75662106;75662106;75662106;75662576;75662576;75662576;75662576;75662576;75662576;75662756;75662756;75662756;75662756;75662756;75662756;75662925;75662925;75662925;75662925;75662925;75663714;75663714;75663714;75663714;756…	+;+;+;+;+;+;+;+;+;+;+;+;+;+;+;+;+;+;+;+;+;+;+;+;+;+;+;+;+;+;+;+;+;+;+;+;+;+;+;+;+;+;+;+;+;+;+;+;+;+;+;+;+;+;+;+;+;+;+;+;+	5396	chr2:75659261-75669407	1977.98	2217.28	2153.92	1833.18	1617.77	1532.06	1888.7	-0.302784	0.0754429	-4.01342	5.98448e-05	0.0136985
182	ENSMUSG00000099579.1	1700120K04Rik	RIKEN cDNA 1700120K04 gene [Source:MGI Symbol;Acc:MGI:1915482]	chr7	127603900	127604445	-	546	chr7:127603900-127604445	490.655	415.68	429.373	631.216	715.384	562.033	540.724	0.385519	0.0960652	4.01309	5.99279e-05	0.0136985
183	ENSMUSG00000076436.1	Oxct2a	3-oxoacid CoA transferase 2A [Source:MGI Symbol;Acc:MGI:1891061]	chr4	123321875	123323634	-	1760	chr4:123321875-123323634	4929.6	5070.92	5005.32	5584.4	5784.45	5755.63	5355.05	0.182198	0.0454528	4.00851	6.11043e-05	0.0138156
184	ENSMUSG00000055024.12	Ep300	E1A binding protein p300 [Source:MGI Symbol;Acc:MGI:1276116]	chr15;chr15;chr15;chr15;chr15;chr15;chr15;chr15;chr15;chr15;chr15;chr15;chr15;chr15;chr15;chr15;chr15;chr15;chr15;chr15;chr15;chr15;chr15;chr15;chr15;chr15;chr15;chr15;chr15;chr15;chr15;chr15;chr15;chr15;chr15;chr15;chr15;chr15;chr15;chr15;chr15;chr15;chr15;chr15;chr15;chr15;chr15;chr15;chr15;chr15;chr15;chr15;chr15;chr15;chr15;chr15;chr15;chr15;chr15;chr15;chr15;chr15;chr15;chr15;chr15;chr15;chr…	81585351;81585397;81586220;81600908;81600908;81608197;81608197;81610355;81610355;81611410;81611410;81613170;81613170;81613315;81613333;81616032;81616032;81616032;81616032;81616726;81616726;81620000;81620000;81620000;81621062;81621062;81621062;81621062;81623448;81623448;81623448;81624525;81624525;81626338;81626338;81627103;81627425;81628293;81628593;81630001;81631614;81632424;81633979;81634004;816…	81588347;81586722;81586722;81601545;81601545;81608373;81608373;81610616;81610616;81611523;81611523;81613415;81613415;81613415;81613415;81616542;81616125;81616125;81616125;81616863;81616863;81620117;81620117;81620117;81621236;81621236;81621236;81621236;81623518;81624218;81623525;81624634;81624634;81626453;81626475;81627534;81627863;81628472;81628737;81630119;81631853;81632512;81634084;81634084;816…	+;+;+;+;+;+;+;+;+;+;+;+;+;+;+;+;+;+;+;+;+;+;+;+;+;+;+;+;+;+;+;+;+;+;+;+;+;+;+;+;+;+;+;+;+;+;+;+;+;+;+;+;+;+;+;+;+;+;+;+;+;+;+;+;+;+;+;+;+;+;+	14273	chr15:81585351-81652077	4228.66	4150.14	4468.1	3620.74	3714.05	3692.76	3979.08	-0.207353	0.051716	-4.00946	6.08573e-05	0.0138156
185	ENSMUSG00000029766.7	1700012A03Rik	RIKEN cDNA 1700012A03 gene [Source:MGI Symbol;Acc:MGI:1923632]	chr6;chr6;chr6;chr6;chr6;chr6;chr6;chr6;chr6;chr6;chr6	32050246;32050268;32050285;32051333;32051333;32051333;32058141;32058483;32058483;32058483;32058483	32050371;32050371;32050371;32051730;32051730;32051412;32058185;32058915;32058621;32058921;32058921	+;+;+;+;+;+;+;+;+;+;+	1008	chr6:32050246-32058921	6950.79	7077.98	6052.55	7896.03	8385.15	8059.97	7403.74	0.25263	0.063202	3.99719	6.4099e-05	0.0142796
186	ENSMUSG00000091692.2	4930433I11Rik	RIKEN cDNA 4930433I11 gene [Source:MGI Symbol;Acc:MGI:2685327]	chr7;chr7;chr7;chr7;chr7	40987543;40987555;40989649;40992916;40992916	40987712;40987712;40989921;40995181;40995435	+;+;+;+;+	2963	chr7:40987543-40995435	910.257	930.286	877.897	1081.02	1194.86	1134.47	1021.47	0.287956	0.0720453	3.99687	6.41863e-05	0.0142796
187	ENSMUSG00000040481.17	Bptf	bromodomain PHD finger transcription factor [Source:MGI Symbol;Acc:MGI:2444008]	chr11;chr11;chr11;chr11;chr11;chr11;chr11;chr11;chr11;chr11;chr11;chr11;chr11;chr11;chr11;chr11;chr11;chr11;chr11;chr11;chr11;chr11;chr11;chr11;chr11;chr11;chr11;chr11;chr11;chr11;chr11;chr11;chr11;chr11;chr11;chr11;chr11;chr11;chr11;chr11;chr11;chr11;chr11;chr11;chr11;chr11;chr11;chr11;chr11;chr11;chr11;chr11;chr11;chr11;chr11;chr11;chr11;chr11;chr11;chr11;chr11;chr11;chr11;chr11;chr11;chr11;chr…	107033081;107033083;107033083;107035397;107035504;107040226;107040226;107040226;107040226;107040226;107042675;107042675;107042675;107042675;107042675;107043041;107043633;107043633;107043633;107043633;107043633;107044492;107046666;107047000;107047000;107047000;107047000;107047000;107052789;107052789;107052789;107052789;107053223;107053223;107053223;107054456;107054456;107054456;107055872;107055872…	107035839;107035839;107035839;107036590;107036590;107040412;107040412;107040412;107040412;107040412;107042759;107042759;107042759;107042759;107042759;107043825;107043825;107043706;107043825;107043825;107043825;107044665;107047343;107047275;107047343;107047343;107047343;107047343;107052890;107053014;107053014;107053014;107053305;107053305;107053305;107055318;107055318;107055318;107056106;107056106…	-;-;-;-;-;-;-;-;-;-;-;-;-;-;-;-;-;-;-;-;-;-;-;-;-;-;-;-;-;-;-;-;-;-;-;-;-;-;-;-;-;-;-;-;-;-;-;-;-;-;-;-;-;-;-;-;-;-;-;-;-;-;-;-;-;-;-;-;-;-;-;-;-;-;-;-;-;-;-;-;-;-;-;-;-;-;-;-;-;-;-;-;-;-;-;-;-;-;-;-;-;-;-;-;-;-;-;-	14081	chr11:107033081-107132127	5719.83	5634.98	5969.9	5103.83	5035.5	4913.62	5396.28	-0.192589	0.048182	-3.99712	6.41172e-05	0.0142796
188	ENSMUSG00000022194.15	Pabpn1	poly(A) binding protein, nuclear 1 [Source:MGI Symbol;Acc:MGI:1859158]	chr14;chr14;chr14;chr14;chr14;chr14;chr14;chr14;chr14;chr14;chr14;chr14;chr14;chr14;chr14;chr14;chr14;chr14;chr14;chr14;chr14;chr14;chr14;chr14;chr14;chr14;chr14;chr14;chr14;chr14;chr14;chr14;chr14;chr14;chr14;chr14;chr14;chr14;chr14;chr14;chr14;chr14;chr14;chr14;chr14;chr14;chr14;chr14;chr14;chr14;chr14;chr14	54892500;54894148;54894148;54894155;54894156;54894391;54894573;54894602;54894618;54894833;54894848;54894848;54894848;54894848;54894848;54894848;54894848;54895629;54895629;54895629;54895629;54895629;54895629;54895629;54895629;54895817;54895817;54895817;54895817;54895817;54895817;54895817;54895817;54895817;54896952;54896952;54896952;54896952;54896952;54896952;54896952;54896952;54897121;54897121;548…	54892738;54894494;54894494;54894494;54894307;54894494;54894669;54894962;54894669;54895696;54894962;54894962;54894962;54894962;54894962;54894962;54894962;54895696;54895696;54895696;54895696;54895696;54895696;54895696;54895696;54895890;54895923;54895923;54895923;54895923;54895923;54895923;54895923;54895923;54897039;54897039;54897039;54898096;54897039;54897039;54897039;54897039;54897272;54897399;548…	+;+;+;+;+;+;+;+;+;+;+;+;+;+;+;+;+;+;+;+;+;+;+;+;+;+;+;+;+;+;+;+;+;+;+;+;+;+;+;+;+;+;+;+;+;+;+;+;+;+;+;+	3035	chr14:54892500-54898169	1213.67	1301.26	1342.55	1105.42	842.926	878.436	1114.04	-0.35677	0.0893953	-3.99092	6.58181e-05	0.0145647
189	ENSMUSG00000073925.5	Olfr654	olfactory receptor 654 [Source:MGI Symbol;Acc:MGI:3030488]	chr7;chr7;chr7;chr7	104587025;104587719;104587719;104587786	104587154;104588873;104588874;104590718	+;+;+;+	3130	chr7:104587025-104590718	4.80093	0	0	36.0695	23.974	29.1424	15.6645	0.255436	0.064098	3.98509	6.74545e-05	0.0147986
190	ENSMUSG00000091478.2	Gm10039	predicted pseudogene 10039 [Source:MGI Symbol;Acc:MGI:3704382]	chr11	100361716	100362126	-	411	chr11:100361716-100362126	52.8103	35.1949	36.2851	50.9216	209.053	207.119	98.5641	0.351738	0.0883014	3.98338	6.79424e-05	0.0147986
191	ENSMUSG00000018707.13	Dync1h1	dynein cytoplasmic 1 heavy chain 1 [Source:MGI Symbol;Acc:MGI:103147]	chr12;chr12;chr12;chr12;chr12;chr12;chr12;chr12;chr12;chr12;chr12;chr12;chr12;chr12;chr12;chr12;chr12;chr12;chr12;chr12;chr12;chr12;chr12;chr12;chr12;chr12;chr12;chr12;chr12;chr12;chr12;chr12;chr12;chr12;chr12;chr12;chr12;chr12;chr12;chr12;chr12;chr12;chr12;chr12;chr12;chr12;chr12;chr12;chr12;chr12;chr12;chr12;chr12;chr12;chr12;chr12;chr12;chr12;chr12;chr12;chr12;chr12;chr12;chr12;chr12;chr12;chr…	110601452;110612345;110614045;110614353;110614891;110616340;110616698;110617620;110619189;110620299;110621527;110624509;110625427;110625731;110625922;110626859;110627940;110628233;110628724;110628908;110629277;110629577;110629823;110630498;110630744;110631609;110632640;110633153;110634219;110635501;110635895;110636326;110637106;110637496;110638739;110639734;110640146;110640499;110640524;110640819…	110601854;110612432;110614218;110614608;110615077;110616611;110616925;110618696;110619368;110620448;110621673;110624649;110625603;110625841;110626041;110627098;110628095;110628346;110628834;110629117;110629423;110629743;110629996;110630663;110630932;110631803;110632922;110633253;110634378;110635744;110636078;110636538;110637344;110637652;110638966;110639964;110640286;110640732;110640732;110641025…	+;+;+;+;+;+;+;+;+;+;+;+;+;+;+;+;+;+;+;+;+;+;+;+;+;+;+;+;+;+;+;+;+;+;+;+;+;+;+;+;+;+;+;+;+;+;+;+;+;+;+;+;+;+;+;+;+;+;+;+;+;+;+;+;+;+;+;+;+;+;+;+;+;+;+;+;+;+;+;+;+;+;+;+;+;+;+;+;+;+;+;+;+;+;+;+;+	15658	chr12:110601452-110666945	35242.7	41083.8	43588.4	32859.3	32536.5	32277.3	36264.7	-0.265994	0.0667566	-3.98454	6.76113e-05	0.0147986
192	ENSMUSG00000030824.17	Nucb1	nucleobindin 1 [Source:MGI Symbol;Acc:MGI:97388]	chr7;chr7;chr7;chr7;chr7;chr7;chr7;chr7;chr7;chr7;chr7;chr7;chr7;chr7;chr7;chr7;chr7;chr7;chr7;chr7;chr7;chr7;chr7;chr7;chr7;chr7;chr7;chr7;chr7;chr7;chr7;chr7;chr7;chr7;chr7;chr7;chr7;chr7;chr7;chr7;chr7;chr7;chr7;chr7;chr7;chr7;chr7;chr7;chr7;chr7;chr7;chr7;chr7;chr7;chr7;chr7;chr7;chr7;chr7;chr7;chr7;chr7;chr7	45490458;45493108;45494117;45494117;45494172;45494618;45494618;45494618;45495053;45495053;45495053;45495053;45495222;45495222;45495222;45495222;45495555;45495555;45495555;45498167;45498400;45498400;45498400;45498400;45498725;45498725;45498725;45498725;45498725;45498727;45498768;45499802;45499802;45499802;45499802;45499802;45501583;45501583;45501583;45501583;45501583;45501593;45503062;45503178;455…	45493949;45493949;45494201;45494213;45494213;45494788;45494788;45494788;45495145;45495145;45495145;45495145;45495613;45495314;45495314;45495314;45495613;45495613;45495613;45498490;45498490;45498490;45498490;45498490;45498838;45498910;45498910;45498910;45498910;45498910;45498910;45499905;45499905;45499905;45499905;45499905;45501715;45501715;45501715;45501715;45501715;45501715;45503285;45503285;455…	-;-;-;-;-;-;-;-;-;-;-;-;-;-;-;-;-;-;-;-;-;-;-;-;-;-;-;-;-;-;-;-;-;-;-;-;-;-;-;-;-;-;-;-;-;-;-;-;-;-;-;-;-;-;-;-;-;-;-;-;-;-;-	8212	chr7:45490458-45510406	1217.52	1182.36	1114.76	1424.74	1512.28	1401.96	1308.94	0.271592	0.0683559	3.9732	7.09141e-05	0.0152963
193	ENSMUSG00000053441.4	Adamts19	a disintegrin-like and metallopeptidase (reprolysin type) with thrombospondin type 1 motif, 19 [Source:MGI Symbol;Acc:MGI:2442875]	chr18;chr18;chr18;chr18;chr18;chr18;chr18;chr18;chr18;chr18;chr18;chr18;chr18;chr18;chr18;chr18;chr18;chr18;chr18;chr18;chr18;chr18;chr18	58836764;58837434;58890273;58900859;58902102;58902906;58927256;58942398;58952344;58954510;58963461;58968723;58969883;58972702;58985241;58988944;59007328;59011003;59024447;59031773;59032888;59048794;59052537	58836894;58838083;58890438;58901031;58902185;58903063;58927299;58942503;58952484;58954660;58963562;58968853;58970055;58972829;58985361;58989024;59007485;59011156;59024582;59031977;59033040;59048971;59053678	+;+;+;+;+;+;+;+;+;+;+;+;+;+;+;+;+;+;+;+;+;+;+	4666	chr18:58836764-59053678	54.7306	52.3167	64.5068	93.3563	128.501	129.059	87.0784	0.43463	0.109395	3.97303	7.09627e-05	0.0152963
194	ENSMUSG00000068876.14	Cgn	cingulin [Source:MGI Symbol;Acc:MGI:1927237]	chr3;chr3;chr3;chr3;chr3;chr3;chr3;chr3;chr3;chr3;chr3;chr3;chr3;chr3;chr3;chr3;chr3;chr3;chr3;chr3;chr3;chr3;chr3;chr3;chr3;chr3;chr3;chr3;chr3;chr3;chr3;chr3;chr3;chr3;chr3;chr3;chr3;chr3;chr3;chr3;chr3;chr3;chr3;chr3;chr3;chr3;chr3;chr3;chr3;chr3;chr3;chr3;chr3	94760069;94760069;94761774;94761774;94762559;94762559;94762982;94762982;94763188;94763188;94764462;94764462;94765499;94765499;94767117;94767117;94769160;94769160;94769962;94769962;94770493;94770493;94773128;94773128;94773497;94773497;94774203;94774203;94774900;94774900;94775215;94775215;94776109;94776109;94777994;94777994;94777994;94777994;94778201;94778201;94778201;94778379;94778379;94778379;947…	94761501;94761501;94761937;94761937;94762667;94762667;94763100;94763100;94763271;94763271;94764551;94764551;94765660;94765660;94767287;94767287;94769417;94769417;94770168;94770168;94770702;94770702;94773260;94773260;94773645;94773645;94774415;94774415;94775032;94775032;94776236;94776236;94776236;94776236;94778065;94778270;94778089;94778065;94778270;94778270;94778270;94778479;94778479;94778479;947…	-;-;-;-;-;-;-;-;-;-;-;-;-;-;-;-;-;-;-;-;-;-;-;-;-;-;-;-;-;-;-;-;-;-;-;-;-;-;-;-;-;-;-;-;-;-;-;-;-;-;-;-;-	6021	chr3:94760069-94786492	1286.65	1359.28	1688.26	1154.22	1012.66	971.068	1245.36	-0.363243	0.0916822	-3.96198	7.433e-05	0.0158578
195	ENSMUSG00000040761.16	Spen	spen family transcription repressor [Source:MGI Symbol;Acc:MGI:1891706]	chr4;chr4;chr4;chr4;chr4;chr4;chr4;chr4;chr4;chr4;chr4;chr4;chr4;chr4;chr4;chr4;chr4;chr4;chr4;chr4;chr4;chr4;chr4;chr4;chr4;chr4;chr4;chr4;chr4;chr4;chr4;chr4;chr4;chr4;chr4;chr4;chr4;chr4;chr4;chr4;chr4	141467890;141467890;141468464;141469383;141469383;141469816;141469816;141470110;141470110;141470387;141471370;141471370;141471370;141480746;141483725;141483725;141484593;141485559;141485559;141487566;141487566;141487566;141487993;141487993;141487993;141489846;141489846;141493396;141493396;141494238;141494238;141495529;141516836;141516836;141516836;141521803;141522072;141522072;141538164;141538164…	141469037;141469037;141468596;141469541;141469541;141470010;141470010;141470610;141470610;141470610;141471493;141479389;141479389;141480814;141483825;141483825;141485672;141485672;141485672;141487679;141487679;141487679;141488312;141488118;141488118;141489997;141489997;141493596;141493596;141494398;141494398;141495889;141516909;141517318;141517318;141522392;141522392;141522392;141538253;141538597…	-;-;-;-;-;-;-;-;-;-;-;-;-;-;-;-;-;-;-;-;-;-;-;-;-;-;-;-;-;-;-;-;-;-;-;-;-;-;-;-;-	14089	chr4:141467890-141538597	6505.26	7031.36	7535.2	5982.23	5953.22	5507.92	6419.2	-0.248525	0.0627164	-3.96268	7.41121e-05	0.0158578
196	ENSMUSG00000047153.4	Khnyn	KH and NYN domain containing [Source:MGI Symbol;Acc:MGI:2451333]	chr14;chr14;chr14;chr14;chr14;chr14;chr14;chr14;chr14;chr14;chr14;chr14;chr14;chr14;chr14;chr14;chr14;chr14;chr14;chr14;chr14;chr14;chr14;chr14	55884947;55884974;55885017;55885774;55885774;55885774;55886492;55886492;55887714;55887714;55887714;55887921;55887921;55887921;55888549;55893992;55893992;55893992;55894287;55894287;55894287;55894863;55894863;55894863	55885142;55885142;55885142;55885991;55887618;55885991;55887618;55887618;55887844;55887844;55887844;55888017;55888017;55888017;55888598;55894159;55894099;55894099;55894388;55894388;55894388;55898775;55896435;55896781	+;+;+;+;+;+;+;+;+;+;+;+;+;+;+;+;+;+;+;+;+;+;+;+	6502	chr14:55884947-55898775	452.248	401.412	413.247	568.625	598.391	544.339	496.377	0.348362	0.0880961	3.95434	7.67466e-05	0.0162898
197	ENSMUSG00000022521.10	Crebbp	CREB binding protein [Source:MGI Symbol;Acc:MGI:1098280]	chr16;chr16;chr16;chr16;chr16;chr16;chr16;chr16;chr16;chr16;chr16;chr16;chr16;chr16;chr16;chr16;chr16;chr16;chr16;chr16;chr16;chr16;chr16;chr16;chr16;chr16;chr16;chr16;chr16;chr16;chr16;chr16;chr16;chr16;chr16;chr16;chr16;chr16;chr16;chr16;chr16;chr16;chr16;chr16;chr16;chr16;chr16;chr16;chr16;chr16;chr16;chr16;chr16;chr16;chr16;chr16;chr16;chr16;chr16;chr16;chr16;chr16;chr16;chr16;chr16;chr16;chr…	4081328;4083701;4086610;4087681;4087681;4087801;4088244;4088244;4088244;4088380;4091792;4091792;4091792;4091839;4092190;4092190;4092190;4092190;4092190;4093472;4093472;4093472;4094174;4094174;4094174;4094174;4094636;4094636;4094636;4094636;4094636;4096063;4096063;4096063;4096063;4096441;4096441;4096441;4099675;4099675;4099675;4101558;4101558;4101558;4107428;4107428;4107428;4108036;4108036;4108036…	4086198;4086198;4089743;4087962;4087962;4087962;4088405;4088595;4088405;4088405;4091959;4091959;4091959;4091959;4092355;4092355;4092355;4092355;4092355;4093585;4093585;4093585;4094320;4094320;4094320;4094320;4094786;4094786;4094644;4094786;4094786;4096126;4096130;4096130;4096130;4096518;4096518;4096518;4099731;4099731;4099731;4101668;4101638;4101638;4107516;4107516;4107516;4108275;4108275;4108275…	-;-;-;-;-;-;-;-;-;-;-;-;-;-;-;-;-;-;-;-;-;-;-;-;-;-;-;-;-;-;-;-;-;-;-;-;-;-;-;-;-;-;-;-;-;-;-;-;-;-;-;-;-;-;-;-;-;-;-;-;-;-;-;-;-;-;-;-;-;-;-;-;-;-;-;-;-;-;-;-;-;-;-;-;-;-;-;-;-;-;-;-;-;-;-;-;-;-;-;-	13540	chr16:4081328-4213997	3877.23	4002.7	4170.77	3513.59	3452.26	3382.6	3733.19	-0.20656	0.0523307	-3.94721	7.9066e-05	0.016697
198	ENSMUSG00000010505.16	Myt1	myelin transcription factor 1 [Source:MGI Symbol;Acc:MGI:1100535]	chr2;chr2;chr2;chr2;chr2;chr2;chr2;chr2;chr2;chr2;chr2;chr2;chr2;chr2;chr2;chr2;chr2;chr2;chr2;chr2;chr2;chr2;chr2;chr2;chr2;chr2;chr2;chr2;chr2;chr2;chr2;chr2;chr2;chr2;chr2;chr2;chr2;chr2;chr2;chr2;chr2;chr2;chr2;chr2;chr2;chr2;chr2;chr2;chr2;chr2;chr2;chr2;chr2;chr2;chr2;chr2;chr2;chr2;chr2;chr2;chr2;chr2;chr2;chr2;chr2;chr2;chr2;chr2;chr2;chr2;chr2;chr2;chr2;chr2;chr2;chr2;chr2;chr2;chr2;chr2…	181763332;181767029;181767042;181767303;181767322;181767512;181782541;181782541;181782541;181782541;181782541;181782541;181782541;181789522;181789522;181789522;181789522;181789522;181789522;181790549;181790549;181790549;181790549;181790549;181790549;181794766;181794766;181794766;181794766;181794766;181795647;181795647;181795647;181795647;181795814;181796307;181797084;181797084;181797084;181797576…	181763420;181767341;181767341;181767341;181767341;181767797;181782579;181782641;181782641;181782641;181782641;181782641;181782641;181789576;181789576;181789576;181789576;181789576;181789576;181790579;181790579;181790579;181790579;181790579;181790579;181794828;181794828;181794828;181794828;181794828;181795894;181795894;181795894;181795894;181795892;181797983;181797983;181797983;181797983;181797983…	+;+;+;+;+;+;+;+;+;+;+;+;+;+;+;+;+;+;+;+;+;+;+;+;+;+;+;+;+;+;+;+;+;+;+;+;+;+;+;+;+;+;+;+;+;+;+;+;+;+;+;+;+;+;+;+;+;+;+;+;+;+;+;+;+;+;+;+;+;+;+;+;+;+;+;+;+;+;+;+;+;+;+;+;+;+;+;+;+;+;+;+;+;+;+;+;+;+;+;+;+;+;+;+;+;+;+;+;+;+;+;+;+;+;+;+;+;+;+;+;+;+;+;+;+;+;+;+;+;+;+;+;+;+;+;+;+;+;+;+;+;+;+	7191	chr2:181763332-181827797	718.219	633.508	710.582	494.364	482.357	554.747	598.963	-0.345331	0.0878254	-3.93202	8.42354e-05	0.0176988
199	ENSMUSG00000069114.8	Zbtb10	zinc finger and BTB domain containing 10 [Source:MGI Symbol;Acc:MGI:2139883]	chr3;chr3;chr3;chr3;chr3;chr3	9250602;9264535;9278254;9279956;9280291;9280734	9252080;9265420;9278352;9280132;9280463;9285333	+;+;+;+;+;+	7414	chr3:9250602-9285333	2967.94	2987.76	3269.69	2564.11	2513.43	2653	2825.99	-0.234755	0.0597988	-3.92575	8.64584e-05	0.0180746
200	ENSMUSG00000056209.7	Npm3	nucleoplasmin 3 [Source:MGI Symbol;Acc:MGI:894653]	chr19;chr19;chr19;chr19;chr19;chr19;chr19;chr19;chr19	45747734;45748164;45748543;45748546;45748750;45748750;45749057;45749057;45749439	45748051;45748280;45748639;45748639;45748869;45748869;45749549;45749142;45749591	-;-;-;-;-;-;-;-;-	1187	chr19:45747734-45749591	2750.93	2537.84	2310.15	3143.35	3292.11	2987.1	2836.91	0.275126	0.0701397	3.92254	8.76198e-05	0.0182258
201	ENSMUSG00000044320.14	1700001O22Rik	RIKEN cDNA 1700001O22 gene [Source:MGI Symbol;Acc:MGI:1923631]	chr2;chr2;chr2;chr2;chr2;chr2;chr2;chr2;chr2;chr2;chr2;chr2;chr2;chr2;chr2;chr2;chr2;chr2;chr2;chr2;chr2;chr2;chr2;chr2;chr2;chr2;chr2;chr2;chr2;chr2;chr2;chr2;chr2;chr2;chr2;chr2;chr2;chr2;chr2;chr2;chr2;chr2;chr2;chr2;chr2;chr2;chr2;chr2;chr2;chr2;chr2;chr2;chr2;chr2;chr2;chr2;chr2;chr2;chr2;chr2;chr2;chr2;chr2;chr2;chr2;chr2;chr2;chr2;chr2;chr2;chr2;chr2;chr2;chr2;chr2;chr2;chr2;chr2	30794769;30795301;30795468;30795563;30795566;30795573;30795580;30795604;30795657;30795674;30795699;30796108;30796109;30796109;30796145;30796145;30796145;30796145;30796145;30796145;30796145;30796145;30796182;30796401;30796401;30796401;30796401;30796401;30796401;30796401;30796401;30796401;30796401;30796546;30796787;30797253;30797868;30797868;30797868;30797868;30797868;30797868;30797868;30797868;307…	30795009;30795805;30795805;30795805;30795805;30795805;30795805;30795805;30795805;30795805;30795805;30796283;30796211;30796283;30796283;30796283;30796283;30796283;30796283;30796283;30796283;30796283;30796566;30796566;30796566;30796566;30796566;30796566;30796566;30796566;30796664;30796566;30796566;30796566;30796875;30797610;30797980;30797980;30798028;30797980;30797980;30797980;30797980;30797980;307…	-;-;-;-;-;-;-;-;-;-;-;-;-;-;-;-;-;-;-;-;-;-;-;-;-;-;-;-;-;-;-;-;-;-;-;-;-;-;-;-;-;-;-;-;-;-;-;-;-;-;-;-;-;-;-;-;-;-;-;-;-;-;-;-;-;-;-;-;-;-;-;-;-;-;-;-;-;-	2788	chr2:30794769-30803661	7135.14	6765.98	6518.21	7715.69	8281.58	7840.36	7376.16	0.209464	0.0534355	3.91993	8.85729e-05	0.0183324
202	ENSMUSG00000030647.8	Ndufc2	NADH:ubiquinone oxidoreductase subunit C2 [Source:MGI Symbol;Acc:MGI:1344370]	chr7;chr7;chr7;chr7;chr7	97400003;97400103;97406866;97406866;97407619	97400357;97400357;97407080;97407009;97407802	+;+;+;+;+	754	chr7:97400003-97407802	916.018	1069.16	951.475	1315.47	1234.18	1201.09	1114.57	0.302598	0.0772333	3.91797	8.9296e-05	0.0183906
203	ENSMUSG00000067336.6	Bmpr2	bone morphogenetic protein receptor, type II (serine/threonine kinase) [Source:MGI Symbol;Acc:MGI:1095407]	chr1;chr1;chr1;chr1;chr1;chr1;chr1;chr1;chr1;chr1;chr1;chr1;chr1;chr1;chr1;chr1	59763400;59813588;59815241;59841431;59842743;59845478;59847058;59850665;59851178;59851477;59852294;59852294;59859173;59863781;59867336;59870235	59764728;59813758;59815411;59841541;59842834;59845708;59847172;59851338;59851338;59856195;59852351;59852441;59859309;59863953;59868615;59879014	+;+;+;+;+;+;+;+;+;+;+;+;+;+;+;+	17983	chr1:59763400-59879014	1793.63	1588.53	1640.89	1392.92	1376.11	1301	1515.51	-0.270116	0.0692345	-3.90147	9.56102e-05	0.0193086
204	ENSMUSG00000057738.13	Sptan1	spectrin alpha, non-erythrocytic 1 [Source:MGI Symbol;Acc:MGI:98386]	chr2;chr2;chr2;chr2;chr2;chr2;chr2;chr2;chr2;chr2;chr2;chr2;chr2;chr2;chr2;chr2;chr2;chr2;chr2;chr2;chr2;chr2;chr2;chr2;chr2;chr2;chr2;chr2;chr2;chr2;chr2;chr2;chr2;chr2;chr2;chr2;chr2;chr2;chr2;chr2;chr2;chr2;chr2;chr2;chr2;chr2;chr2;chr2;chr2;chr2;chr2;chr2;chr2;chr2;chr2;chr2;chr2;chr2;chr2;chr2;chr2;chr2;chr2;chr2;chr2;chr2;chr2;chr2;chr2;chr2;chr2;chr2;chr2;chr2;chr2;chr2;chr2;chr2;chr2;chr2…	29965560;29965560;29965677;29965679;29965680;29965680;29965680;29965683;29968776;29978377;29978377;29978377;29978377;29978377;29978377;29978377;29978380;29980077;29980077;29980077;29980077;29980077;29980077;29980077;29980077;29983160;29983160;29983160;29983160;29983160;29983160;29983160;29983160;29983614;29983614;29983614;29983614;29983614;29983614;29983614;29983614;29986165;29986165;29986165;299…	29965785;29965785;29965785;29967149;29965785;29965785;29965785;29965785;29968826;29978616;29978616;29978616;29978616;29978616;29978616;29978616;29978616;29980202;29980202;29980202;29980202;29980202;29980202;29980202;29980202;29983300;29983300;29983300;29983300;29983300;29983300;29983300;29983300;29983760;29983760;29983760;29983730;29983760;29983760;29983760;29983760;29986298;29986298;29986298;299…	+;+;+;+;+;+;+;+;+;+;+;+;+;+;+;+;+;+;+;+;+;+;+;+;+;+;+;+;+;+;+;+;+;+;+;+;+;+;+;+;+;+;+;+;+;+;+;+;+;+;+;+;+;+;+;+;+;+;+;+;+;+;+;+;+;+;+;+;+;+;+;+;+;+;+;+;+;+;+;+;+;+;+;+;+;+;+;+;+;+;+;+;+;+;+;+;+;+;+;+;+;+;+;+;+;+;+;+;+;+;+;+;+;+;+;+;+;+;+;+;+;+;+;+;+;+;+;+;+;+;+;+;+;+;+;+;+;+;+;+;+;+;+;+;+;+;+;+;+;+;+;+;+;+;+;+;+;+;+;+;+;+;+;+;+;+;+;+;+;+;+;+;+;+;+;+;+;+;+;+;+;+;+;+;+;+;+;+;+;+;+;+;+;+;+;+;+;+;+;+…	13362	chr2:29965560-30031451	16024.5	16956.3	17697	14897.8	14638.5	14541	15792.5	-0.190927	0.0489146	-3.90327	9.49031e-05	0.0193086
205	ENSMUSG00000022442.16	Ttll1	tubulin tyrosine ligase-like 1 [Source:MGI Symbol;Acc:MGI:2443047]	chr15;chr15;chr15;chr15;chr15;chr15;chr15;chr15;chr15;chr15;chr15;chr15;chr15;chr15;chr15;chr15;chr15;chr15;chr15;chr15;chr15;chr15;chr15;chr15;chr15;chr15;chr15;chr15;chr15;chr15;chr15;chr15;chr15;chr15;chr15;chr15;chr15;chr15;chr15;chr15	83483769;83483828;83489469;83489469;83491874;83492543;83492543;83496272;83496272;83496272;83497320;83497320;83497320;83498152;83498152;83498152;83499922;83499922;83499922;83502081;83502081;83502081;83502136;83505250;83505250;83505250;83505250;83505483;83505483;83505483;83505685;83506280;83506280;83506280;83506280;83509663;83510734;83510734;83510734;83510734	83484313;83484313;83489632;83489632;83492625;83492629;83492629;83496415;83496415;83496415;83497428;83497428;83497428;83498286;83498286;83498286;83500102;83500102;83500102;83502289;83502289;83502289;83502289;83505366;83505366;83505366;83505366;83505643;83505643;83505643;83505732;83506327;83506327;83506327;83506327;83509796;83510793;83510874;83510881;83510893	-;-;-;-;-;-;-;-;-;-;-;-;-;-;-;-;-;-;-;-;-;-;-;-;-;-;-;-;-;-;-;-;-;-;-;-;-;-;-;-	2911	chr15:83483769-83510893	912.177	796.165	752.915	1168.02	972.385	1262.49	977.358	0.361114	0.0925492	3.90185	9.54589e-05	0.0193086
206	ENSMUSG00000049916.12	2610318N02Rik	RIKEN cDNA 2610318N02 gene [Source:MGI Symbol;Acc:MGI:1917708]	chr16;chr16;chr16;chr16;chr16;chr16;chr16;chr16;chr16;chr16;chr16;chr16;chr16;chr16;chr16;chr16;chr16;chr16;chr16;chr16;chr16;chr16;chr16;chr16;chr16;chr16;chr16;chr16;chr16;chr16;chr16;chr16;chr16;chr16;chr16	17113398;17113399;17113535;17113580;17117480;17117480;17117480;17117480;17117525;17117794;17117794;17117794;17117794;17117810;17118292;17118292;17118292;17118292;17118292;17120956;17120956;17120956;17120956;17120956;17121226;17121296;17121296;17121296;17121296;17121664;17123512;17123512;17124990;17124990;17124990	17113626;17113626;17113626;17113626;17117584;17117584;17117776;17117584;17117584;17117864;17118197;17117864;17117864;17117864;17118512;17118512;17118512;17118512;17118512;17121283;17121079;17121079;17121079;17121079;17121551;17121684;17121551;17121551;17121551;17121760;17123654;17123654;17125167;17125140;17125106	-;-;-;-;-;-;-;-;-;-;-;-;-;-;-;-;-;-;-;-;-;-;-;-;-;-;-;-;-;-;-;-;-;-;-	2277	chr16:17113398-17125167	18682.3	19081.3	17977.2	20418.5	21345.5	21703.8	19868.1	0.178866	0.04584	3.90196	9.54168e-05	0.0193086
207	ENSMUSG00000035354.9	Uvrag	UV radiation resistance associated gene [Source:MGI Symbol;Acc:MGI:1925860]	chr7;chr7;chr7;chr7;chr7;chr7;chr7;chr7;chr7;chr7;chr7;chr7;chr7;chr7;chr7;chr7;chr7;chr7;chr7;chr7;chr7;chr7;chr7;chr7;chr7;chr7;chr7;chr7;chr7;chr7;chr7;chr7;chr7;chr7;chr7;chr7;chr7;chr7;chr7;chr7;chr7;chr7;chr7;chr7;chr7;chr7;chr7;chr7;chr7;chr7;chr7;chr7;chr7;chr7;chr7;chr7;chr7;chr7;chr7;chr7;chr7;chr7;chr7;chr7;chr7;chr7;chr7;chr7;chr7;chr7;chr7;chr7;chr7;chr7;chr7	98885021;98886750;98888509;98899650;98904339;98906492;98906492;98906492;98939891;98939891;98939891;98939891;98943785;98979249;98979636;98979636;98979636;98984091;98987953;98988184;98988184;98988184;98988184;98989535;98989535;98989535;98989535;98989535;98991924;98991924;98991924;98991924;98991924;99004580;99004580;99004580;99004580;99004580;99016569;99016569;99016569;99016569;99016569;99056063;990…	98888592;98888592;98888592;98900003;98906583;98906583;98906583;98906583;98939969;98939969;98939969;98939969;98943905;98979801;98979801;98979801;98979801;98984266;98988244;98988244;98988244;98988244;98988244;98989622;98989622;98989622;98989622;98989622;98992008;98992008;98992008;98992008;98992008;99004706;99004706;99004706;99004706;99004706;99016674;99016674;99016674;99016644;99016674;99056154;990…	-;-;-;-;-;-;-;-;-;-;-;-;-;-;-;-;-;-;-;-;-;-;-;-;-;-;-;-;-;-;-;-;-;-;-;-;-;-;-;-;-;-;-;-;-;-;-;-;-;-;-;-;-;-;-;-;-;-;-;-;-;-;-;-;-;-;-;-;-;-;-;-;-;-;-	9035	chr7:98885021-99141141	633.723	586.898	551.331	787.163	735.522	793.091	681.288	0.321146	0.0824713	3.89403	9.85936e-05	0.0198149
208	ENSMUSG00000029467.15	Atp2a2	ATPase, Ca++ transporting, cardiac muscle, slow twitch 2 [Source:MGI Symbol;Acc:MGI:88110]	chr5;chr5;chr5;chr5;chr5;chr5;chr5;chr5;chr5;chr5;chr5;chr5;chr5;chr5;chr5;chr5;chr5;chr5;chr5;chr5;chr5;chr5;chr5;chr5;chr5;chr5;chr5;chr5;chr5;chr5;chr5;chr5;chr5;chr5;chr5;chr5;chr5;chr5;chr5;chr5;chr5;chr5;chr5;chr5;chr5;chr5;chr5;chr5;chr5;chr5;chr5;chr5;chr5;chr5;chr5;chr5;chr5;chr5;chr5;chr5;chr5;chr5;chr5;chr5;chr5;chr5;chr5;chr5;chr5;chr5;chr5;chr5;chr5	122453513;122453514;122455893;122456340;122457303;122457512;122457512;122457512;122458088;122458088;122458088;122458448;122458448;122458448;122459448;122459448;122459448;122459976;122459976;122459976;122460641;122460641;122460641;122461566;122461566;122461566;122461863;122461863;122461863;122465950;122465950;122465950;122466828;122466828;122466828;122467707;122467707;122467707;122469350;122469350…	122454304;122454304;122457426;122457426;122457426;122457629;122457629;122457629;122458221;122458221;122458221;122458533;122458533;122458533;122459650;122459650;122459650;122460196;122460196;122460196;122460976;122460976;122460976;122461784;122461784;122461784;122461985;122461985;122461985;122466081;122466081;122466081;122466930;122466930;122466930;122467795;122467795;122467795;122469814;122469814…	-;-;-;-;-;-;-;-;-;-;-;-;-;-;-;-;-;-;-;-;-;-;-;-;-;-;-;-;-;-;-;-;-;-;-;-;-;-;-;-;-;-;-;-;-;-;-;-;-;-;-;-;-;-;-;-;-;-;-;-;-;-;-;-;-;-;-;-;-;-;-;-;-	6081	chr5:122453513-122502225	9338.77	9531.15	9863.49	8743.67	7878.81	7765.42	8853.55	-0.219976	0.0565924	-3.88703	0.000101478	0.0202247
209	ENSMUSG00000009073.16	Nf2	neurofibromin 2 [Source:MGI Symbol;Acc:MGI:97307]	chr11;chr11;chr11;chr11;chr11;chr11;chr11;chr11;chr11;chr11;chr11;chr11;chr11;chr11;chr11;chr11;chr11;chr11;chr11;chr11;chr11;chr11;chr11;chr11;chr11;chr11;chr11;chr11;chr11;chr11;chr11;chr11;chr11;chr11;chr11;chr11;chr11;chr11;chr11;chr11;chr11;chr11;chr11;chr11;chr11;chr11;chr11;chr11;chr11;chr11;chr11;chr11;chr11;chr11;chr11;chr11;chr11;chr11;chr11;chr11;chr11;chr11;chr11;chr11;chr11;chr11;chr…	4765845;4767665;4767953;4772334;4779814;4780578;4780578;4780578;4781937;4782187;4782187;4782187;4782187;4782187;4784436;4784436;4784436;4784436;4784436;4784436;4784436;4787444;4787444;4787444;4787444;4787444;4787444;4789665;4789665;4789665;4789665;4789665;4791091;4791091;4791091;4791091;4791091;4791201;4794412;4794412;4794412;4794412;4794412;4794412;4794412;4794431;4794480;4794843;4794843;4794843…	4768273;4768273;4768273;4772638;4780034;4780622;4780622;4780622;4782352;4782352;4782352;4782352;4782352;4782352;4784563;4784563;4784563;4784563;4785107;4784563;4784563;4787549;4787549;4787549;4787549;4787549;4787549;4789882;4789882;4789882;4789882;4789882;4791213;4791213;4791213;4791213;4791213;4791213;4794525;4794525;4794525;4794525;4794525;4794525;4794525;4794525;4794525;4794917;4794917;4794917…	-;-;-;-;-;-;-;-;-;-;-;-;-;-;-;-;-;-;-;-;-;-;-;-;-;-;-;-;-;-;-;-;-;-;-;-;-;-;-;-;-;-;-;-;-;-;-;-;-;-;-;-;-;-;-;-;-;-;-;-;-;-;-;-;-;-;-;-;-;-;-;-;-;-;-;-;-;-;-;-;-;-;-;-;-;-;-;-;-;-;-;-;-;-;-;-;-;-;-;-;-;-;-;-;-;-;-;-;-;-;-;-;-;-;-;-;-;-;-;-;-;-;-;-;-;-	6825	chr11:4765845-4849536	6979.59	7300.56	6689.55	6297.31	5439.22	5687.98	6399.04	-0.243833	0.0627348	-3.88673	0.000101605	0.0202247
210	ENSMUSG00000044526.2	Znrf4	zinc and ring finger 4 [Source:MGI Symbol;Acc:MGI:1341258]	chr17	56511248	56512483	-	1236	chr17:56511248-56512483	22058.4	24360.6	21797.2	27862.6	25503.5	26999.4	24763.6	0.21979	0.0565751	3.88492	0.000102364	0.0202787
211	ENSMUSG00000005442.13	Cic	capicua transcriptional repressor [Source:MGI Symbol;Acc:MGI:1918972]	chr7;chr7;chr7;chr7;chr7;chr7;chr7;chr7;chr7;chr7;chr7;chr7;chr7;chr7;chr7;chr7;chr7;chr7;chr7;chr7;chr7;chr7;chr7;chr7;chr7;chr7;chr7;chr7;chr7;chr7;chr7;chr7;chr7;chr7;chr7;chr7;chr7;chr7;chr7;chr7;chr7;chr7;chr7;chr7;chr7;chr7;chr7;chr7;chr7;chr7;chr7;chr7;chr7;chr7;chr7;chr7;chr7;chr7;chr7;chr7;chr7;chr7;chr7;chr7;chr7;chr7;chr7;chr7;chr7;chr7;chr7;chr7;chr7;chr7;chr7;chr7;chr7;chr7;chr7;chr7…	25267704;25268387;25270835;25270835;25278422;25279641;25282179;25282179;25282810;25283217;25284670;25284849;25284849;25284849;25284849;25284849;25284849;25284849;25285079;25285079;25285079;25285079;25285079;25285079;25285410;25285410;25285410;25285410;25285410;25285634;25285634;25285634;25285634;25285634;25285823;25285898;25285898;25285898;25285898;25286807;25286807;25286807;25286807;25286807;252…	25267756;25268544;25271272;25273633;25278633;25279731;25282916;25282916;25282916;25283405;25284998;25284998;25284998;25284998;25284932;25284969;25284998;25284998;25285195;25285313;25285313;25285313;25285313;25285313;25285539;25285539;25285539;25285539;25285539;25285684;25285816;25285816;25285816;25285816;25286063;25286063;25286063;25286063;25286063;25287009;25287009;25287009;25287009;25287009;252…	+;+;+;+;+;+;+;+;+;+;+;+;+;+;+;+;+;+;+;+;+;+;+;+;+;+;+;+;+;+;+;+;+;+;+;+;+;+;+;+;+;+;+;+;+;+;+;+;+;+;+;+;+;+;+;+;+;+;+;+;+;+;+;+;+;+;+;+;+;+;+;+;+;+;+;+;+;+;+;+;+;+;+;+;+;+;+;+;+;+;+;+;+;+;+;+;+;+;+;+;+;+;+;+;+;+;+;+;+;+;+;+;+;+	10294	chr7:25267704-25294159	2752.85	2783.25	2960.26	2424.08	2405.07	2412.58	2623.01	-0.214926	0.0553584	-3.88245	0.000103411	0.0203891
212	ENSMUSG00000108800.1	1700011C11Rik	RIKEN cDNA 1700011C11 gene [Source:MGI Symbol;Acc:MGI:1922701]	chr7;chr7;chr7	71961173;71969008;72027095	71961256;71969065;72027317	+;+;+	365	chr7:71961173-72027317	6.7213	6.65849	8.06335	28.6434	52.7428	26.02	21.4749	0.307833	0.0793412	3.87986	0.000104516	0.0205098
213	ENSMUSG00000053754.14	Chd8	chromodomain helicase DNA binding protein 8 [Source:MGI Symbol;Acc:MGI:1915022]	chr14;chr14;chr14;chr14;chr14;chr14;chr14;chr14;chr14;chr14;chr14;chr14;chr14;chr14;chr14;chr14;chr14;chr14;chr14;chr14;chr14;chr14;chr14;chr14;chr14;chr14;chr14;chr14;chr14;chr14;chr14;chr14;chr14;chr14;chr14;chr14;chr14;chr14;chr14;chr14;chr14;chr14;chr14;chr14;chr14;chr14;chr14;chr14;chr14;chr14;chr14;chr14;chr14;chr14;chr14;chr14;chr14;chr14;chr14;chr14;chr14;chr14;chr14;chr14;chr14;chr14;chr…	52198151;52198151;52198450;52198476;52198948;52199766;52201631;52201631;52201631;52201631;52201631;52201705;52202144;52202144;52202144;52202504;52202504;52202504;52202504;52203725;52203877;52203877;52203877;52203877;52203877;52203877;52204433;52204433;52204433;52204433;52204433;52204433;52204433;52204790;52204790;52204790;52205596;52205596;52205596;52205596;52205596;52205741;52206851;52206851;522…	52199152;52199152;52199152;52199152;52199152;52202617;52201747;52202617;52202617;52201747;52201747;52201747;52202323;52202323;52202323;52202617;52202596;52202617;52202617;52204179;52204179;52204179;52204179;52204179;52204179;52204179;52205506;52204584;52204627;52205506;52205804;52204584;52204584;52205506;52205506;52205506;52205804;52205804;52206097;52205804;52205804;52205804;52207556;52207058;522…	-;-;-;-;-;-;-;-;-;-;-;-;-;-;-;-;-;-;-;-;-;-;-;-;-;-;-;-;-;-;-;-;-;-;-;-;-;-;-;-;-;-;-;-;-;-;-;-;-;-;-;-;-;-;-;-;-;-;-;-;-;-;-;-;-;-;-;-;-;-;-;-;-;-;-;-;-;-;-;-;-;-;-;-;-;-;-;-;-;-;-;-;-;-;-;-;-;-;-;-;-;-;-;-;-;-;-;-;-;-;-;-;-;-;-;-;-;-;-;-;-;-;-;-;-;-;-;-;-;-;-;-;-;-;-;-;-;-;-	16523	chr14:52198151-52257780	3441.31	3525.2	3730.31	2964.06	3094.56	3075.57	3305.17	-0.212563	0.0549471	-3.8685	0.000109508	0.0213885
214	ENSMUSG00000110841.1	Gpx4-ps2	glutathione peroxidase 4, pseudogene 2 [Source:MGI Symbol;Acc:MGI:3779731]	chr10;chr10	45875291;45875305	45875845;45876086	+;+	796	chr10:45875291-45876086	1347.14	1410.65	1350.61	1689.96	1713.66	1573.69	1514.29	0.250633	0.0648294	3.86605	0.000110613	0.0214034
215	ENSMUSG00000060126.14	Tpt1	tumor protein, translationally-controlled 1 [Source:MGI Symbol;Acc:MGI:104890]	chr14;chr14;chr14;chr14;chr14;chr14;chr14;chr14;chr14;chr14;chr14;chr14;chr14;chr14;chr14;chr14;chr14;chr14;chr14;chr14;chr14;chr14;chr14;chr14;chr14;chr14;chr14;chr14;chr14	75845093;75845302;75845331;75845332;75845355;75845617;75845617;75845617;75845617;75845900;75845919;75846185;75846203;75846203;75846203;75846203;75846203;75846694;75846694;75846694;75846694;75846694;75846694;75847244;75847244;75847244;75848099;75848099;75848099	75845456;75845456;75845456;75845456;75845456;75845969;75845690;75845690;75845690;75845947;75846393;75846393;75846393;75846393;75846393;75846892;75846393;75846777;75846987;75847088;75846799;75846799;75846799;75847360;75847360;75847360;75848297;75848525;75848415	+;+;+;+;+;+;+;+;+;+;+;+;+;+;+;+;+;+;+;+;+;+;+;+;+;+;+;+;+	2380	chr14:75845093-75848525	7509.62	7886.51	7057.44	9042.83	8602.83	8592.86	8115.35	0.21013	0.0543455	3.86656	0.00011038	0.0214034
216	ENSMUSG00000020014.17	Cfap54	cilia and flagella associated protein 54 [Source:MGI Symbol;Acc:MGI:1922208]	chr10;chr10;chr10;chr10;chr10;chr10;chr10;chr10;chr10;chr10;chr10;chr10;chr10;chr10;chr10;chr10;chr10;chr10;chr10;chr10;chr10;chr10;chr10;chr10;chr10;chr10;chr10;chr10;chr10;chr10;chr10;chr10;chr10;chr10;chr10;chr10;chr10;chr10;chr10;chr10;chr10;chr10;chr10;chr10;chr10;chr10;chr10;chr10;chr10;chr10;chr10;chr10;chr10;chr10;chr10;chr10;chr10;chr10;chr10;chr10;chr10;chr10;chr10;chr10;chr10;chr10;chr…	92775619;92776179;92796753;92800322;92801130;92801130;92801130;92815881;92815881;92815881;92821025;92821025;92821025;92829653;92829653;92829653;92836318;92836318;92836318;92839390;92839390;92868723;92868723;92870587;92870587;92874945;92874945;92875939;92875939;92878457;92878457;92884688;92884688;92884947;92884947;92885269;92885269;92886237;92886237;92887615;92887615;92897286;92898998;92898998;929…	92776298;92776298;92798308;92800428;92801219;92801219;92801219;92816022;92816022;92816022;92821131;92821131;92821131;92829820;92829820;92829820;92836346;92836538;92836538;92839563;92839563;92868864;92868864;92870685;92870685;92875032;92875032;92876044;92876044;92878612;92878612;92884814;92884814;92885123;92885123;92885426;92885426;92886384;92886384;92887717;92887717;92899167;92899167;92899167;929…	-;-;-;-;-;-;-;-;-;-;-;-;-;-;-;-;-;-;-;-;-;-;-;-;-;-;-;-;-;-;-;-;-;-;-;-;-;-;-;-;-;-;-;-;-;-;-;-;-;-;-;-;-;-;-;-;-;-;-;-;-;-;-;-;-;-;-;-;-;-;-;-;-;-;-;-;-;-;-;-;-;-;-;-;-;-;-;-;-;-;-;-;-;-;-;-;-;-;-;-;-;-;-;-;-;-;-;-;-;-;-;-;-;-;-;-;-;-;-;-;-;-;-;-;-;-;-;-;-;-;-;-;-;-;-;-;-;-;-;-;-;-;-;-;-;-;-;-;-;-;-;-;-;-;-;-;-;-;-;-;-;-;-;-;-;-;-;-;-;-;-;-;-;-;-;-;-;-;-;-;-;-;-;-;-;-;-;-;-;-;-;-;-;-;-;-;-;-;-;-…	14645	chr10:92775619-93081618	6453.41	6305.59	6607.91	5613.05	5788.28	5634.9	6067.19	-0.17657	0.0457364	-3.86059	0.000113112	0.0217857
217	ENSMUSG00000029713.15	Gnb2	guanine nucleotide binding protein (G protein), beta 2 [Source:MGI Symbol;Acc:MGI:95784]	chr5;chr5;chr5;chr5;chr5;chr5;chr5;chr5;chr5;chr5;chr5;chr5;chr5;chr5;chr5;chr5;chr5;chr5;chr5;chr5;chr5;chr5;chr5;chr5;chr5;chr5;chr5;chr5;chr5;chr5;chr5;chr5;chr5;chr5;chr5;chr5;chr5;chr5;chr5;chr5;chr5;chr5;chr5;chr5;chr5;chr5;chr5;chr5;chr5;chr5;chr5;chr5;chr5;chr5;chr5;chr5;chr5;chr5;chr5;chr5;chr5;chr5;chr5;chr5;chr5;chr5;chr5;chr5;chr5;chr5;chr5;chr5;chr5;chr5;chr5;chr5;chr5;chr5;chr5;chr5…	137528127;137528128;137528131;137528148;137528157;137528158;137528503;137528503;137528503;137528565;137528691;137528691;137528691;137528691;137528691;137528691;137528691;137528691;137528691;137528691;137528772;137528796;137528873;137529004;137529004;137529004;137529004;137529004;137529004;137529004;137529004;137529004;137529004;137529004;137529020;137529138;137529443;137529443;137529443;137529443…	137528609;137528609;137528609;137528609;137528609;137528609;137528609;137528609;137528609;137528609;137528907;137528907;137528907;137528907;137528907;137528907;137528907;137528907;137528920;137528907;137529509;137528907;137528907;137529205;137529509;137529205;137529205;137529205;137529205;137529205;137529205;137529205;137529205;137529205;137529205;137529205;137529509;137529509;137529509;137529509…	-;-;-;-;-;-;-;-;-;-;-;-;-;-;-;-;-;-;-;-;-;-;-;-;-;-;-;-;-;-;-;-;-;-;-;-;-;-;-;-;-;-;-;-;-;-;-;-;-;-;-;-;-;-;-;-;-;-;-;-;-;-;-;-;-;-;-;-;-;-;-;-;-;-;-;-;-;-;-;-;-;-;-;-;-;-;-;-;-;-;-;-;-;-;-;-;-;-;-;-;-;-;-;-	3402	chr5:137528127-137533510	4477.35	4352.75	4253.41	5057.15	5002.89	4905.3	4674.81	0.184303	0.0477773	3.85756	0.000114526	0.0219563
218	ENSMUSG00000038011.15	Dnah10	dynein, axonemal, heavy chain 10 [Source:MGI Symbol;Acc:MGI:1860299]	chr5;chr5;chr5;chr5;chr5;chr5;chr5;chr5;chr5;chr5;chr5;chr5;chr5;chr5;chr5;chr5;chr5;chr5;chr5;chr5;chr5;chr5;chr5;chr5;chr5;chr5;chr5;chr5;chr5;chr5;chr5;chr5;chr5;chr5;chr5;chr5;chr5;chr5;chr5;chr5;chr5;chr5;chr5;chr5;chr5;chr5;chr5;chr5;chr5;chr5;chr5;chr5;chr5;chr5;chr5;chr5;chr5;chr5;chr5;chr5;chr5;chr5;chr5;chr5;chr5;chr5;chr5;chr5;chr5;chr5;chr5;chr5;chr5;chr5;chr5;chr5;chr5;chr5;chr5;chr5…	124725085;124725085;124726828;124726828;124729063;124729063;124730052;124730052;124731391;124731391;124732294;124732294;124734447;124734447;124736803;124736803;124741888;124741888;124743531;124743531;124746543;124746543;124747603;124748391;124748391;124750761;124750761;124753168;124753168;124754207;124754207;124755654;124755654;124758247;124758247;124760017;124760017;124760888;124760888;124762127…	124725380;124725380;124726908;124726908;124729163;124729163;124730160;124730160;124731506;124731506;124732516;124732516;124734604;124734604;124737033;124737033;124742078;124742078;124743729;124743729;124746737;124746737;124747773;124748567;124748567;124750886;124750886;124753340;124753340;124754358;124754358;124755818;124755818;124758454;124758454;124760173;124760173;124761364;124761364;124762285…	+;+;+;+;+;+;+;+;+;+;+;+;+;+;+;+;+;+;+;+;+;+;+;+;+;+;+;+;+;+;+;+;+;+;+;+;+;+;+;+;+;+;+;+;+;+;+;+;+;+;+;+;+;+;+;+;+;+;+;+;+;+;+;+;+;+;+;+;+;+;+;+;+;+;+;+;+;+;+;+;+;+;+;+;+;+;+;+;+;+;+;+;+;+;+;+;+;+;+;+;+;+;+;+;+;+;+;+;+;+;+;+;+;+;+;+;+;+;+;+;+;+;+;+;+;+;+;+;+;+;+;+;+;+;+;+;+;+;+;+;+;+;+;+;+;+;+;+;+;+;+;+;+;+;+;+;+;+;+;+;+;+;+;+;+;+;+;+;+;+;+;+;+;+;+;+;+;+;+;+;+;+;+;+;+;+;+;+;+;+;+;+;+;+	16086	chr5:124725085-124834308	6799.08	6878.22	7440.45	5820.98	6032.82	6230.24	6533.63	-0.209254	0.0542761	-3.85536	0.000115561	0.0220532
219	ENSMUSG00000049760.5	2410015M20Rik	RIKEN cDNA 2410015M20 gene [Source:MGI Symbol;Acc:MGI:2442174]	chr17;chr17;chr17;chr17	56607452;56608638;56608846;56609640	56607841;56608692;56609023;56609771	-;-;-;-	755	chr17:56607452-56609771	4779.81	5237.38	4594.09	5655.48	5751.84	5886.77	5317.56	0.224811	0.0583502	3.85279	0.000116781	0.0221842
220	ENSMUSG00000021134.17	Srsf5	serine/arginine-rich splicing factor 5 [Source:MGI Symbol;Acc:MGI:98287]	chr12;chr12;chr12;chr12;chr12;chr12;chr12;chr12;chr12;chr12;chr12;chr12;chr12;chr12;chr12;chr12;chr12;chr12;chr12;chr12;chr12;chr12;chr12;chr12;chr12;chr12;chr12;chr12;chr12;chr12;chr12;chr12;chr12;chr12;chr12;chr12;chr12;chr12;chr12;chr12;chr12;chr12;chr12;chr12;chr12;chr12;chr12;chr12;chr12;chr12;chr12;chr12;chr12;chr12;chr12;chr12;chr12;chr12;chr12;chr12;chr12;chr12;chr12;chr12;chr12;chr12;chr…	80945504;80945520;80945520;80945532;80945532;80945532;80945534;80945548;80945570;80945579;80945585;80945602;80945602;80946376;80946576;80946576;80946576;80946576;80946576;80946576;80946576;80946576;80946576;80946576;80946576;80947116;80947311;80947311;80947311;80947311;80947311;80947311;80947311;80947311;80947496;80947496;80947496;80947496;80947496;80947496;80947496;80947496;80947496;80947496;809…	80945672;80945580;80945580;80945668;80945672;80945668;80945798;80945672;80945672;80945672;80945798;80945672;80945672;80947381;80946720;80946970;80946720;80946720;80946848;80946720;80946720;80946720;80946720;80946720;80946720;80947381;80947381;80947381;80947381;80947381;80947381;80947381;80947381;80947381;80947594;80947594;80947528;80947594;80947594;80947594;80949168;80947594;80947594;80947594;809…	+;+;+;+;+;+;+;+;+;+;+;+;+;+;+;+;+;+;+;+;+;+;+;+;+;+;+;+;+;+;+;+;+;+;+;+;+;+;+;+;+;+;+;+;+;+;+;+;+;+;+;+;+;+;+;+;+;+;+;+;+;+;+;+;+;+;+;+;+;+;+;+;+	3988	chr12:80945504-80950507	4137.44	4448.82	4679.77	3708.79	3677.61	3824.95	4079.56	-0.224466	0.0583604	-3.84621	0.000119957	0.0226839
221	ENSMUSG00000040488.17	Ltbp4	latent transforming growth factor beta binding protein 4 [Source:MGI Symbol;Acc:MGI:1321395]	chr7;chr7;chr7;chr7;chr7;chr7;chr7;chr7;chr7;chr7;chr7;chr7;chr7;chr7;chr7;chr7;chr7;chr7;chr7;chr7;chr7;chr7;chr7;chr7;chr7;chr7;chr7;chr7;chr7;chr7;chr7;chr7;chr7;chr7;chr7;chr7;chr7;chr7;chr7;chr7;chr7;chr7;chr7;chr7;chr7;chr7;chr7;chr7;chr7;chr7;chr7;chr7;chr7;chr7;chr7;chr7;chr7;chr7;chr7;chr7;chr7;chr7;chr7;chr7;chr7;chr7;chr7;chr7;chr7;chr7;chr7;chr7;chr7;chr7;chr7;chr7;chr7;chr7;chr7;chr7…	27305136;27305140;27305142;27305998;27306067;27306067;27306067;27306079;27306562;27306562;27306562;27306562;27306562;27306623;27307560;27307768;27307768;27307768;27307768;27307768;27308921;27308921;27308921;27308921;27308921;27308961;27309286;27309286;27309286;27309286;27309286;27309286;27310181;27310181;27310181;27310181;27310181;27310181;27310181;27310521;27310521;27310521;27310521;27310521;273…	27305550;27305550;27305550;27306219;27306219;27306219;27306219;27306219;27306970;27306942;27306942;27306942;27306942;27306942;27307920;27307920;27307920;27307920;27307920;27307920;27309067;27309067;27309067;27309067;27309067;27309067;27309414;27309414;27309414;27309414;27309414;27309414;27310252;27310462;27310252;27310252;27310252;27310252;27310252;27310659;27310678;27310787;27310787;27310787;273…	-;-;-;-;-;-;-;-;-;-;-;-;-;-;-;-;-;-;-;-;-;-;-;-;-;-;-;-;-;-;-;-;-;-;-;-;-;-;-;-;-;-;-;-;-;-;-;-;-;-;-;-;-;-;-;-;-;-;-;-;-;-;-;-;-;-;-;-;-;-;-;-;-;-;-;-;-;-;-;-;-;-;-;-;-;-;-;-;-;-;-;-;-;-;-;-;-;-;-;-;-;-;-;-;-;-;-;-;-;-;-;-;-;-;-;-;-;-;-;-;-;-;-;-;-;-;-;-;-;-;-;-;-;-;-;-;-;-;-;-;-;-;-;-;-;-;-;-;-;-;-;-;-;-;-;-;-;-;-;-;-;-;-;-;-;-;-;-;-;-;-;-;-;-;-;-;-;-;-;-;-;-;-;-;-	6463	chr7:27305136-27337692	1170.47	1257.5	1444.35	1081.02	912.93	851.375	1119.61	-0.349025	0.0908987	-3.83971	0.00012318	0.023188
222	ENSMUSG00000115310.1	Gm35360	predicted gene, 35360 [Source:MGI Symbol;Acc:MGI:5594519]	chr14;chr14;chr14;chr14;chr14;chr14;chr14	47805235;47805313;47814300;47814300;47822694;47822906;47822906	47805344;47805344;47814555;47814555;47822799;47823104;47823104	+;+;+;+;+;+;+	671	chr14:47805235-47823104	27.8454	30.4388	31.2455	72.1389	61.3734	74.9377	49.6633	0.401408	0.104633	3.83634	0.00012488	0.0234021
223	ENSMUSG00000066036.14	Ubr4	ubiquitin protein ligase E3 component n-recognin 4 [Source:MGI Symbol;Acc:MGI:1916366]	chr4;chr4;chr4;chr4;chr4;chr4;chr4;chr4;chr4;chr4;chr4;chr4;chr4;chr4;chr4;chr4;chr4;chr4;chr4;chr4;chr4;chr4;chr4;chr4;chr4;chr4;chr4;chr4;chr4;chr4;chr4;chr4;chr4;chr4;chr4;chr4;chr4;chr4;chr4;chr4;chr4;chr4;chr4;chr4;chr4;chr4;chr4;chr4;chr4;chr4;chr4;chr4;chr4;chr4;chr4;chr4;chr4;chr4;chr4;chr4;chr4;chr4;chr4;chr4;chr4;chr4;chr4;chr4;chr4;chr4;chr4;chr4;chr4;chr4;chr4;chr4;chr4;chr4;chr4;chr4…	139352609;139380659;139380659;139380669;139388368;139388368;139388368;139390840;139390840;139390840;139391785;139391785;139391785;139392020;139392020;139392020;139392784;139392784;139392784;139393017;139393017;139393017;139393295;139393295;139393295;139396557;139396557;139396557;139397153;139397153;139397153;139397294;139397294;139397294;139399562;139399562;139399797;139399797;139400325;139400325…	139352717;139380862;139380862;139380862;139388465;139388465;139388465;139390943;139390943;139390943;139391914;139391914;139391914;139392159;139392159;139392159;139392886;139392886;139392886;139393158;139393158;139393158;139393419;139393419;139393419;139396681;139396681;139396681;139397212;139397212;139397212;139397698;139397484;139397484;139399661;139399661;139399934;139399934;139400442;139400442…	+;+;+;+;+;+;+;+;+;+;+;+;+;+;+;+;+;+;+;+;+;+;+;+;+;+;+;+;+;+;+;+;+;+;+;+;+;+;+;+;+;+;+;+;+;+;+;+;+;+;+;+;+;+;+;+;+;+;+;+;+;+;+;+;+;+;+;+;+;+;+;+;+;+;+;+;+;+;+;+;+;+;+;+;+;+;+;+;+;+;+;+;+;+;+;+;+;+;+;+;+;+;+;+;+;+;+;+;+;+;+;+;+;+;+;+;+;+;+;+;+;+;+;+;+;+;+;+;+;+;+;+;+;+;+;+;+;+;+;+;+;+;+;+;+;+;+;+;+;+;+;+;+;+;+;+;+;+;+;+;+;+;+;+;+;+;+;+;+;+;+;+;+;+;+;+;+;+;+;+;+;+;+;+;+;+;+;+;+;+;+;+;+;+;+;+;+;+;+;+…	17997	chr4:139352609-139489588	35119.8	36244.1	39773.5	29965.2	31896	32562.5	34260.2	-0.218303	0.0569849	-3.83089	0.00012768	0.0237413
224	ENSMUSG00000045482.16	Trrap	transformation/transcription domain-associated protein [Source:MGI Symbol;Acc:MGI:2153272]	chr5;chr5;chr5;chr5;chr5;chr5;chr5;chr5;chr5;chr5;chr5;chr5;chr5;chr5;chr5;chr5;chr5;chr5;chr5;chr5;chr5;chr5;chr5;chr5;chr5;chr5;chr5;chr5;chr5;chr5;chr5;chr5;chr5;chr5;chr5;chr5;chr5;chr5;chr5;chr5;chr5;chr5;chr5;chr5;chr5;chr5;chr5;chr5;chr5;chr5;chr5;chr5;chr5;chr5;chr5;chr5;chr5;chr5;chr5;chr5;chr5;chr5;chr5;chr5;chr5;chr5;chr5;chr5;chr5;chr5;chr5;chr5;chr5;chr5;chr5;chr5;chr5;chr5;chr5;chr5…	144767732;144768092;144768544;144768794;144771089;144771089;144771089;144771089;144771089;144771150;144771608;144771608;144771608;144771608;144771608;144771608;144777103;144777103;144777103;144777103;144777103;144777103;144777881;144777881;144777881;144777881;144777881;144779984;144779984;144779984;144779984;144779984;144781976;144781976;144781976;144781976;144781976;144782196;144782196;144782196…	144768691;144768245;144768721;144768847;144771249;144771249;144771249;144771249;144771249;144771249;144771657;144771657;144771657;144771657;144771657;144771657;144777213;144777213;144777213;144777128;144777213;144777213;144777985;144777985;144777985;144777985;144777985;144780067;144780067;144780067;144780067;144780067;144782032;144782032;144782032;144782032;144782032;144782321;144782321;144782321…	+;+;+;+;+;+;+;+;+;+;+;+;+;+;+;+;+;+;+;+;+;+;+;+;+;+;+;+;+;+;+;+;+;+;+;+;+;+;+;+;+;+;+;+;+;+;+;+;+;+;+;+;+;+;+;+;+;+;+;+;+;+;+;+;+;+;+;+;+;+;+;+;+;+;+;+;+;+;+;+;+;+;+;+;+;+;+;+;+;+;+;+;+;+;+;+;+;+;+;+;+;+;+;+;+;+;+;+;+;+;+;+;+;+;+;+;+;+;+;+;+;+;+;+;+;+;+;+;+;+;+;+;+;+;+;+;+;+;+;+;+;+;+;+;+;+;+;+;+;+;+;+;+;+;+;+;+;+;+;+;+;+;+;+;+;+;+;+;+;+;+;+;+;+;+;+;+;+;+;+;+;+;+;+;+;+;+;+;+;+;+;+;+;+;+;+;+;+;+;+…	20859	chr5:144767732-144859778	7332.94	8448.67	9211.37	6660.12	6512.3	6958.8	7520.7	-0.274794	0.0717571	-3.8295	0.000128402	0.0237413
225	ENSMUSG00000037247.3	Pldi	polymorphic derived intron containing [Source:MGI Symbol;Acc:MGI:1920866]	chr10;chr10;chr10	60928226;60929315;60937930	60928806;60929383;60938132	-;-;-	853	chr10:60928226-60938132	543.465	612.581	580.561	756.398	714.425	788.927	666.06	0.316065	0.0825236	3.82999	0.000128148	0.0237413
226	ENSMUSG00000022760.17	Thap7	THAP domain containing 7 [Source:MGI Symbol;Acc:MGI:1916259]	chr16;chr16;chr16;chr16;chr16;chr16;chr16;chr16;chr16;chr16;chr16;chr16;chr16;chr16;chr16;chr16;chr16;chr16;chr16;chr16;chr16;chr16;chr16;chr16;chr16;chr16;chr16;chr16;chr16;chr16;chr16;chr16;chr16;chr16;chr16;chr16;chr16	17527982;17528078;17528186;17528186;17528250;17528251;17528344;17528501;17528582;17528933;17528935;17528935;17528935;17528935;17528935;17528935;17529003;17530230;17530230;17530230;17530230;17530230;17530230;17530230;17530230;17530230;17530678;17530678;17530684;17530778;17530778;17530778;17530778;17530978;17531025;17531025;17531025	17528740;17528740;17528740;17528740;17528740;17528740;17528740;17528740;17528740;17529075;17529075;17529148;17529075;17529075;17529075;17529075;17529075;17530656;17530777;17530385;17530681;17530385;17530385;17530385;17530385;17530385;17530857;17530752;17530791;17531055;17531052;17530857;17530857;17531047;17531038;17531112;17531136	-;-;-;-;-;-;-;-;-;-;-;-;-;-;-;-;-;-;-;-;-;-;-;-;-;-;-;-;-;-;-;-;-;-;-;-;-	1882	chr16:17527982-17531136	1581.43	1555.23	1528	1894.71	1922.71	1769.36	1708.57	0.237846	0.0621844	3.82485	0.00013085	0.0240868
227	ENSMUSG00000068629.4	Gm6155	predicted pseudogene 6155 [Source:MGI Symbol;Acc:MGI:3643981]	chr7	84834539	84834879	-	341	chr7:84834539-84834879	22.0843	27.5852	25.198	71.0781	58.4966	57.2441	43.6144	0.38927	0.101838	3.82243	0.000132142	0.0241113
228	ENSMUSG00000079580.8	Tmem217	transmembrane protein 217 [Source:MGI Symbol;Acc:MGI:3646280]	chr17;chr17;chr17;chr17;chr17	29526033;29526033;29545485;29549509;29549509	29526759;29526759;29545576;29549593;29549593	-;-;-;-;-	904	chr17:29526033-29549593	704.777	417.582	370.914	898.554	822.788	808.703	670.553	0.420469	0.109987	3.82291	0.000131887	0.0241113
229	ENSMUSG00000040225.15	Prrc2c	proline-rich coiled-coil 2C [Source:MGI Symbol;Acc:MGI:1913754]	chr1;chr1;chr1;chr1;chr1;chr1;chr1;chr1;chr1;chr1;chr1;chr1;chr1;chr1;chr1;chr1;chr1;chr1;chr1;chr1;chr1;chr1;chr1;chr1;chr1;chr1;chr1;chr1;chr1;chr1;chr1;chr1;chr1;chr1;chr1;chr1;chr1;chr1;chr1;chr1;chr1;chr1;chr1;chr1;chr1;chr1;chr1;chr1;chr1;chr1;chr1;chr1;chr1;chr1;chr1;chr1;chr1;chr1;chr1;chr1;chr1;chr1;chr1;chr1;chr1;chr1;chr1;chr1;chr1;chr1;chr1;chr1;chr1;chr1;chr1;chr1;chr1;chr1;chr1;chr1…	162670725;162670727;162671785;162671788;162672889;162673402;162674099;162674103;162675605;162675605;162675605;162676691;162676691;162676691;162676691;162676691;162676691;162677355;162677355;162677355;162677355;162677355;162677355;162678010;162678010;162678010;162678010;162678010;162678010;162679485;162679500;162679500;162679500;162679500;162679500;162679826;162679826;162679826;162679826;162679826…	162673656;162673656;162673656;162673656;162673656;162673656;162674151;162674151;162675841;162675841;162675841;162676817;162676817;162676817;162676817;162676817;162676817;162677458;162677458;162677458;162677458;162677458;162677458;162678228;162678228;162678228;162678228;162678228;162678228;162679607;162679607;162679607;162679607;162679607;162679607;162680057;162680057;162680057;162680057;162680057…	-;-;-;-;-;-;-;-;-;-;-;-;-;-;-;-;-;-;-;-;-;-;-;-;-;-;-;-;-;-;-;-;-;-;-;-;-;-;-;-;-;-;-;-;-;-;-;-;-;-;-;-;-;-;-;-;-;-;-;-;-;-;-;-;-;-;-;-;-;-;-;-;-;-;-;-;-;-;-;-;-;-;-;-;-;-;-;-;-;-;-;-;-;-;-;-;-;-;-;-;-;-;-;-;-;-;-;-;-;-;-;-;-;-;-;-;-;-;-;-;-;-;-;-;-;-;-;-;-;-;-;-;-;-;-;-;-;-;-;-;-;-;-;-;-;-;-;-;-;-;-;-;-;-;-;-;-;-;-;-;-;-;-;-;-;-;-;-;-;-;-;-;-;-;-;-;-;-;-;-;-;-;-;-;-;-;-;-;-;-;-;-;-;-;-;-;-;-;-;-…	16092	chr1:162670725-162740556	5413.53	5654.01	6230.95	4746.32	4986.59	4799.14	5305.09	-0.230769	0.0604996	-3.8144	0.000136514	0.0247312
230	ENSMUSG00000085236.3	2610206C17Rik	RIKEN cDNA 2610206C17 gene [Source:MGI Symbol;Acc:MGI:1919745]	chr7;chr7;chr7;chr7;chr7;chr7;chr7;chr7;chr7;chr7	84689640;84736995;84753127;84764875;84764875;84765259;84765259;84775215;84775703;84778955	84689814;84737139;84753227;84764900;84764900;84765294;84765294;84776549;84776020;84779053	+;+;+;+;+;+;+;+;+;+	1917	chr7:84689640-84779053	67.213	46.6094	50.3959	101.843	107.403	118.651	82.0194	0.416939	0.109318	3.81401	0.000136728	0.0247312
231	ENSMUSG00000020268.13	Lyrm7	LYR motif containing 7 [Source:MGI Symbol;Acc:MGI:1922780]	chr11;chr11;chr11;chr11;chr11;chr11;chr11;chr11;chr11;chr11;chr11;chr11;chr11;chr11;chr11;chr11;chr11;chr11;chr11;chr11;chr11;chr11;chr11;chr11;chr11;chr11;chr11;chr11	54826866;54832487;54834575;54839812;54839813;54840930;54841092;54841132;54848579;54848579;54848579;54848579;54848579;54850174;54850345;54850345;54850345;54850345;54850345;54853227;54853227;54853227;54853227;54860552;54860552;54860552;54860552;54860552	54827065;54832640;54834857;54841202;54841202;54841202;54841202;54841202;54848660;54849396;54848660;54848660;54848660;54850415;54850412;54850486;54850415;54850415;54850415;54853299;54853299;54853299;54853299;54860585;54860609;54860588;54860608;54860916	-;-;-;-;-;-;-;-;-;-;-;-;-;-;-;-;-;-;-;-;-;-;-;-;-;-;-;-	3597	chr11:54826866-54860916	1295.29	1135.75	1086.54	1543.56	1877.64	1391.55	1388.39	0.351268	0.0922283	3.80868	0.000139712	0.0251615
232	ENSMUSG00000045350.15	Fam186a	family with sequence similarity 186, member A [Source:MGI Symbol;Acc:MGI:2685766]	chr15;chr15;chr15;chr15;chr15;chr15;chr15;chr15;chr15;chr15;chr15;chr15	99918348;99918353;99927700;99927700;99929830;99929830;99931492;99933519;99939798;99954750;99955443;99966750	99918472;99918472;99927879;99927879;99929978;99929978;99931796;99933711;99947775;99954920;99955659;99967061	-;-;-;-;-;-;-;-;-;-;-;-	9630	chr15:99918348-99967061	3150.37	3150.42	3219.29	2717.94	2576.72	2828.9	2940.61	-0.21331	0.0560345	-3.80677	0.000140795	0.0252471
233	ENSMUSG00000106086.1	Gm43352	predicted gene 43352 [Source:MGI Symbol;Acc:MGI:5663489]	chr3	131109026	131112090	-	3065	chr3:131109026-131112090	1172.39	1278.43	1257.88	1496.88	1540.09	1464.41	1368.35	0.251891	0.0662037	3.8048	0.000141921	0.0253399
234	ENSMUSG00000047518.3	Slfnl1	schlafen like 1 [Source:MGI Symbol;Acc:MGI:3045330]	chr4;chr4;chr4;chr4;chr4	120532231;120533018;120534945;120535679;120536398	120532482;120533588;120535475;120535822;120536661	+;+;+;+;+	1762	chr4:120532231-120536661	13229.5	12571.2	12739.1	14168.9	14656.7	14522.3	13648	0.163013	0.0428986	3.79996	0.000144717	0.0255803
235	ENSMUSG00000035623.14	Rsf1	remodeling and spacing factor 1 [Source:MGI Symbol;Acc:MGI:2682305]	chr7;chr7;chr7;chr7;chr7;chr7;chr7;chr7;chr7;chr7;chr7;chr7;chr7;chr7;chr7;chr7;chr7;chr7;chr7;chr7;chr7;chr7;chr7;chr7;chr7;chr7;chr7;chr7;chr7;chr7;chr7;chr7;chr7;chr7;chr7;chr7;chr7;chr7;chr7;chr7;chr7;chr7;chr7;chr7;chr7;chr7;chr7;chr7;chr7;chr7;chr7;chr7;chr7;chr7;chr7;chr7;chr7;chr7;chr7;chr7;chr7;chr7	97579889;97579897;97579897;97579907;97616843;97616843;97616843;97631409;97636377;97636377;97636377;97639305;97639305;97639305;97653053;97653053;97657280;97660813;97660813;97662552;97663578;97664560;97664560;97664560;97669492;97669769;97669769;97669769;97669847;97670803;97670803;97670803;97670803;97674581;97674581;97674581;97674581;97674581;97674745;97676156;97676156;97676156;97676156;97676156;976…	97582973;97580105;97580105;97580105;97616934;97616934;97616934;97631619;97636469;97636469;97636469;97639463;97639510;97639510;97653207;97653207;97660914;97662581;97662581;97662581;97663610;97664766;97664766;97664766;97669873;97669873;97669873;97670882;97669873;97670882;97670882;97670882;97670882;97674635;97674635;97674635;97674635;97674635;97674800;97676265;97676180;97676265;97676265;97676265;976…	+;+;+;+;+;+;+;+;+;+;+;+;+;+;+;+;+;+;+;+;+;+;+;+;+;+;+;+;+;+;+;+;+;+;+;+;+;+;+;+;+;+;+;+;+;+;+;+;+;+;+;+;+;+;+;+;+;+;+;+;+;+	19039	chr7:97579889-97692778	2590.58	2502.64	2555.07	2133.4	2170.13	2247.09	2366.49	-0.208751	0.0549197	-3.80103	0.000144098	0.0255803
236	ENSMUSG00000042734.6	Ttc9	tetratricopeptide repeat domain 9 [Source:MGI Symbol;Acc:MGI:1916730]	chr12;chr12;chr12;chr12;chr12;chr12;chr12	81631249;81631369;81660566;81660566;81663516;81663516;81664461	81631801;81631801;81660748;81660748;81664436;81664941;81667557	+;+;+;+;+;+;+	4778	chr12:81631249-81667557	1471.97	1266.06	1347.59	1771.65	1674.34	1626.77	1526.4	0.27431	0.0722003	3.79929	0.000145112	0.0255803
237	ENSMUSG00000026185.8	Igfbp5	insulin-like growth factor binding protein 5 [Source:MGI Symbol;Acc:MGI:96440]	chr1;chr1;chr1;chr1;chr1;chr1;chr1;chr1;chr1;chr1	72857932;72858065;72860049;72862334;72863143;72863143;72863851;72863851;72873806;72873806	72862508;72859209;72862189;72862508;72863262;72863262;72864080;72864080;72874275;72874884	-;-;-;-;-;-;-;-;-;-	6006	chr1:72857932-72874884	358.149	302.486	318.502	218.539	91.1012	180.059	244.806	-0.414062	0.109122	-3.79448	0.000147956	0.0259716
238	ENSMUSG00000063457.14	Rps15	ribosomal protein S15 [Source:MGI Symbol;Acc:MGI:98117]	chr10;chr10;chr10;chr10;chr10;chr10;chr10	80292453;80292645;80292775;80293642;80293642;80293967;80293967	80292483;80292860;80292860;80293876;80293876;80294087;80294114	+;+;+;+;+;+;+	630	chr10:80292453-80294114	3622.78	3919.95	3488.41	4215.89	4842.75	4349.51	4073.21	0.253078	0.066806	3.78825	0.000151711	0.0265179
239	ENSMUSG00000038976.12	Ppp1r9b	protein phosphatase 1, regulatory subunit 9B [Source:MGI Symbol;Acc:MGI:2387581]	chr11;chr11;chr11;chr11;chr11;chr11;chr11;chr11;chr11;chr11;chr11;chr11;chr11;chr11;chr11;chr11;chr11;chr11;chr11;chr11;chr11;chr11;chr11;chr11;chr11	94991035;94992880;94996064;94996535;94996535;94997994;94997994;94997994;94999547;95000207;95000207;95000207;95001219;95001219;95001219;95001842;95001842;95002079;95002079;95004561;95004561;95005021;95005021;95005305;95005305	94992918;94992918;94996667;94996667;94996667;94998114;94998114;94998114;94999650;95000311;95000311;95000311;95001354;95001326;95001354;95001994;95001994;95002132;95002132;95004790;95004790;95005117;95005117;95006899;95006899	+;+;+;+;+;+;+;+;+;+;+;+;+;+;+;+;+;+;+;+;+;+;+;+;+	5083	chr11:94991035-95006899	1543.98	1637.99	1741.68	1419.44	1283.09	1248.96	1479.19	-0.277569	0.0733086	-3.7863	0.000152907	0.0265179
240	ENSMUSG00000050612.5	Txndc2	thioredoxin domain containing 2 (spermatozoa) [Source:MGI Symbol;Acc:MGI:2389312]	chr17;chr17;chr17	65637505;65639555;65641977	65639029;65639700;65642204	-;-;-	1899	chr17:65637505-65642204	15824.8	16413.2	15348.6	17444.9	19455.4	18304.6	17131.9	0.201125	0.0531208	3.78618	0.00015298	0.0265179
241	ENSMUSG00000055485.6	Soga1	suppressor of glucose, autophagy associated 1 [Source:MGI Symbol;Acc:MGI:2444575]	chr2;chr2;chr2;chr2;chr2;chr2;chr2;chr2;chr2;chr2;chr2;chr2;chr2;chr2;chr2;chr2;chr2;chr2;chr2;chr2;chr2	157015799;157020190;157020870;157022817;157022855;157023797;157023797;157027387;157027387;157029480;157030519;157030788;157033258;157037050;157037170;157039827;157039827;157041894;157053519;157060188;157078229	157018499;157021537;157021200;157022887;157022887;157023868;157023868;157027472;157027638;157029647;157030623;157031018;157033383;157037310;157037310;157040239;157041002;157041956;157053677;157060412;157079254	-;-;-;-;-;-;-;-;-;-;-;-;-;-;-;-;-;-;-;-;-	7984	chr2:157015799-157079254	996.673	902.701	1166.16	720.329	731.687	818.07	889.27	-0.341261	0.0904301	-3.77375	0.000160811	0.0277596
242	ENSMUSG00000050592.8	Fam78a	family with sequence similarity 78, member A [Source:MGI Symbol;Acc:MGI:2443569]	chr2;chr2;chr2;chr2;chr2;chr2;chr2;chr2;chr2;chr2;chr2;chr2	32050055;32051069;32052025;32066867;32069227;32069420;32079182;32082584;32082584;32083272;32084206;32084827	32050912;32051219;32052215;32069773;32069773;32069773;32079352;32083783;32083608;32083608;32084669;32084857	-;-;-;-;-;-;-;-;-;-;-;-	5973	chr2:32050055-32084857	9973.45	9897.37	9854.42	10882.4	11198.7	11026.2	10472.1	0.150271	0.0399124	3.76503	0.000166531	0.0286281
243	ENSMUSG00000096606.2	Tpbgl	trophoblast glycoprotein-like [Source:MGI Symbol;Acc:MGI:3646425]	chr7	99624082	99627103	-	3022	chr7:99624082-99627103	806.557	887.482	923.253	701.233	689.492	652.582	776.766	-0.301438	0.080147	-3.76106	0.000169194	0.0289662
244	ENSMUSG00000062040.14	Zfp27	zinc finger protein 27 [Source:MGI Symbol;Acc:MGI:99174]	chr7;chr7;chr7;chr7;chr7;chr7;chr7;chr7;chr7;chr7;chr7;chr7;chr7;chr7;chr7;chr7;chr7;chr7;chr7;chr7;chr7;chr7;chr7	29893333;29893715;29893716;29893716;29894079;29898752;29898752;29898752;29898752;29898752;29900237;29900238;29900238;29900238;29900238;29903900;29903900;29903900;29903900;29905877;29906054;29906210;29906251	29896426;29896426;29896426;29896426;29896426;29898863;29898878;29898878;29898878;29898878;29900338;29900338;29900338;29900488;29900338;29904043;29904059;29904059;29904059;29906060;29906104;29906572;29906532	-;-;-;-;-;-;-;-;-;-;-;-;-;-;-;-;-;-;-;-;-;-;-	4224	chr7:29893333-29906572	64.3325	93.2189	66.5226	100.782	220.561	185.263	121.78	0.394123	0.104883	3.75776	0.000171442	0.0292308
245	ENSMUSG00000030766.15	Arhgap17	Rho GTPase activating protein 17 [Source:MGI Symbol;Acc:MGI:1917747]	chr7;chr7;chr7;chr7;chr7;chr7;chr7;chr7;chr7;chr7;chr7;chr7;chr7;chr7;chr7;chr7;chr7;chr7;chr7;chr7;chr7;chr7;chr7;chr7;chr7;chr7;chr7;chr7;chr7;chr7;chr7;chr7;chr7;chr7;chr7;chr7;chr7;chr7;chr7;chr7;chr7;chr7;chr7;chr7;chr7;chr7;chr7;chr7;chr7;chr7;chr7;chr7;chr7;chr7;chr7;chr7;chr7;chr7;chr7;chr7;chr7;chr7;chr7;chr7;chr7;chr7;chr7;chr7;chr7;chr7;chr7;chr7;chr7;chr7;chr7;chr7;chr7;chr7;chr7;chr7…	123279218;123279271;123279271;123279275;123279280;123279385;123282937;123283777;123283777;123285420;123285420;123286498;123286498;123286498;123286498;123286498;123286498;123286986;123292036;123292036;123292036;123292036;123292036;123292036;123292036;123294472;123294472;123294472;123294472;123295279;123296410;123296410;123296410;123296410;123296410;123296410;123296410;123297495;123297495;123297495…	123280116;123280116;123280116;123280116;123280116;123280116;123286241;123283825;123283825;123285467;123285467;123287013;123287013;123287013;123287013;123287013;123287013;123287013;123292205;123292205;123292205;123292205;123292205;123292205;123292205;123294705;123294705;123294705;123294705;123297586;123296590;123296566;123296566;123296566;123296566;123296566;123296566;123297586;123297586;123297586…	-;-;-;-;-;-;-;-;-;-;-;-;-;-;-;-;-;-;-;-;-;-;-;-;-;-;-;-;-;-;-;-;-;-;-;-;-;-;-;-;-;-;-;-;-;-;-;-;-;-;-;-;-;-;-;-;-;-;-;-;-;-;-;-;-;-;-;-;-;-;-;-;-;-;-;-;-;-;-;-;-;-;-;-;-;-;-;-;-;-;-;-;-;-;-;-;-;-;-;-;-;-;-;-;-;-;-;-;-;-;-;-;-;-;-;-;-;-;-;-;-;-;-;-;-;-;-;-;-;-;-;-;-;-;-;-;-;-;-;-;-;-;-;-;-;-	9759	chr7:123279218-123369915	692.294	737.19	756.947	502.851	604.145	547.462	640.148	-0.325299	0.0866092	-3.75595	0.000172688	0.0293232
246	ENSMUSG00000036992.10	Nxt1	NTF2-related export protein 1 [Source:MGI Symbol;Acc:MGI:1929619]	chr2;chr2;chr2;chr2;chr2	148672601;148672626;148674464;148675282;148675282	148672835;148672835;148674598;148676027;148676027	+;+;+;+;+	1116	chr2:148672601-148676027	3664.07	3668.83	3294.89	4088.58	4215.59	4202.76	3855.78	0.217354	0.0579865	3.74835	0.000177998	0.0293523
247	ENSMUSG00000038695.13	Josd2	Josephin domain containing 2 [Source:MGI Symbol;Acc:MGI:1913374]	chr7;chr7;chr7;chr7;chr7;chr7;chr7;chr7;chr7;chr7;chr7;chr7;chr7;chr7;chr7;chr7;chr7;chr7;chr7;chr7;chr7;chr7;chr7;chr7;chr7;chr7;chr7;chr7;chr7;chr7;chr7;chr7;chr7;chr7;chr7;chr7;chr7;chr7;chr7;chr7;chr7;chr7;chr7;chr7;chr7;chr7;chr7;chr7;chr7;chr7;chr7;chr7;chr7;chr7;chr7;chr7;chr7;chr7;chr7;chr7;chr7;chr7;chr7;chr7;chr7;chr7;chr7;chr7;chr7;chr7;chr7;chr7;chr7;chr7;chr7;chr7;chr7;chr7;chr7;chr7	44467980;44468006;44468022;44468023;44468036;44468039;44468043;44468045;44468050;44468072;44468076;44468085;44468089;44468089;44468094;44468123;44468151;44468182;44468306;44468306;44468306;44468306;44468306;44468360;44468360;44468807;44468807;44468807;44468807;44468807;44468807;44468807;44468807;44468807;44468807;44468807;44468807;44468807;44468807;44468807;44468810;44468810;44468810;44468826;444…	44468190;44468190;44468190;44468159;44468159;44468190;44468159;44468190;44468190;44468190;44468159;44468190;44468159;44468159;44468190;44468159;44468190;44468417;44468417;44468417;44468417;44468417;44468417;44468417;44468417;44468969;44468969;44468969;44468969;44468969;44469349;44468969;44469434;44468969;44469312;44468969;44468969;44468969;44468969;44470178;44468970;44468969;44468969;44468969;444…	+;+;+;+;+;+;+;+;+;+;+;+;+;+;+;+;+;+;+;+;+;+;+;+;+;+;+;+;+;+;+;+;+;+;+;+;+;+;+;+;+;+;+;+;+;+;+;+;+;+;+;+;+;+;+;+;+;+;+;+;+;+;+;+;+;+;+;+;+;+;+;+;+;+;+;+;+;+;+;+	2633	chr7:44467980-44471662	1009.16	1024.46	970.625	1168.02	1415.42	1242.72	1138.4	0.296692	0.0792093	3.74567	0.000179915	0.0293523
248	ENSMUSG00000110357.1	A030001D20Rik	RIKEN cDNA A030001D20 gene [Source:MGI Symbol;Acc:MGI:3696869]	chr7;chr7	45635680;45638683	45637138;45638765	-;-	1542	chr7:45635680-45638765	8.64168	12.3658	6.04751	25.4608	47.948	41.632	23.6826	0.306844	0.0818729	3.74781	0.000178387	0.0293523
249	ENSMUSG00000109582.1	4933439N14Rik	RIKEN cDNA 4933439N14 gene [Source:MGI Symbol;Acc:MGI:1925389]	chr8;chr8	12502899;12504351	12502994;12505341	+;+	1087	chr8:12502899-12505341	222.763	160.755	169.33	302.347	271.386	292.465	236.508	0.401912	0.107287	3.74615	0.000179571	0.0293523
250	ENSMUSG00000039781.14	Cep131	centrosomal protein 131 [Source:MGI Symbol;Acc:MGI:107440]	chr11;chr11;chr11;chr11;chr11;chr11;chr11;chr11;chr11;chr11;chr11;chr11;chr11;chr11;chr11;chr11;chr11;chr11;chr11;chr11;chr11;chr11;chr11;chr11;chr11;chr11;chr11;chr11;chr11;chr11;chr11;chr11;chr11;chr11;chr11;chr11;chr11;chr11;chr11;chr11;chr11;chr11;chr11;chr11;chr11;chr11;chr11;chr11;chr11;chr11;chr11;chr11;chr11;chr11;chr11;chr11;chr11;chr11;chr11;chr11;chr11;chr11;chr11;chr11;chr11;chr11;chr…	120064430;120064430;120064430;120064434;120064639;120064785;120064785;120064785;120064785;120065388;120065388;120065388;120065388;120065638;120065638;120065638;120065638;120065911;120065911;120065911;120065911;120066694;120066694;120066694;120066694;120066921;120066921;120066921;120066921;120067129;120067130;120067130;120067130;120067946;120067946;120067946;120067946;120067946;120068089;120068698…	120064709;120064709;120064709;120064709;120064845;120064845;120064968;120064845;120064845;120065551;120065551;120065551;120065551;120065815;120065815;120065815;120065815;120066053;120066053;120066053;120066053;120066768;120066768;120066768;120066768;120067038;120067038;120067038;120067038;120067237;120067237;120067237;120067237;120068147;120068057;120068147;120068147;120068147;120068147;120068800…	-;-;-;-;-;-;-;-;-;-;-;-;-;-;-;-;-;-;-;-;-;-;-;-;-;-;-;-;-;-;-;-;-;-;-;-;-;-;-;-;-;-;-;-;-;-;-;-;-;-;-;-;-;-;-;-;-;-;-;-;-;-;-;-;-;-;-;-;-;-;-;-;-;-;-;-;-;-;-;-;-;-;-;-;-;-;-;-;-;-;-;-;-;-;-;-;-;-;-;-	3833	chr11:120064430-120086827	1419.15	1623.72	1583.44	1326.08	959.919	1124.07	1339.4	-0.343729	0.0916512	-3.7504	0.000176552	0.0293523
251	ENSMUSG00000025142.18	Aspscr1	alveolar soft part sarcoma chromosome region, candidate 1 (human) [Source:MGI Symbol;Acc:MGI:1916188]	chr11;chr11;chr11;chr11;chr11;chr11;chr11;chr11;chr11;chr11;chr11;chr11;chr11;chr11;chr11;chr11;chr11;chr11;chr11;chr11;chr11;chr11;chr11;chr11;chr11;chr11;chr11;chr11;chr11;chr11;chr11;chr11;chr11;chr11;chr11;chr11;chr11;chr11;chr11;chr11;chr11;chr11;chr11;chr11;chr11;chr11;chr11;chr11;chr11;chr11;chr11;chr11;chr11;chr11;chr11;chr11;chr11;chr11;chr11;chr11;chr11;chr11;chr11;chr11;chr11;chr11;chr…	120672973;120672992;120673026;120673056;120673063;120673064;120673083;120673098;120673359;120673374;120673374;120673392;120673404;120674040;120674040;120674040;120674040;120674040;120674040;120674040;120674040;120674040;120674040;120674040;120674040;120676661;120676661;120677226;120677339;120677511;120677511;120677511;120677511;120677511;120677511;120677511;120677511;120677511;120677511;120677511…	120673170;120673170;120673143;120673170;120673170;120673170;120673170;120673170;120673614;120673576;120673407;120673801;120673562;120674095;120674095;120674095;120674095;120674095;120674095;120674095;120674095;120675982;120674095;120674346;120674095;120676693;120676693;120677269;120677424;120677625;120677625;120677625;120677625;120677625;120677625;120677625;120677625;120677625;120677625;120677625…	+;+;+;+;+;+;+;+;+;+;+;+;+;+;+;+;+;+;+;+;+;+;+;+;+;+;+;+;+;+;+;+;+;+;+;+;+;+;+;+;+;+;+;+;+;+;+;+;+;+;+;+;+;+;+;+;+;+;+;+;+;+;+;+;+;+;+;+;+;+;+;+;+;+;+;+;+;+;+;+;+;+;+;+;+;+;+;+;+;+;+;+;+;+;+;+;+;+;+;+;+;+;+;+;+;+;+;+;+;+;+;+;+;+;+;+;+;+;+;+;+;+;+;+;+;+;+;+;+;+;+;+;+;+;+;+;+;+;+;+;+;+;+;+;+;+;+;+;+;+;+;+;+;+;+;+;+;+;+;+;+;+;+;+;+;+;+;+	4770	chr11:120672973-120709447	7603.72	7588.78	7528.14	8686.38	8347.75	8440.9	8032.61	0.158706	0.042359	3.74669	0.000179183	0.0293523
252	ENSMUSG00000115422.1	4930452G13Rik	RIKEN cDNA 4930452G13 gene [Source:MGI Symbol;Acc:MGI:1921239]	chr14;chr14;chr14;chr14;chr14;chr14;chr14;chr14	79702920;79703712;79704438;79704509;79709919;79709919;79712396;79712396	79703142;79704007;79704643;79704643;79710105;79710105;79714464;79712930	+;+;+;+;+;+;+;+	2981	chr14:79702920-79714464	1426.84	1353.58	1270.98	1715.42	1765.44	1548.71	1513.5	0.2734	0.0728909	3.75082	0.00017626	0.0293523
253	ENSMUSG00000049653.5	Spatc1	spermatogenesis and centriole associated 1 [Source:MGI Symbol;Acc:MGI:1921531]	chr15;chr15;chr15;chr15;chr15;chr15;chr15;chr15;chr15;chr15	76268089;76268122;76283548;76283548;76284600;76284695;76284915;76284915;76292164;76292164	76268376;76268376;76284204;76284204;76284805;76284805;76285054;76285054;76292569;76292572	+;+;+;+;+;+;+;+;+;+	1700	chr15:76268089-76292572	4853.74	5060.45	4626.35	5569.55	5614.71	5545.39	5211.7	0.19088	0.0509317	3.74777	0.000178416	0.0293523
254	ENSMUSG00000043445.6	Pgp	phosphoglycolate phosphatase [Source:MGI Symbol;Acc:MGI:1914328]	chr17;chr17	24470473;24471242	24471149;24471591	+;+	1027	chr17:24470473-24471591	35472.2	35724.7	32606.2	39931	38551.2	43342.1	37604.5	0.214327	0.0571484	3.75036	0.000176583	0.0293523
255	ENSMUSG00000031229.16	Atrx	ATRX, chromatin remodeler [Source:MGI Symbol;Acc:MGI:103067]	chrX;chrX;chrX;chrX;chrX;chrX;chrX;chrX;chrX;chrX;chrX;chrX;chrX;chrX;chrX;chrX;chrX;chrX;chrX;chrX;chrX;chrX;chrX;chrX;chrX;chrX;chrX;chrX;chrX;chrX;chrX;chrX;chrX;chrX;chrX;chrX;chrX;chrX;chrX;chrX;chrX;chrX;chrX;chrX;chrX;chrX;chrX;chrX;chrX;chrX;chrX;chrX;chrX;chrX;chrX;chrX;chrX;chrX;chrX;chrX;chrX;chrX;chrX;chrX;chrX;chrX;chrX;chrX;chrX;chrX;chrX;chrX;chrX;chrX;chrX;chrX;chrX;chrX;chrX;chrX…	105797615;105800417;105801348;105801348;105801750;105801981;105802690;105802690;105803784;105803784;105818032;105818070;105818096;105819343;105819343;105819343;105820776;105820776;105820776;105823709;105823709;105823709;105825713;105826101;105826101;105826101;105826144;105829591;105830848;105830848;105831195;105831195;105832447;105832447;105836310;105836310;105838024;105838239;105838239;105838379…	105800456;105800456;105802050;105801476;105802076;105802076;105802815;105802815;105803798;105803933;105818226;105818226;105818226;105819520;105819520;105819520;105820884;105820884;105820884;105823815;105823815;105823815;105825798;105826254;105826125;105826254;105826254;105829646;105831020;105831020;105831274;105831274;105832591;105832577;105836427;105836427;105838414;105838271;105838414;105838414…	-;-;-;-;-;-;-;-;-;-;-;-;-;-;-;-;-;-;-;-;-;-;-;-;-;-;-;-;-;-;-;-;-;-;-;-;-;-;-;-;-;-;-;-;-;-;-;-;-;-;-;-;-;-;-;-;-;-;-;-;-;-;-;-;-;-;-;-;-;-;-;-;-;-;-;-;-;-;-;-;-;-;-;-;-;-;-;-;-;-;-;-;-;-;-;-;-;-;-;-;-;-;-;-;-;-;-;-;-;-;-;-;-;-;-;-;-;-;-;-;-;-;-;-;-;-;-;-;-;-;-;-;-;-;-;-;-;-;-;-;-;-;-;-;-;-;-;-;-;-;-;-;-;-;-;-;-;-;-;-;-;-;-;-;-;-;-;-;-;-;-;-;-;-;-;-;-;-	21757	chrX:105797615-105929403	1157.02	1107.21	1209.5	918.711	909.094	980.435	1047	-0.269926	0.0719523	-3.75146	0.000175807	0.0293523
256	ENSMUSG00000066306.13	Numa1	nuclear mitotic apparatus protein 1 [Source:MGI Symbol;Acc:MGI:2443665]	chr7;chr7;chr7;chr7;chr7;chr7;chr7;chr7;chr7;chr7;chr7;chr7;chr7;chr7;chr7;chr7;chr7;chr7;chr7;chr7;chr7;chr7;chr7;chr7;chr7;chr7;chr7;chr7;chr7;chr7;chr7;chr7;chr7;chr7;chr7;chr7;chr7;chr7;chr7;chr7;chr7;chr7;chr7;chr7;chr7;chr7;chr7;chr7;chr7;chr7;chr7;chr7;chr7;chr7;chr7;chr7;chr7;chr7;chr7;chr7;chr7;chr7;chr7;chr7;chr7;chr7;chr7;chr7;chr7;chr7;chr7;chr7;chr7;chr7;chr7;chr7;chr7;chr7;chr7;chr7…	101934111;101934138;101969821;101970180;101970739;101977380;101977380;101977380;101977380;101977380;101987726;101987726;101987726;101987726;101987726;101990573;101990573;101990573;101990573;101990573;101991646;101991646;101991646;101991646;101991646;101992638;101992638;101992638;101992638;101993225;101993225;101993225;101993225;101993225;101994663;101994663;101994663;101994663;101994663;101995397…	101934317;101934175;101969969;101970354;101970827;101977450;101977450;101977450;101977450;101977450;101987811;101987811;101987811;101987811;101987811;101990652;101990652;101990652;101990652;101990652;101991728;101991728;101991728;101991728;101991728;101992718;101992718;101992718;101992718;101993312;101993312;101993312;101993312;101993312;101994780;101994780;101994780;101994780;101994780;101995439…	+;+;+;+;+;+;+;+;+;+;+;+;+;+;+;+;+;+;+;+;+;+;+;+;+;+;+;+;+;+;+;+;+;+;+;+;+;+;+;+;+;+;+;+;+;+;+;+;+;+;+;+;+;+;+;+;+;+;+;+;+;+;+;+;+;+;+;+;+;+;+;+;+;+;+;+;+;+;+;+;+;+;+;+;+;+;+;+	7919	chr7:101934111-102014964	2480.16	2934.49	2981.42	2408.17	2115.47	2104.5	2504.03	-0.291714	0.0779274	-3.74341	0.000181539	0.0295015
257	ENSMUSG00000040054.16	Baz2a	bromodomain adjacent to zinc finger domain, 2A [Source:MGI Symbol;Acc:MGI:2151152]	chr10;chr10;chr10;chr10;chr10;chr10;chr10;chr10;chr10;chr10;chr10;chr10;chr10;chr10;chr10;chr10;chr10;chr10;chr10;chr10;chr10;chr10;chr10;chr10;chr10;chr10;chr10;chr10;chr10;chr10;chr10;chr10;chr10;chr10;chr10;chr10;chr10;chr10;chr10;chr10;chr10;chr10;chr10;chr10;chr10;chr10;chr10;chr10;chr10;chr10;chr10;chr10;chr10;chr10;chr10;chr10;chr10;chr10;chr10;chr10;chr10;chr10;chr10;chr10;chr10;chr10;chr…	128091577;128091610;128091613;128091635;128092460;128092783;128092783;128092783;128096380;128096439;128096439;128096439;128096439;128096439;128096439;128108894;128108894;128108894;128108894;128108894;128108894;128108894;128108894;128110755;128110755;128110755;128110755;128110755;128110755;128110755;128110755;128112582;128112582;128112582;128112582;128112582;128112582;128112582;128113460;128113460…	128091776;128091776;128091776;128091776;128092850;128092850;128092850;128092850;128096523;128096523;128096523;128096523;128096523;128096523;128096523;128109031;128109031;128109031;128109031;128109031;128109031;128109031;128109031;128111348;128111348;128111348;128111348;128112149;128111348;128111348;128111348;128112767;128112767;128112767;128112767;128112767;128112767;128112767;128113681;128113681…	+;+;+;+;+;+;+;+;+;+;+;+;+;+;+;+;+;+;+;+;+;+;+;+;+;+;+;+;+;+;+;+;+;+;+;+;+;+;+;+;+;+;+;+;+;+;+;+;+;+;+;+;+;+;+;+;+;+;+;+;+;+;+;+;+;+;+;+;+;+;+;+;+;+;+;+;+;+;+;+;+;+;+;+;+;+;+;+;+;+;+;+;+;+;+;+;+;+;+;+;+;+;+;+;+;+;+;+;+;+;+;+;+;+;+;+;+;+;+;+;+;+;+;+;+;+;+;+;+;+;+;+;+;+;+;+;+;+;+;+;+;+;+;+;+;+;+;+;+;+;+;+;+;+;+;+;+;+;+;+;+	10730	chr10:128091577-128129303	16288.6	15985.1	17205.2	14011.9	14560.9	14846	15482.9	-0.179148	0.0479045	-3.73968	0.000184256	0.0298265
258	ENSMUSG00000037279.13	Ovol2	ovo like zinc finger 2 [Source:MGI Symbol;Acc:MGI:1338039]	chr2;chr2;chr2;chr2;chr2;chr2;chr2;chr2;chr2;chr2	144305175;144305175;144317711;144317711;144317777;144330904;144330904;144330904;144331302;144331761	144305919;144305919;144317900;144317900;144317900;144331326;144331121;144331121;144331695;144332146	-;-;-;-;-;-;-;-;-;-	2113	chr2:144305175-144332146	1726.41	1911.94	1878.76	2476.06	2138.48	2192.97	2054.1	0.266991	0.0715684	3.73058	0.000191041	0.030568
259	ENSMUSG00000030726.16	Pold3	polymerase (DNA-directed), delta 3, accessory subunit [Source:MGI Symbol;Acc:MGI:1915217]	chr7;chr7;chr7;chr7;chr7;chr7;chr7;chr7;chr7;chr7;chr7;chr7;chr7;chr7;chr7;chr7;chr7;chr7;chr7;chr7;chr7;chr7;chr7;chr7;chr7;chr7;chr7;chr7;chr7;chr7;chr7;chr7;chr7;chr7;chr7;chr7;chr7;chr7;chr7;chr7;chr7;chr7;chr7;chr7;chr7;chr7;chr7;chr7;chr7;chr7;chr7;chr7;chr7;chr7;chr7;chr7;chr7;chr7;chr7;chr7;chr7;chr7;chr7;chr7;chr7;chr7;chr7;chr7;chr7;chr7;chr7;chr7	100082111;100083393;100083410;100083411;100083583;100083662;100088064;100088064;100088064;100088064;100088064;100088064;100088121;100089652;100089652;100089652;100089652;100089652;100089652;100089652;100093372;100093372;100093372;100093372;100093372;100093372;100096309;100096373;100096373;100096373;100096373;100096373;100098977;100099464;100099464;100099464;100099464;100099464;100099464;100099508…	100083854;100083854;100083854;100083854;100083854;100083854;100088142;100088142;100088142;100088142;100088142;100088142;100088142;100089755;100089755;100089755;100090037;100089755;100089755;100089755;100093481;100093664;100093481;100093481;100093481;100093481;100096535;100096535;100096535;100096535;100096535;100096535;100099536;100099536;100099536;100099536;100099536;100099536;100099536;100099536…	-;-;-;-;-;-;-;-;-;-;-;-;-;-;-;-;-;-;-;-;-;-;-;-;-;-;-;-;-;-;-;-;-;-;-;-;-;-;-;-;-;-;-;-;-;-;-;-;-;-;-;-;-;-;-;-;-;-;-;-;-;-;-;-;-;-;-;-;-;-;-;-	4601	chr7:100082111-100121565	4721.24	4903.5	4768.46	5370.11	5435.39	5470.45	5111.52	0.169523	0.045432	3.73137	0.000190445	0.030568
260	ENSMUSG00000023830.13	Igf2r	insulin-like growth factor 2 receptor [Source:MGI Symbol;Acc:MGI:96435]	chr17;chr17;chr17;chr17;chr17;chr17;chr17;chr17;chr17;chr17;chr17;chr17;chr17;chr17;chr17;chr17;chr17;chr17;chr17;chr17;chr17;chr17;chr17;chr17;chr17;chr17;chr17;chr17;chr17;chr17;chr17;chr17;chr17;chr17;chr17;chr17;chr17;chr17;chr17;chr17;chr17;chr17;chr17;chr17;chr17;chr17;chr17;chr17;chr17;chr17;chr17;chr17;chr17;chr17;chr17;chr17	12682406;12685138;12685591;12686622;12688316;12688990;12690132;12691157;12691883;12692639;12693074;12694003;12695286;12697325;12698086;12698525;12698527;12699180;12699180;12700342;12700342;12701220;12701220;12701933;12702197;12703361;12704272;12704633;12704897;12705688;12709379;12710637;12712019;12713961;12714873;12715378;12715873;12716569;12717273;12718652;12719813;12722128;12725315;12726190;127…	12684126;12685207;12685734;12686808;12688503;12689136;12690246;12691293;12692117;12692785;12693281;12694164;12695435;12697543;12698342;12698644;12698951;12699306;12699306;12700532;12700532;12701279;12701356;12702030;12702327;12703576;12704359;12704808;12705040;12705852;12709574;12710741;12712120;12714140;12715041;12715493;12716047;12716716;12717410;12718795;12719950;12722292;12725418;12726355;127…	-;-;-;-;-;-;-;-;-;-;-;-;-;-;-;-;-;-;-;-;-;-;-;-;-;-;-;-;-;-;-;-;-;-;-;-;-;-;-;-;-;-;-;-;-;-;-;-;-;-;-;-;-;-;-;-	9438	chr17:12682406-12769664	1108.06	1169.04	1315.33	989.789	884.161	934.64	1066.84	-0.299726	0.0803356	-3.73092	0.000190784	0.030568
261	ENSMUSG00000026182.6	Tnp1	transition protein 1 [Source:MGI Symbol;Acc:MGI:98784]	chr1;chr1	73015074;73015725	73015325;73015909	-;-	437	chr1:73015074-73015909	38288.4	46373.5	36340.5	49851.2	52266.2	48467	45264.5	0.275284	0.073816	3.72932	0.000191994	0.0306028
262	ENSMUSG00000051936.4	Prss58	protease, serine 58 [Source:MGI Symbol;Acc:MGI:3608323]	chr6;chr6;chr6;chr6;chr6;chr6	40895270;40895595;40897305;40897727;40900054;40900272	40895511;40895734;40897561;40897865;40900138;40900387	-;-;-;-;-;-	979	chr6:40895270-40900387	2239.15	2369.47	2219.44	2560.93	2762.76	2734.18	2480.99	0.220463	0.0592083	3.72352	0.000196464	0.0311113
263	ENSMUSG00000025261.17	Huwe1	HECT, UBA and WWE domain containing 1 [Source:MGI Symbol;Acc:MGI:1926884]	chrX;chrX;chrX;chrX;chrX;chrX;chrX;chrX;chrX;chrX;chrX;chrX;chrX;chrX;chrX;chrX;chrX;chrX;chrX;chrX;chrX;chrX;chrX;chrX;chrX;chrX;chrX;chrX;chrX;chrX;chrX;chrX;chrX;chrX;chrX;chrX;chrX;chrX;chrX;chrX;chrX;chrX;chrX;chrX;chrX;chrX;chrX;chrX;chrX;chrX;chrX;chrX;chrX;chrX;chrX;chrX;chrX;chrX;chrX;chrX;chrX;chrX;chrX;chrX;chrX;chrX;chrX;chrX;chrX;chrX;chrX;chrX;chrX;chrX;chrX;chrX;chrX;chrX;chrX;chrX…	151800807;151800883;151801154;151801154;151801314;151803176;151803243;151803261;151803327;151803327;151803347;151803347;151803469;151803658;151803662;151803662;151803662;151803756;151804446;151804446;151804446;151806272;151806272;151806272;151806272;151806276;151806276;151806720;151806720;151806720;151806720;151806720;151806720;151806720;151806720;151806720;151806720;151806720;151835224;151835224…	151800946;151800946;151802263;151801366;151801366;151803349;151803569;151803569;151803569;151803569;151803569;151803569;151803569;151803802;151803802;151803802;151803802;151803802;151804540;151804540;151804511;151806407;151806407;151806407;151806407;151806407;151806407;151806860;151806860;151806860;151806860;151806860;151806860;151806860;151806860;151806860;151806860;151806860;151835292;151835292…	+;+;+;+;+;+;+;+;+;+;+;+;+;+;+;+;+;+;+;+;+;+;+;+;+;+;+;+;+;+;+;+;+;+;+;+;+;+;+;+;+;+;+;+;+;+;+;+;+;+;+;+;+;+;+;+;+;+;+;+;+;+;+;+;+;+;+;+;+;+;+;+;+;+;+;+;+;+;+;+;+;+;+;+;+;+;+;+;+;+;+;+;+;+;+;+;+;+;+;+;+;+;+;+;+;+;+;+;+;+;+;+;+;+;+;+;+;+;+;+;+;+;+;+;+;+;+;+;+;+;+;+;+;+;+;+;+;+;+;+;+;+;+;+;+;+;+;+;+;+;+;+;+;+;+;+;+;+;+;+;+;+;+;+;+;+;+;+;+;+;+;+;+;+;+;+;+;+;+;+;+;+;+;+;+;+;+;+;+;+;+;+;+;+;+;+;+;+;+;+…	23507	chrX:151800807-151935417	6519.66	6695.59	7436.42	5394.51	5977.2	5879.49	6317.14	-0.235986	0.0633817	-3.72324	0.00019668	0.0311113
264	ENSMUSG00000030538.15	Cib1	calcium and integrin binding 1 (calmyrin) [Source:MGI Symbol;Acc:MGI:1344418]	chr7;chr7;chr7;chr7;chr7;chr7;chr7;chr7;chr7;chr7;chr7;chr7;chr7;chr7;chr7;chr7;chr7;chr7;chr7;chr7;chr7;chr7;chr7;chr7;chr7;chr7;chr7;chr7;chr7;chr7;chr7;chr7;chr7;chr7;chr7;chr7;chr7;chr7;chr7;chr7;chr7;chr7;chr7;chr7;chr7;chr7	80227147;80227159;80227159;80227380;80227832;80227994;80227994;80227994;80227994;80228063;80228158;80228162;80228162;80228162;80228162;80228162;80228162;80228398;80228398;80228398;80228398;80228398;80228398;80228398;80228398;80230316;80230316;80230316;80230316;80230316;80230316;80230316;80230925;80231451;80231566;80232344;80232344;80232344;80232344;80232510;80232510;80232510;80232510;80232510;802…	80227386;80227386;80227386;80227386;80228082;80228082;80228082;80228082;80228082;80228082;80228280;80228280;80228280;80228280;80228280;80228280;80228280;80228548;80228548;80228548;80228548;80228548;80228548;80228533;80228548;80230424;80230424;80230424;80230360;80230424;80230424;80230424;80230990;80232378;80232581;80232378;80232495;80232378;80232378;80232731;80232597;80232805;80232597;80232624;802…	-;-;-;-;-;-;-;-;-;-;-;-;-;-;-;-;-;-;-;-;-;-;-;-;-;-;-;-;-;-;-;-;-;-;-;-;-;-;-;-;-;-;-;-;-;-	2303	chr7:80227147-80232813	4743.32	4799.82	4281.64	5373.29	5371.14	5411.13	4996.72	0.209046	0.0562117	3.71891	0.000200087	0.0315303
265	ENSMUSG00000026361.9	Cdc73	cell division cycle 73, Paf1/RNA polymerase II complex component [Source:MGI Symbol;Acc:MGI:2384876]	chr1;chr1;chr1;chr1;chr1;chr1;chr1;chr1;chr1;chr1;chr1;chr1;chr1;chr1;chr1;chr1;chr1;chr1;chr1;chr1;chr1;chr1;chr1;chr1;chr1;chr1;chr1;chr1;chr1;chr1;chr1;chr1;chr1;chr1;chr1;chr1;chr1;chr1;chr1;chr1;chr1;chr1;chr1	143598800;143606161;143609370;143609370;143615303;143615303;143617279;143617279;143627502;143627502;143627846;143627846;143633851;143635032;143635032;143639470;143640432;143656392;143667625;143667625;143669990;143669990;143671330;143671330;143677639;143677639;143685923;143685923;143691275;143691275;143691315;143691414;143691414;143691414;143695393;143695393;143695393;143699217;143699217;143699217…	143608557;143608557;143609511;143609511;143615403;143615403;143617440;143617440;143627589;143627589;143627881;143627881;143636577;143635089;143635089;143642525;143640581;143656466;143667689;143667689;143670068;143670068;143671428;143671428;143677855;143677855;143686011;143686011;143691327;143691327;143691327;143691476;143691476;143691476;143695462;143695462;143695462;143699322;143699322;143699322…	-;-;-;-;-;-;-;-;-;-;-;-;-;-;-;-;-;-;-;-;-;-;-;-;-;-;-;-;-;-;-;-;-;-;-;-;-;-;-;-;-;-;-	17613	chr1:143598800-143702893	3632.39	3533.76	3746.43	2996.95	3215.39	3174.44	3383.23	-0.202873	0.054599	-3.71568	0.000202656	0.0318147
266	ENSMUSG00000030516.14	Tjp1	tight junction protein 1 [Source:MGI Symbol;Acc:MGI:98759]	chr7;chr7;chr7;chr7;chr7;chr7;chr7;chr7;chr7;chr7;chr7;chr7;chr7;chr7;chr7;chr7;chr7;chr7;chr7;chr7;chr7;chr7;chr7;chr7;chr7;chr7;chr7;chr7;chr7;chr7;chr7;chr7;chr7;chr7;chr7;chr7;chr7;chr7;chr7;chr7;chr7;chr7;chr7;chr7;chr7;chr7;chr7;chr7;chr7;chr7;chr7;chr7;chr7;chr7;chr7;chr7;chr7;chr7;chr7;chr7;chr7;chr7;chr7;chr7;chr7;chr7;chr7;chr7;chr7;chr7;chr7;chr7;chr7;chr7;chr7;chr7;chr7;chr7;chr7;chr7…	65296165;65296708;65296708;65297504;65299670;65299670;65299709;65299730;65301066;65301066;65301066;65301066;65302133;65302744;65302744;65302744;65306370;65306370;65306370;65311004;65311004;65311004;65312334;65312334;65312334;65312555;65312555;65312555;65312922;65314093;65314659;65314659;65314659;65317987;65317987;65317987;65318364;65318364;65318364;65319250;65319250;65319250;65322280;65322280;653…	65297667;65297667;65297667;65297667;65299813;65299813;65299813;65299813;65301283;65301283;65301283;65301283;65302305;65303218;65303218;65303218;65306536;65306536;65306536;65311231;65311231;65311231;65312431;65312431;65312431;65312796;65313424;65313424;65313424;65314332;65315009;65315009;65315009;65318087;65318087;65318087;65318574;65318574;65318574;65319332;65319332;65319332;65322375;65322375;653…	-;-;-;-;-;-;-;-;-;-;-;-;-;-;-;-;-;-;-;-;-;-;-;-;-;-;-;-;-;-;-;-;-;-;-;-;-;-;-;-;-;-;-;-;-;-;-;-;-;-;-;-;-;-;-;-;-;-;-;-;-;-;-;-;-;-;-;-;-;-;-;-;-;-;-;-;-;-;-;-;-;-;-;-;-;-;-;-;-;-;-;-;-;-;-;-	7811	chr7:65296165-65527781	5245.5	5031.92	5412.52	4509.74	4668.22	4486.9	4892.47	-0.188113	0.050663	-3.71302	0.000204798	0.0320301
267	ENSMUSG00000053898.12	Ech1	enoyl coenzyme A hydratase 1, peroxisomal [Source:MGI Symbol;Acc:MGI:1858208]	chr7;chr7;chr7;chr7;chr7;chr7;chr7;chr7;chr7;chr7;chr7;chr7;chr7;chr7;chr7;chr7;chr7;chr7;chr7;chr7;chr7;chr7;chr7;chr7;chr7;chr7;chr7;chr7;chr7;chr7;chr7;chr7;chr7;chr7	28825217;28825217;28825349;28825874;28825874;28825874;28825958;28826185;28826185;28826185;28826204;28829800;28829800;28829800;28830002;28830002;28830151;28830214;28830214;28830214;28831217;28831217;28831217;28831217;28831251;28831389;28831389;28831717;28831717;28831717;28832004;28832004;28832004;28832004	28825412;28825412;28825412;28826078;28826078;28826078;28826123;28826656;28826273;28826273;28826273;28829924;28830142;28829924;28830050;28830050;28830278;28830278;28830278;28830278;28831287;28831233;28831287;28831287;28831867;28831460;28831460;28831867;28831867;28831867;28832247;28832247;28832247;28832247	+;+;+;+;+;+;+;+;+;+;+;+;+;+;+;+;+;+;+;+;+;+;+;+;+;+;+;+;+;+;+;+;+;+	2284	chr7:28825217-28832247	1671.68	1853.91	1482.65	1951.99	2318.76	2201.3	1913.38	0.307516	0.0828636	3.71111	0.000206354	0.0321527
268	ENSMUSG00000061755.10	Bod1l	biorientation of chromosomes in cell division 1-like [Source:MGI Symbol;Acc:MGI:2444804]	chr5;chr5;chr5;chr5;chr5;chr5;chr5;chr5;chr5;chr5;chr5;chr5;chr5;chr5;chr5;chr5;chr5;chr5;chr5;chr5;chr5;chr5;chr5;chr5;chr5;chr5;chr5;chr5;chr5;chr5;chr5;chr5;chr5;chr5;chr5;chr5;chr5;chr5;chr5;chr5;chr5;chr5;chr5;chr5;chr5;chr5;chr5;chr5;chr5;chr5;chr5;chr5;chr5;chr5;chr5;chr5;chr5;chr5;chr5;chr5;chr5;chr5;chr5;chr5;chr5	41787538;41787538;41791797;41794227;41794227;41794882;41794882;41795070;41795070;41798038;41798038;41799772;41799772;41799890;41799890;41800760;41800760;41801162;41801162;41805152;41805152;41806689;41806689;41807172;41807172;41808704;41808704;41810055;41810055;41813122;41813122;41814131;41814131;41816208;41816208;41821623;41822515;41823294;41823969;41823969;41823969;41826463;41826463;41826463;418…	41788949;41788949;41791937;41794380;41794380;41794963;41794963;41795119;41795119;41798083;41798083;41799806;41799806;41799965;41799965;41800836;41800836;41801240;41801240;41805231;41805231;41806761;41806761;41807242;41807242;41808764;41808764;41810098;41810098;41813206;41813206;41814195;41814195;41822160;41822160;41822160;41824041;41823346;41824042;41824041;41824041;41826601;41826601;41826601;418…	-;-;-;-;-;-;-;-;-;-;-;-;-;-;-;-;-;-;-;-;-;-;-;-;-;-;-;-;-;-;-;-;-;-;-;-;-;-;-;-;-;-;-;-;-;-;-;-;-;-;-;-;-;-;-;-;-;-;-;-;-;-;-;-;-	11995	chr5:41787538-41844315	2914.16	2963.03	3210.22	2534.41	2643.85	2528.11	2798.96	-0.219144	0.0590716	-3.70981	0.000207419	0.0321979
269	ENSMUSG00000050677.2	Ccdc96	coiled-coil domain containing 96 [Source:MGI Symbol;Acc:MGI:1913967]	chr5	36484588	36488172	+	3585	chr5:36484588-36488172	5224.37	5027.16	5294.6	4643.41	4498.48	4155.92	4807.32	-0.209508	0.0565085	-3.70754	0.00020928	0.0322428
270	ENSMUSG00000049550.17	Clip1	CAP-GLY domain containing linker protein 1 [Source:MGI Symbol;Acc:MGI:1928401]	chr5;chr5;chr5;chr5;chr5;chr5;chr5;chr5;chr5;chr5;chr5;chr5;chr5;chr5;chr5;chr5;chr5;chr5;chr5;chr5;chr5;chr5;chr5;chr5;chr5;chr5;chr5;chr5;chr5;chr5;chr5;chr5;chr5;chr5;chr5;chr5;chr5;chr5;chr5;chr5;chr5;chr5;chr5;chr5;chr5;chr5;chr5;chr5;chr5;chr5;chr5;chr5;chr5;chr5;chr5;chr5;chr5;chr5;chr5;chr5;chr5;chr5;chr5;chr5;chr5;chr5;chr5;chr5;chr5;chr5;chr5;chr5;chr5;chr5;chr5;chr5;chr5;chr5;chr5;chr5…	123577795;123577795;123577807;123577807;123577818;123577867;123578224;123578833;123579074;123579244;123579451;123580000;123580000;123580000;123580000;123580000;123580000;123580000;123580000;123580000;123581592;123581592;123582720;123582720;123582720;123582720;123582720;123582720;123582720;123582720;123582720;123583284;123583284;123583284;123583284;123583284;123583284;123583284;123583284;123583284…	123579502;123579502;123579502;123579502;123579502;123578128;123578557;123579502;123579502;123579502;123579502;123580124;123580124;123580124;123580124;123580124;123580124;123580124;123580124;123580124;123581597;123581597;123582769;123582769;123582769;123582769;123582769;123582769;123582769;123582769;123582769;123583434;123583434;123583434;123583434;123583434;123583434;123583434;123583434;123583434…	-;-;-;-;-;-;-;-;-;-;-;-;-;-;-;-;-;-;-;-;-;-;-;-;-;-;-;-;-;-;-;-;-;-;-;-;-;-;-;-;-;-;-;-;-;-;-;-;-;-;-;-;-;-;-;-;-;-;-;-;-;-;-;-;-;-;-;-;-;-;-;-;-;-;-;-;-;-;-;-;-;-;-;-;-;-;-;-;-;-;-;-;-;-;-;-;-;-;-;-;-;-;-;-;-;-;-;-;-;-;-;-;-;-;-;-;-;-;-;-;-;-;-;-;-;-;-;-;-;-;-;-;-;-;-;-;-;-;-;-;-;-;-;-;-;-;-;-;-;-;-;-;-;-;-;-;-;-;-;-;-;-;-;-;-;-;-;-;-;-;-;-;-;-;-;-;-;-;-;-;-;-;-;-;-;-;-;-;-;-;-;-;-;-;-;-;-;-;-;-…	12388	chr5:123577795-123684618	11407	10940.9	11349.2	10234.2	9711.39	9953.18	10599.3	-0.165274	0.0446	-3.7057	0.000210806	0.0322428
271	ENSMUSG00000051956.4	Rnf133	ring finger protein 133 [Source:MGI Symbol;Acc:MGI:2677436]	chr6;chr6;chr6	23648869;23648874;23649580	23649450;23650206;23650305	-;-;-	1437	chr6:23648869-23650305	8454.44	7980.68	7596.68	8905.98	9903.18	9440.07	8713.5	0.215857	0.0582185	3.7077	0.000209153	0.0322428
272	ENSMUSG00000042293.8	Gm5617	predicted gene 5617 [Source:MGI Symbol;Acc:MGI:3643566]	chr9	48495442	48495972	+	531	chr9:48495442-48495972	22233.1	26000.5	22381.8	29860.2	26368.5	29619.1	26077.2	0.251989	0.0680174	3.70477	0.000211584	0.0322428
273	ENSMUSG00000020948.9	Klhl28	kelch-like 28 [Source:MGI Symbol;Acc:MGI:1913939]	chr12;chr12;chr12;chr12;chr12;chr12;chr12;chr12;chr12;chr12;chr12;chr12	64938833;64943212;64950014;64950014;64951376;64951376;64956111;64956839;64956839;64963301;64965409;64965409	64943613;64943613;64950222;64950222;64951819;64951819;64957737;64957737;64957737;64963370;64965513;64965534	-;-;-;-;-;-;-;-;-;-;-;-	7257	chr12:64938833-64965534	1964.54	1942.38	1904.97	1506.43	1674.34	1664.24	1776.15	-0.237877	0.0642033	-3.70505	0.000211346	0.0322428
274	ENSMUSG00000048661.14	Lemd3	LEM domain containing 3 [Source:MGI Symbol;Acc:MGI:3580376]	chr10;chr10;chr10;chr10;chr10;chr10;chr10;chr10;chr10;chr10;chr10;chr10;chr10;chr10;chr10;chr10;chr10;chr10;chr10;chr10;chr10;chr10;chr10;chr10;chr10;chr10;chr10	120923413;120923852;120925767;120925767;120925935;120925935;120927946;120927946;120931042;120931042;120931721;120931721;120931928;120931928;120933395;120933395;120933630;120933630;120937076;120947204;120947204;120949297;120949297;120952218;120952218;120977784;120977784	120925556;120925556;120925845;120925845;120926040;120926040;120928027;120928027;120931220;120931220;120931823;120931823;120932029;120932029;120933540;120933540;120933709;120933709;120937141;120947271;120947271;120949363;120949363;120952255;120952255;120979332;120979332	-;-;-;-;-;-;-;-;-;-;-;-;-;-;-;-;-;-;-;-;-;-;-;-;-;-;-	4809	chr10:120923413-120979332	1638.08	1704.57	1623.76	1409.89	1340.63	1416.53	1522.24	-0.231399	0.0625338	-3.70038	0.000215279	0.0326862
275	ENSMUSG00000005198.15	Polr2a	polymerase (RNA) II (DNA directed) polypeptide A [Source:MGI Symbol;Acc:MGI:98086]	chr11;chr11;chr11;chr11;chr11;chr11;chr11;chr11;chr11;chr11;chr11;chr11;chr11;chr11;chr11;chr11;chr11;chr11;chr11;chr11;chr11;chr11;chr11;chr11;chr11;chr11;chr11;chr11;chr11;chr11;chr11;chr11;chr11;chr11;chr11;chr11;chr11;chr11;chr11;chr11;chr11;chr11;chr11;chr11;chr11;chr11;chr11;chr11;chr11;chr11;chr11;chr11;chr11;chr11;chr11;chr11;chr11;chr11;chr11;chr11;chr11	69733997;69734410;69735650;69735650;69735901;69736139;69736139;69736211;69736775;69736775;69736775;69737182;69737182;69737448;69737448;69739427;69739427;69739879;69739879;69740257;69740257;69740999;69740999;69741625;69741637;69741637;69741841;69741841;69742374;69742374;69742374;69742687;69742687;69743254;69743254;69743591;69743591;69743803;69743803;69744051;69744051;69744597;69744597;69744920;697…	69735566;69735566;69735799;69735799;69736014;69736325;69736325;69736325;69737348;69736978;69736978;69737364;69737364;69737552;69737552;69739527;69739527;69740125;69740125;69740481;69740481;69741204;69741204;69742012;69741742;69741742;69742012;69742012;69742571;69742557;69742557;69742909;69742909;69743457;69743457;69743685;69743685;69743971;69743971;69744260;69744260;69744807;69744807;69745044;697…	-;-;-;-;-;-;-;-;-;-;-;-;-;-;-;-;-;-;-;-;-;-;-;-;-;-;-;-;-;-;-;-;-;-;-;-;-;-;-;-;-;-;-;-;-;-;-;-;-;-;-;-;-;-;-;-;-;-;-;-;-	7067	chr11:69733997-69758637	7832.24	8283.16	8815.25	7084.47	7302.48	7106.59	7737.37	-0.200181	0.0542086	-3.6928	0.000221801	0.0335541
276	ENSMUSG00000109125.1	Gm45159	predicted gene 45159 [Source:MGI Symbol;Acc:MGI:5753735]	chr7;chr7	90887072;90915460	90887719;90940052	+;+	25241	chr7:90887072-90940052	58.5714	41.8534	58.4593	14.8521	20.1382	21.8568	35.9552	-0.353752	0.0959116	-3.68831	0.000225749	0.0340275
277	ENSMUSG00000020532.18	Acaca	acetyl-Coenzyme A carboxylase alpha [Source:MGI Symbol;Acc:MGI:108451]	chr11;chr11;chr11;chr11;chr11;chr11;chr11;chr11;chr11;chr11;chr11;chr11;chr11;chr11;chr11;chr11;chr11;chr11;chr11;chr11;chr11;chr11;chr11;chr11;chr11;chr11;chr11;chr11;chr11;chr11;chr11;chr11;chr11;chr11;chr11;chr11;chr11;chr11;chr11;chr11;chr11;chr11;chr11;chr11;chr11;chr11;chr11;chr11;chr11;chr11;chr11;chr11;chr11;chr11;chr11;chr11;chr11;chr11;chr11;chr11;chr11;chr11;chr11;chr11;chr11;chr11;chr…	84129672;84129700;84173122;84173354;84179831;84179831;84179858;84180538;84193079;84193079;84193079;84193079;84195438;84195438;84195438;84195438;84195438;84195438;84195438;84214158;84214158;84214158;84214158;84214158;84214158;84214158;84215834;84215834;84215834;84215834;84223142;84223142;84223142;84223142;84224444;84224444;84224444;84224444;84226134;84226134;84226134;84226134;84228920;84228920;842…	84130130;84133111;84173555;84173555;84179926;84179926;84179926;84180596;84193125;84193125;84193125;84193125;84195687;84195687;84195687;84195687;84195687;84195687;84195687;84214184;84214290;84214195;84214290;84214290;84214290;84214290;84215972;84215972;84215972;84215972;84223251;84223251;84223251;84223251;84224525;84224525;84224525;84224525;84226232;84226232;84226232;84226232;84229026;84229026;842…	+;+;+;+;+;+;+;+;+;+;+;+;+;+;+;+;+;+;+;+;+;+;+;+;+;+;+;+;+;+;+;+;+;+;+;+;+;+;+;+;+;+;+;+;+;+;+;+;+;+;+;+;+;+;+;+;+;+;+;+;+;+;+;+;+;+;+;+;+;+;+;+;+;+;+;+;+;+;+;+;+;+;+;+;+;+;+;+;+;+;+;+;+;+;+;+;+;+;+;+;+;+;+;+;+;+;+;+;+;+;+;+;+;+;+;+;+;+;+;+;+;+;+;+;+;+;+;+;+;+;+;+;+;+;+;+;+;+;+;+;+;+;+;+;+;+;+;+;+;+	17074	chr11:84129672-84401651	2594.42	2596.81	2673	2152.5	2221.91	2341.8	2430.07	-0.211117	0.0573181	-3.68325	0.000230276	0.0345846
278	ENSMUSG00000037661.14	Gpr160	G protein-coupled receptor 160 [Source:MGI Symbol;Acc:MGI:1919112]	chr3;chr3;chr3;chr3;chr3;chr3;chr3;chr3;chr3;chr3;chr3;chr3;chr3;chr3;chr3;chr3;chr3;chr3;chr3;chr3;chr3;chr3;chr3;chr3;chr3;chr3;chr3;chr3;chr3	30855950;30855950;30855950;30855950;30855989;30855993;30856015;30856143;30877235;30877235;30877235;30877235;30877235;30877235;30877235;30877235;30889942;30889942;30889942;30889942;30889942;30894129;30895710;30895710;30895710;30895710;30895710;30895710;30895710	30856254;30856057;30856057;30856245;30856057;30856057;30856245;30856245;30877561;30877561;30877332;30877561;30877332;30879461;30877561;30877561;30890041;30890041;30890041;30890041;30890041;30894240;30897190;30895821;30897190;30897192;30895792;30897190;30897190	+;+;+;+;+;+;+;+;+;+;+;+;+;+;+;+;+;+;+;+;+;+;+;+;+;+;+;+;+	4227	chr3:30855950-30897192	6458.21	6403.56	6312.59	7005.97	7233.44	7500.01	6818.96	0.172593	0.0468902	3.68078	0.000232523	0.0346817
279	ENSMUSG00000078632.3	Lrrc37a	leucine rich repeat containing 37A [Source:MGI Symbol;Acc:MGI:2685097]	chr11;chr11;chr11;chr11;chr11;chr11;chr11;chr11;chr11;chr11;chr11	103451955;103455442;103456376;103460761;103464356;103467460;103491104;103492140;103494299;103496031;103497408	103452004;103455546;103458114;103460879;103464430;103467531;103491184;103492211;103494370;103496102;103504597	-;-;-;-;-;-;-;-;-;-;-	9647	chr11:103451955-103504597	7747.74	7385.22	8190.34	6476.59	6435.58	7011.88	7207.89	-0.210826	0.0572929	-3.67979	0.000233424	0.0346817
280	ENSMUSG00000082772.3	Gm381	predicted pseudogene 381 [Source:MGI Symbol;Acc:MGI:2685227]	chrX	126905581	126907617	-	2037	chrX:126905581-126907617	803.676	711.507	663.21	858.241	1027.05	1013.74	846.237	0.328239	0.0891831	3.68051	0.000232771	0.0346817
281	ENSMUSG00000021182.15	Ccdc88c	coiled-coil domain containing 88C [Source:MGI Symbol;Acc:MGI:1915589]	chr12;chr12;chr12;chr12;chr12;chr12;chr12;chr12;chr12;chr12;chr12;chr12;chr12;chr12;chr12;chr12;chr12;chr12;chr12;chr12;chr12;chr12;chr12;chr12;chr12;chr12;chr12;chr12;chr12;chr12;chr12;chr12;chr12;chr12;chr12;chr12;chr12;chr12;chr12;chr12;chr12;chr12;chr12;chr12;chr12;chr12;chr12;chr12;chr12;chr12;chr12;chr12;chr12;chr12;chr12;chr12;chr12;chr12;chr12;chr12;chr12;chr12;chr12;chr12;chr12;chr12;chr…	100911523;100912700;100916578;100916578;100918329;100918329;100920255;100921527;100921527;100921527;100922192;100923180;100923180;100928827;100928827;100930515;100930515;100931768;100931768;100933159;100933159;100935626;100935626;100937830;100937830;100938046;100938997;100938997;100938997;100940085;100940085;100940087;100941109;100941109;100941997;100941997;100944847;100944847;100944847;100947100…	100913805;100913805;100916870;100916870;100918397;100918397;100922887;100921595;100921595;100921595;100922614;100923368;100923368;100929065;100929065;100930604;100930604;100931913;100931913;100933345;100933345;100935769;100935769;100938107;100938107;100938107;100939158;100939158;100939158;100940270;100940270;100940240;100941235;100941235;100942124;100942124;100945173;100945908;100945908;100947258…	-;-;-;-;-;-;-;-;-;-;-;-;-;-;-;-;-;-;-;-;-;-;-;-;-;-;-;-;-;-;-;-;-;-;-;-;-;-;-;-;-;-;-;-;-;-;-;-;-;-;-;-;-;-;-;-;-;-;-;-;-;-;-;-;-;-;-;-;-;-;-;-;-;-;-;-;-;-	10947	chr12:100911523-101029056	5243.58	6227.59	6532.32	5220.53	4480.26	4521.24	5370.92	-0.289613	0.078728	-3.67866	0.000234467	0.0347128
282	ENSMUSG00000045128.9	Rpl18a	ribosomal protein L18A [Source:MGI Symbol;Acc:MGI:1924058]	chr8;chr8;chr8;chr8;chr8;chr8;chr8;chr8;chr8;chr8;chr8;chr8;chr8;chr8;chr8;chr8;chr8;chr8;chr8;chr8;chr8;chr8;chr8;chr8;chr8;chr8;chr8;chr8;chr8;chr8;chr8;chr8;chr8;chr8;chr8;chr8;chr8	70894722;70895379;70895379;70895379;70895383;70895399;70895415;70895444;70895600;70895600;70895600;70895600;70895600;70895600;70895916;70895916;70895916;70895916;70895916;70895916;70895916;70896133;70896133;70896133;70896133;70896133;70896133;70896133;70896146;70897129;70897333;70897359;70897359;70897359;70897359;70897359;70897359	70895507;70895507;70895507;70895709;70895507;70895507;70895507;70895507;70895709;70895709;70895709;70896045;70895709;70895709;70896045;70896045;70896045;70896045;70896045;70896045;70896045;70896312;70896180;70896312;70896312;70896312;70896312;70896312;70896312;70897283;70897395;70897399;70897412;70897398;70897400;70897412;70897396	-;-;-;-;-;-;-;-;-;-;-;-;-;-;-;-;-;-;-;-;-;-;-;-;-;-;-;-;-;-;-;-;-;-;-;-;-	1739	chr8:70894722-70897412	2416.79	2569.23	2522.82	2958.76	2995.79	2808.08	2711.91	0.207311	0.0564386	3.6732	0.00023953	0.0353366
283	ENSMUSG00000031963.8	Bmper	BMP-binding endothelial regulator [Source:MGI Symbol;Acc:MGI:1920480]	chr9;chr9;chr9;chr9;chr9;chr9;chr9;chr9;chr9;chr9;chr9;chr9;chr9;chr9;chr9;chr9;chr9;chr9;chr9;chr9;chr9;chr9;chr9	23223076;23223286;23224758;23224758;23228308;23254372;23293405;23297206;23300940;23366192;23373833;23373932;23375566;23375566;23377638;23377638;23381429;23381429;23399350;23406495;23406495;23473446;23483851	23223773;23223773;23224843;23224843;23229349;23254471;23293487;23297296;23301022;23366291;23373942;23373942;23375706;23375706;23377742;23377742;23381474;23381474;23399679;23406831;23406831;23473576;23485200	+;+;+;+;+;+;+;+;+;+;+;+;+;+;+;+;+;+;+;+;+;+;+	4833	chr9:23223076-23485200	92.1779	110.341	126.998	208.991	168.777	177.977	147.544	0.404399	0.110317	3.66579	0.000246574	0.0361934
284	ENSMUSG00000046957.5	Spz1	spermatogenic leucine zipper 1 [Source:MGI Symbol;Acc:MGI:1930801]	chr13	92574636	92576172	-	1537	chr13:92574636-92576172	38860.7	37745.1	35290.2	41444.9	43828.3	42532.3	39950.3	0.181635	0.0495557	3.66527	0.000247077	0.0361934
285	ENSMUSG00000049387.10	Cox7b2	cytochrome c oxidase subunit 7B2 [Source:MGI Symbol;Acc:MGI:1925424]	chr5;chr5;chr5	71442824;71503451;71548173	71443269;71503513;71548205	-;-;-	542	chr5:71442824-71548205	3971.33	4414.58	3861.34	4928.79	4695.07	4863.66	4455.79	0.222309	0.0606837	3.66341	0.000248882	0.0362028
286	ENSMUSG00000075524.3	4930407I10Rik	RIKEN cDNA 4930407I10 gene [Source:MGI Symbol;Acc:MGI:2685593]	chr15;chr15	82059151;82062114	82059398;82066540	+;+	4675	chr15:82059151-82066540	9255.24	9747.08	10203.2	8720.33	8349.67	8353.47	9104.82	-0.188589	0.0514702	-3.66403	0.000248277	0.0362028
287	ENSMUSG00000062028.8	Irgc1	immunity-related GTPase family, cinema 1 [Source:MGI Symbol;Acc:MGI:2685948]	chr7;chr7;chr7;chr7;chr7;chr7;chr7;chr7;chr7;chr7;chr7;chr7	24431922;24431922;24433144;24435323;24435827;24445493;24450476;24450881;24451172;24452092;24452092;24452092	24433446;24433446;24433446;24435534;24435946;24445682;24450930;24450930;24451267;24452171;24452287;24452297	-;-;-;-;-;-;-;-;-;-;-;-	2804	chr7:24431922-24452297	47528.3	48478.6	49254.9	54384.3	52308.4	55705.8	51276.7	0.154768	0.0422722	3.66123	0.000251008	0.0363847
288	ENSMUSG00000026234.12	Ncl	nucleolin [Source:MGI Symbol;Acc:MGI:97286]	chr1;chr1;chr1;chr1;chr1;chr1;chr1;chr1;chr1;chr1;chr1;chr1;chr1;chr1;chr1;chr1;chr1;chr1;chr1;chr1;chr1;chr1;chr1;chr1;chr1;chr1;chr1;chr1;chr1;chr1;chr1;chr1;chr1;chr1;chr1;chr1	86344719;86350495;86350496;86350564;86350812;86350812;86350812;86350812;86351101;86351367;86351367;86351367;86352198;86352198;86352198;86352510;86353126;86353732;86353732;86355020;86355020;86356052;86356052;86356371;86356371;86356556;86356556;86356957;86356957;86357312;86358107;86358107;86358107;86358567;86359206;86359206	86350696;86350696;86350696;86350696;86351035;86351211;86351035;86351035;86351493;86352063;86351493;86351493;86352306;86353280;86352319;86352633;86353280;86353855;86353855;86355144;86355144;86356193;86356193;86356457;86356457;86356741;86356741;86357452;86357452;86357452;86358223;86358223;86358223;86358969;86359364;86359400	-;-;-;-;-;-;-;-;-;-;-;-;-;-;-;-;-;-;-;-;-;-;-;-;-;-;-;-;-;-;-;-;-;-;-;-	10188	chr1:86344719-86359400	2928.57	2926.88	3139.67	2622.46	2593.99	2472.94	2780.75	-0.209725	0.0573391	-3.65762	0.000254565	0.0365187
289	ENSMUSG00000112444.1	4930401C15Rik	RIKEN cDNA 4930401C15 gene [Source:MGI Symbol;Acc:MGI:1921053]	chr10;chr10;chr10;chr10;chr10	25779314;25785434;25788701;25808983;25837407	25779706;25785637;25788852;25809067;25837437	-;-;-;-;-	865	chr10:25779314-25837437	5.76112	1.90243	3.02375	9.5478	49.8659	165.487	39.2647	0.216528	0.0591843	3.65853	0.000253665	0.0365187
290	ENSMUSG00000069237.8	Fam8a1	family with sequence similarity 8, member A1 [Source:MGI Symbol;Acc:MGI:2145496]	chr13;chr13;chr13;chr13;chr13;chr13;chr13	46669522;46671191;46671209;46673546;46673546;46674253;46675512	46670255;46671329;46671329;46673669;46673814;46674392;46678056	+;+;+;+;+;+;+	3827	chr13:46669522-46678056	4613.69	4893.99	4458.02	5580.16	5432.51	5208.17	5031.09	0.201521	0.0550872	3.65822	0.00025397	0.0365187
291	ENSMUSG00000112654.1	4930455C13Rik	RIKEN cDNA 4930455C13 gene [Source:MGI Symbol;Acc:MGI:1921240]	chr10;chr10;chr10;chr10	21319088;21323738;21324424;21341476	21319274;21323822;21324587;21342057	-;-;-;-	1018	chr10:21319088-21342057	593.395	534.582	540.244	698.051	703.877	731.683	633.639	0.297461	0.0814464	3.65223	0.000259975	0.0371666
292	ENSMUSG00000011658.16	Fuz	fuzzy planar cell polarity protein [Source:MGI Symbol;Acc:MGI:1917550]	chr7;chr7;chr7;chr7;chr7;chr7;chr7;chr7;chr7;chr7;chr7;chr7;chr7;chr7;chr7;chr7;chr7;chr7;chr7;chr7;chr7;chr7;chr7;chr7;chr7;chr7;chr7;chr7;chr7;chr7;chr7;chr7;chr7;chr7;chr7;chr7;chr7;chr7;chr7;chr7;chr7;chr7;chr7;chr7;chr7;chr7;chr7;chr7;chr7;chr7;chr7;chr7;chr7;chr7;chr7;chr7;chr7;chr7;chr7;chr7;chr7;chr7;chr7;chr7;chr7;chr7;chr7;chr7;chr7;chr7;chr7;chr7;chr7;chr7;chr7;chr7;chr7;chr7;chr7;chr7…	44896079;44896085;44896086;44896093;44896093;44896096;44896106;44896146;44896252;44896252;44896252;44896280;44896547;44896547;44896547;44896547;44896547;44896547;44896547;44896547;44896547;44896547;44896915;44896915;44896915;44896915;44896915;44896915;44896915;44896915;44896915;44897261;44897261;44897261;44897261;44897261;44897261;44897261;44897261;44897261;44897261;44897261;44897261;44897297;448…	44896362;44896362;44896362;44896362;44896362;44896362;44896362;44896362;44896362;44896362;44896362;44896362;44896668;44896668;44896645;44896720;44896668;44896668;44896668;44896668;44896668;44896668;44896999;44896999;44896999;44896999;44896999;44896999;44896999;44896999;44896999;44897329;44897329;44897329;44897329;44897329;44897329;44897329;44897329;44897329;44897329;44897329;44897329;44897344;448…	+;+;+;+;+;+;+;+;+;+;+;+;+;+;+;+;+;+;+;+;+;+;+;+;+;+;+;+;+;+;+;+;+;+;+;+;+;+;+;+;+;+;+;+;+;+;+;+;+;+;+;+;+;+;+;+;+;+;+;+;+;+;+;+;+;+;+;+;+;+;+;+;+;+;+;+;+;+;+;+;+;+;+;+;+;+;+;+;+;+;+;+;+;+;+;+;+;+;+;+;+;+;+;+;+	5003	chr7:44896079-44902631	694.215	751.458	678.329	847.633	892.792	1033.52	816.324	0.313655	0.0859145	3.65079	0.000261439	0.0372479
293	ENSMUSG00000074217.8	2210011C24Rik	RIKEN cDNA 2210011C24 gene [Source:MGI Symbol;Acc:MGI:1917384]	chr8;chr8;chr8;chr8;chr8;chr8;chr8;chr8;chr8;chr8;chr8;chr8	84010222;84010239;84010711;84010767;84010959;84011141;84011141;84011141;84011444;84011452;84012114;84012114	84010492;84010492;84010772;84010772;84011007;84011411;84011411;84012158;84011770;84011748;84012171;84012156	-;-;-;-;-;-;-;-;-;-;-;-	1413	chr8:84010222-84012171	163.232	62.7801	82.6493	236.573	283.852	182.14	168.538	0.377716	0.103593	3.64617	0.000266174	0.0377312
294	ENSMUSG00000035566.7	Pcdh17	protocadherin 17 [Source:MGI Symbol;Acc:MGI:2684924]	chr14;chr14;chr14;chr14;chr14;chr14;chr14	84443563;84448507;84477323;84477323;84477515;84477515;84532875	84448653;84448653;84477381;84477381;84479227;84477687;84539002	+;+;+;+;+;+;+	12991	chr14:84443563-84539002	202.599	146.487	152.196	256.73	420.024	241.466	236.584	0.402245	0.110333	3.64572	0.000266645	0.0377312
295	ENSMUSG00000024608.10	Rps14	ribosomal protein S14 [Source:MGI Symbol;Acc:MGI:98107]	chr18;chr18;chr18;chr18;chr18;chr18;chr18;chr18;chr18;chr18;chr18;chr18;chr18;chr18;chr18;chr18;chr18;chr18;chr18;chr18;chr18;chr18;chr18;chr18;chr18;chr18	60774510;60774666;60774681;60775229;60775716;60776239;60776401;60776401;60776401;60776401;60776401;60776930;60776930;60776930;60776930;60776930;60776930;60777813;60777813;60777813;60777813;60777813;60778431;60778431;60778431;60778431	60774686;60774686;60774781;60775317;60775742;60776551;60776551;60776551;60776551;60776551;60776551;60777091;60777091;60777091;60777419;60777091;60777091;60777889;60777889;60777859;60777889;60777889;60778457;60778545;60778541;60778546	+;+;+;+;+;+;+;+;+;+;+;+;+;+;+;+;+;+;+;+;+;+;+;+;+;+	1384	chr18:60774510-60778546	6964.23	8040.6	7394.09	8840.2	8503.1	8987.32	8121.59	0.215196	0.0591149	3.6403	0.000272316	0.038403
296	ENSMUSG00000026499.5	Acbd3	acyl-Coenzyme A binding domain containing 3 [Source:MGI Symbol;Acc:MGI:2181074]	chr1;chr1;chr1;chr1;chr1;chr1;chr1;chr1;chr1;chr1	180726043;180729857;180733166;180734377;180734377;180736692;180738463;180745071;180746794;180752159	180726378;180733307;180733307;180734494;180734517;180736850;180738637;180745257;180747078;180754204	+;+;+;+;+;+;+;+;+;+	6780	chr1:180726043-180754204	2575.22	2433.2	2556.08	2227.82	2150.95	2090.97	2339.04	-0.20911	0.0575047	-3.6364	0.000276474	0.0387268
297	ENSMUSG00000080152.4	Gm12260	predicted gene 12260 [Source:MGI Symbol;Acc:MGI:3651326]	chr11	58961812	58962222	+	411	chr11:58961812-58962222	7039.13	8307.89	7661.19	9111.79	8945.18	9140.32	8367.58	0.221379	0.060872	3.63679	0.000276052	0.0387268
298	ENSMUSG00000037239.8	Spred3	sprouty-related, EVH1 domain containing 3 [Source:MGI Symbol;Acc:MGI:2142186]	chr7;chr7;chr7;chr7;chr7;chr7;chr7;chr7;chr7;chr7;chr7;chr7;chr7;chr7	29158829;29162859;29162937;29165923;29166358;29166358;29166527;29166527;29166527;29167793;29168520;29169433;29169653;29170191	29162194;29162993;29162993;29166434;29166434;29166434;29167973;29166695;29167150;29167973;29168647;29169841;29169805;29170411	-;-;-;-;-;-;-;-;-;-;-;-;-;-	6218	chr7:29158829-29170411	1554.54	1715.04	1851.55	1448.08	1219.8	1360.33	1524.89	-0.292272	0.0804546	-3.63275	0.000280412	0.0391466
299	ENSMUSG00000102096.1	1700101O22Rik	RIKEN cDNA 1700101O22 gene [Source:MGI Symbol;Acc:MGI:1920825]	chr12;chr12;chr12	7372039;7375852;7380265	7372203;7375959;7380330	-;-;-	339	chr12:7372039-7380330	1286.65	1528.6	1446.36	1657.07	1887.23	1787.06	1598.83	0.278079	0.0768249	3.61965	0.000295	0.0409555
300	ENSMUSG00000038773.11	Kdm3b	KDM3B lysine (K)-specific demethylase 3B [Source:MGI Symbol;Acc:MGI:1923356]	chr18;chr18;chr18;chr18;chr18;chr18;chr18;chr18;chr18;chr18;chr18;chr18;chr18;chr18;chr18;chr18;chr18;chr18;chr18;chr18;chr18;chr18;chr18;chr18;chr18;chr18;chr18;chr18;chr18;chr18;chr18;chr18;chr18;chr18;chr18;chr18;chr18;chr18;chr18;chr18;chr18;chr18;chr18;chr18;chr18;chr18;chr18;chr18;chr18;chr18;chr18;chr18;chr18;chr18;chr18;chr18;chr18;chr18;chr18;chr18;chr18;chr18;chr18;chr18;chr18;chr18;chr…	34777047;34777047;34777066;34777105;34793004;34793004;34793004;34793004;34794450;34794450;34794450;34794450;34795675;34795675;34795675;34796788;34796788;34796788;34796895;34799285;34799285;34799285;34799285;34800163;34803450;34803450;34808241;34808241;34810259;34810259;34812372;34812372;34813409;34813409;34813557;34816284;34819781;34819781;34819781;34822372;34822372;34823432;34823432;34824702;348…	34777325;34777325;34777325;34777325;34793171;34793171;34793171;34793171;34795780;34794563;34794563;34794563;34795780;34795780;34795780;34796912;34796912;34796912;34797070;34799359;34800202;34799359;34799359;34803484;34804633;34804049;34809489;34809489;34810460;34810460;34812586;34812586;34813561;34813561;34813561;34816316;34819784;34819888;34819888;34822499;34822499;34823711;34823711;34824958;348…	+;+;+;+;+;+;+;+;+;+;+;+;+;+;+;+;+;+;+;+;+;+;+;+;+;+;+;+;+;+;+;+;+;+;+;+;+;+;+;+;+;+;+;+;+;+;+;+;+;+;+;+;+;+;+;+;+;+;+;+;+;+;+;+;+;+;+;+	14095	chr18:34777047-34838660	1806.11	1758.79	1912.02	1546.74	1572.69	1462.33	1676.45	-0.233068	0.0643948	-3.61936	0.000295338	0.0409555
301	ENSMUSG00000062270.14	Morf4l1	mortality factor 4 like 1 [Source:MGI Symbol;Acc:MGI:1096551]	chr9;chr9;chr9;chr9;chr9;chr9;chr9;chr9;chr9;chr9;chr9;chr9;chr9;chr9;chr9;chr9;chr9;chr9;chr9;chr9;chr9;chr9;chr9;chr9;chr9;chr9;chr9;chr9;chr9;chr9;chr9;chr9;chr9;chr9;chr9;chr9;chr9;chr9;chr9;chr9;chr9;chr9;chr9;chr9;chr9;chr9;chr9;chr9;chr9;chr9;chr9;chr9;chr9;chr9;chr9;chr9;chr9;chr9;chr9;chr9;chr9;chr9;chr9;chr9;chr9;chr9;chr9;chr9;chr9;chr9;chr9;chr9;chr9;chr9;chr9;chr9;chr9;chr9;chr9;chr9…	90091665;90091665;90091671;90091671;90092155;90093734;90093734;90093734;90093734;90093734;90094178;90094355;90094355;90094355;90094355;90094355;90094927;90095121;90095121;90095121;90095121;90095121;90096503;90096503;90096503;90096503;90096503;90096983;90097372;90097372;90097372;90097372;90097372;90097408;90097864;90097864;90097864;90097864;90097864;90097864;90097886;90097886;90100443;90100443;901…	90092402;90092402;90092402;90092402;90092402;90093818;90093818;90093818;90093818;90093818;90094737;90094527;90094527;90094527;90094527;90094527;90095902;90095209;90095209;90095209;90095209;90095209;90096604;90096604;90096604;90096604;90096604;90097460;90097460;90100523;90097460;90097460;90097460;90097460;90097889;90097889;90097889;90097889;90097889;90097889;90097889;90097889;90100523;90100523;901…	-;-;-;-;-;-;-;-;-;-;-;-;-;-;-;-;-;-;-;-;-;-;-;-;-;-;-;-;-;-;-;-;-;-;-;-;-;-;-;-;-;-;-;-;-;-;-;-;-;-;-;-;-;-;-;-;-;-;-;-;-;-;-;-;-;-;-;-;-;-;-;-;-;-;-;-;-;-;-;-;-;-;-;-	9754	chr9:90091665-90114774	12770.5	11729.4	11312.9	13310.7	14150.4	14225.7	12916.6	0.203846	0.056337	3.61833	0.000296508	0.0409811
302	ENSMUSG00000034913.10	Spert	spermatid associated [Source:MGI Symbol;Acc:MGI:1915176]	chr14;chr14;chr14;chr14;chr14;chr14;chr14;chr14;chr14;chr14;chr14;chr14;chr14	75582877;75582883;75582883;75582888;75590836;75590900;75591915;75591915;75592413;75592596;75592985;75592985;75592985	75584235;75584235;75584235;75584235;75590985;75590985;75591949;75591985;75592676;75592676;75593116;75593110;75593110	-;-;-;-;-;-;-;-;-;-;-;-;-	1976	chr14:75582877-75593116	17973.7	17618.4	17206.2	18917.4	21157.5	20624.5	18916.3	0.189269	0.0523273	3.61703	0.000298005	0.0410419
303	ENSMUSG00000039148.4	Sart1	squamous cell carcinoma antigen recognized by T cells 1 [Source:MGI Symbol;Acc:MGI:1309453]	chr19;chr19;chr19;chr19;chr19;chr19;chr19;chr19;chr19;chr19;chr19;chr19;chr19;chr19;chr19;chr19;chr19;chr19;chr19;chr19	5377523;5380220;5380438;5380981;5381210;5381666;5381961;5382186;5382715;5382940;5383155;5383620;5383935;5384164;5384370;5384618;5384823;5385463;5385812;5388315	5380135;5380341;5380527;5381116;5381300;5381753;5382071;5382359;5382857;5383073;5383279;5383826;5384077;5384263;5384447;5384723;5384949;5385518;5385869;5388703	-;-;-;-;-;-;-;-;-;-;-;-;-;-;-;-;-;-;-;-	5091	chr19:5377523-5388703	1433.56	1537.16	1609.65	1333.51	1201.58	1149.05	1377.42	-0.272242	0.0752833	-3.61623	0.000298921	0.0410419
304	ENSMUSG00000022443.17	Myh9	myosin, heavy polypeptide 9, non-muscle [Source:MGI Symbol;Acc:MGI:107717]	chr15;chr15;chr15;chr15;chr15;chr15;chr15;chr15;chr15;chr15;chr15;chr15;chr15;chr15;chr15;chr15;chr15;chr15;chr15;chr15;chr15;chr15;chr15;chr15;chr15;chr15;chr15;chr15;chr15;chr15;chr15;chr15;chr15;chr15;chr15;chr15;chr15;chr15;chr15;chr15;chr15;chr15;chr15;chr15;chr15;chr15;chr15;chr15;chr15;chr15;chr15;chr15;chr15;chr15;chr15;chr15;chr15;chr15;chr15;chr15;chr15;chr15;chr15;chr15;chr15;chr15;chr…	77760587;77762952;77763222;77763792;77763961;77764300;77764300;77764505;77765328;77765700;77766714;77766714;77767131;77767131;77767451;77768792;77769201;77769246;77769505;77769505;77769767;77769767;77771125;77771824;77773272;77773935;77774035;77774557;77774557;77775074;77775074;77775803;77775803;77776891;77776891;77777768;77779990;77781111;77781111;77781322;77783389;77785093;77786487;77787510;777…	77762016;77763124;77763330;77764000;77764000;77764362;77764423;77764593;77765828;77765828;77766875;77766875;77767190;77767343;77767663;77769040;77769353;77769353;77769609;77769609;77769779;77769973;77771269;77772036;77773443;77774058;77774058;77774694;77774694;77775280;77775280;77775934;77775934;77776999;77776999;77777928;77780059;77781133;77781232;77781515;77783503;77785266;77786660;77787662;777…	-;-;-;-;-;-;-;-;-;-;-;-;-;-;-;-;-;-;-;-;-;-;-;-;-;-;-;-;-;-;-;-;-;-;-;-;-;-;-;-;-;-;-;-;-;-;-;-;-;-;-;-;-;-;-;-;-;-;-;-;-;-;-;-;-;-;-;-;-;-;-;-;-;-;-;-;-;-;-;-;-;-;-;-;-;-;-;-;-;-;-	12928	chr15:77760587-77842175	909.296	940.75	1025.05	839.146	545.648	559.951	803.307	-0.376805	0.104227	-3.61523	0.000300085	0.0410662
305	ENSMUSG00000087621.7	1700003G18Rik	RIKEN cDNA 1700003G18 gene [Source:MGI Symbol;Acc:MGI:1916600]	chr7;chr7;chr7;chr7;chr7;chr7;chr7;chr7	116081759;116081898;116086627;116089113;116089113;116091896;116093062;116093062	116082086;116082086;116086755;116089190;116089190;116093098;116093106;116093159	-;-;-;-;-;-;-;-	1799	chr7:116081759-116093159	575.152	733.385	620.878	401.008	529.346	398.627	543.066	-0.369979	0.102378	-3.61385	0.000301678	0.0411489
306	ENSMUSG00000021967.4	Mrpl57	mitochondrial ribosomal protein L57 [Source:MGI Symbol;Acc:MGI:1915090]	chr14;chr14;chr14	57826234;57826430;57826509	57826322;57826948;57829296	+;+;+	2956	chr14:57826234-57829296	1709.13	1916.69	1649.96	2190.69	2097.24	2106.58	1945.05	0.247382	0.068477	3.61264	0.000303097	0.0412074
307	ENSMUSG00000041415.10	Dicer1	dicer 1, ribonuclease type III [Source:MGI Symbol;Acc:MGI:2177178]	chr12;chr12;chr12;chr12;chr12;chr12;chr12;chr12;chr12;chr12;chr12;chr12;chr12;chr12;chr12;chr12;chr12;chr12;chr12;chr12;chr12;chr12;chr12;chr12;chr12;chr12;chr12;chr12;chr12;chr12;chr12;chr12;chr12;chr12;chr12;chr12;chr12;chr12;chr12;chr12;chr12;chr12;chr12;chr12;chr12;chr12;chr12;chr12;chr12;chr12;chr12;chr12;chr12;chr12;chr12;chr12;chr12;chr12;chr12;chr12;chr12;chr12;chr12;chr12;chr12;chr12;chr…	104687742;104691428;104691443;104692127;104692127;104692127;104692303;104692303;104692303;104694478;104694478;104694478;104696274;104696274;104696274;104697346;104700365;104700365;104700365;104700365;104702402;104702402;104704066;104704066;104704719;104704719;104705053;104705053;104706213;104706213;104706551;104706551;104706853;104706853;104708776;104708776;104709785;104709785;104710625;104710625…	104691758;104691758;104691758;104692202;104692202;104692202;104692465;104692465;104692465;104694746;104694746;104694746;104697854;104697144;104697144;104697854;104700502;104700520;104700502;104700520;104703182;104703182;104704241;104704241;104704824;104704824;104705235;104705235;104706366;104706366;104706764;104706764;104707032;104707032;104708915;104708915;104709860;104709860;104710757;104710757…	-;-;-;-;-;-;-;-;-;-;-;-;-;-;-;-;-;-;-;-;-;-;-;-;-;-;-;-;-;-;-;-;-;-;-;-;-;-;-;-;-;-;-;-;-;-;-;-;-;-;-;-;-;-;-;-;-;-;-;-;-;-;-;-;-;-;-;-	16750	chr12:104687742-104751952	1468.12	1439.18	1432.25	1145.74	1253.36	1215.66	1325.72	-0.237485	0.0657538	-3.61173	0.000304157	0.0412167
308	ENSMUSG00000030283.7	St8sia1	ST8 alpha-N-acetyl-neuraminide alpha-2,8-sialyltransferase 1 [Source:MGI Symbol;Acc:MGI:106011]	chr6;chr6;chr6;chr6;chr6;chr6;chr6;chr6;chr6;chr6;chr6;chr6;chr6;chr6	142821545;142828232;142828861;142867854;142867854;142867854;142876648;142876648;142876648;142882857;142914024;142914024;142963370;142963536	142829270;142829270;142829270;142867946;142867946;142867946;142876757;142876757;142876757;142883040;142914168;142914168;142964141;142964452	-;-;-;-;-;-;-;-;-;-;-;-;-;-	9341	chr6:142821545-142964452	338.946	454.68	494.888	311.895	175.49	262.282	339.697	-0.39935	0.110609	-3.61045	0.000305667	0.0412869
309	ENSMUSG00000013523.13	Bcas1	breast carcinoma amplified sequence 1 [Source:MGI Symbol;Acc:MGI:1924210]	chr2;chr2;chr2;chr2;chr2;chr2;chr2;chr2;chr2;chr2;chr2;chr2;chr2;chr2;chr2;chr2;chr2;chr2;chr2;chr2;chr2;chr2;chr2;chr2;chr2;chr2;chr2;chr2;chr2;chr2;chr2;chr2;chr2;chr2;chr2;chr2;chr2;chr2;chr2;chr2;chr2;chr2;chr2;chr2;chr2;chr2;chr2;chr2;chr2;chr2;chr2;chr2;chr2;chr2;chr2;chr2;chr2;chr2;chr2;chr2;chr2	170346991;170346991;170347144;170347148;170347931;170347945;170348089;170349182;170349182;170349182;170349182;170349182;170349182;170349182;170349647;170349767;170356248;170356248;170356248;170356248;170356978;170366364;170366364;170366364;170370450;170370450;170370450;170378723;170378723;170378723;170378723;170384189;170384189;170386971;170387163;170387163;170387163;170387163;170387797;170387797…	170348148;170348148;170348148;170348148;170348148;170348148;170348148;170349463;170349463;170349463;170349463;170349463;170349463;170349463;170349740;170349795;170356313;170356313;170356313;170356313;170357113;170366528;170366528;170366528;170370491;170370491;170370491;170378929;170378929;170378929;170378929;170384326;170384326;170387207;170387207;170387207;170387207;170387207;170388003;170387952…	-;-;-;-;-;-;-;-;-;-;-;-;-;-;-;-;-;-;-;-;-;-;-;-;-;-;-;-;-;-;-;-;-;-;-;-;-;-;-;-;-;-;-;-;-;-;-;-;-;-;-;-;-;-;-;-;-;-;-;-;-	3775	chr2:170346991-170427845	382.154	399.509	405.183	524.068	523.592	501.666	456.029	0.312137	0.0865695	3.60562	0.000311409	0.0414271
310	ENSMUSG00000004032.10	Gstm5	glutathione S-transferase, mu 5 [Source:MGI Symbol;Acc:MGI:1309466]	chr3;chr3;chr3;chr3;chr3;chr3;chr3;chr3;chr3;chr3;chr3;chr3;chr3;chr3;chr3;chr3;chr3;chr3;chr3;chr3;chr3;chr3;chr3;chr3;chr3;chr3;chr3;chr3;chr3;chr3;chr3;chr3;chr3;chr3;chr3;chr3;chr3;chr3;chr3;chr3;chr3;chr3;chr3;chr3;chr3	107895821;107895836;107895846;107895941;107895954;107896247;107896298;107896298;107896298;107896298;107896626;107896626;107896626;107896626;107896626;107896626;107897238;107897288;107897288;107897288;107897288;107897288;107897462;107897462;107897462;107897462;107897462;107897462;107897967;107897967;107897967;107897967;107897967;107897967;107898166;107898166;107898166;107898166;107898166;107898166…	107895998;107895998;107895998;107895998;107895998;107896373;107896536;107896373;107896373;107896373;107896690;107896690;107896690;107896690;107896690;107896690;107897369;107897369;107897369;107897369;107897369;107897369;107897562;107897562;107897562;107897562;107897562;107897562;107898062;107898062;107898062;107898062;107898062;107898062;107898276;107898276;107898345;107898276;107898276;107898276…	+;+;+;+;+;+;+;+;+;+;+;+;+;+;+;+;+;+;+;+;+;+;+;+;+;+;+;+;+;+;+;+;+;+;+;+;+;+;+;+;+;+;+;+;+	1278	chr3:107895821-107898686	65628.7	65976.1	59864.3	69771.1	75318.6	78616.9	69196	0.208037	0.0576726	3.60721	0.000309501	0.0414271
311	ENSMUSG00000002748.7	Baz1b	bromodomain adjacent to zinc finger domain, 1B [Source:MGI Symbol;Acc:MGI:1353499]	chr5;chr5;chr5;chr5;chr5;chr5;chr5;chr5;chr5;chr5;chr5;chr5;chr5;chr5;chr5;chr5;chr5;chr5;chr5;chr5;chr5;chr5;chr5;chr5;chr5;chr5;chr5	135187264;135196472;135198132;135198171;135204990;135205879;135208408;135209043;135210741;135210741;135210741;135216590;135216590;135221958;135223085;135226510;135228527;135230157;135231600;135236275;135237919;135240027;135242389;135242412;135243809;135243809;135244106	135187756;135196588;135201149;135198315;135205191;135209164;135209164;135209164;135211860;135210938;135210938;135218057;135218294;135222096;135223218;135226612;135228625;135230334;135231782;135236422;135238066;135240145;135242542;135242542;135244182;135243912;135246129	+;+;+;+;+;+;+;+;+;+;+;+;+;+;+;+;+;+;+;+;+;+;+;+;+;+;+	13667	chr5:135187264-135246129	1844.52	1840.6	1826.35	1570.08	1517.08	1608.04	1701.11	-0.21355	0.0592308	-3.60539	0.000311684	0.0414271
312	ENSMUSG00000004508.6	Gab2	growth factor receptor bound protein 2-associated protein 2 [Source:MGI Symbol;Acc:MGI:1333854]	chr7;chr7;chr7;chr7;chr7;chr7;chr7;chr7;chr7;chr7;chr7;chr7;chr7;chr7;chr7;chr7;chr7;chr7;chr7;chr7	97081586;97081776;97223473;97223473;97271802;97271802;97298828;97298828;97300299;97300299;97301371;97301371;97302369;97302369;97303024;97303027;97304150;97304150;97304876;97304876	97081906;97081906;97223773;97223773;97272042;97272042;97299402;97299402;97300369;97300369;97301635;97301635;97302459;97302459;97303129;97303129;97304275;97304275;97305036;97308946	+;+;+;+;+;+;+;+;+;+;+;+;+;+;+;+;+;+;+;+	6168	chr7:97081586-97308946	1908.85	1945.23	2037	2317.99	2243.97	2314.74	2127.96	0.206995	0.0574124	3.60541	0.000311663	0.0414271
313	ENSMUSG00000031770.16	Herpud1	homocysteine-inducible, endoplasmic reticulum stress-inducible, ubiquitin-like domain member 1 [Source:MGI Symbol;Acc:MGI:1927406]	chr8;chr8;chr8;chr8;chr8;chr8;chr8;chr8;chr8;chr8;chr8;chr8;chr8;chr8;chr8;chr8;chr8;chr8;chr8;chr8;chr8;chr8;chr8;chr8;chr8;chr8;chr8;chr8;chr8;chr8;chr8;chr8;chr8;chr8	94386438;94386495;94387553;94387599;94389356;94389356;94389356;94389356;94389521;94389521;94389521;94389524;94390718;94390718;94390718;94390718;94390790;94391732;94391732;94391732;94391732;94391732;94392174;94392174;94392174;94392174;94392174;94393531;94393796;94393796;94394591;94394591;94394591;94395046	94386738;94386738;94387580;94387686;94389433;94389433;94389433;94389433;94389595;94389595;94389595;94389595;94390848;94390848;94390848;94390848;94390848;94391854;94391854;94391854;94391854;94391854;94392309;94392495;94392524;94392469;94392524;94393901;94393901;94393901;94394909;94395358;94395377;94395364	+;+;+;+;+;+;+;+;+;+;+;+;+;+;+;+;+;+;+;+;+;+;+;+;+;+;+;+;+;+;+;+;+;+	2333	chr8:94386438-94395377	7330.06	7346.22	7207.62	8254.61	8385.15	7943.4	7744.51	0.160735	0.0445527	3.60776	0.000308852	0.0414271
314	ENSMUSG00000084342.1	Gm11224	predicted gene 11224 [Source:MGI Symbol;Acc:MGI:3651640]	chr4	69954166	69955276	-	1111	chr4:69954166-69955276	86.4168	101.78	122.966	62.5911	47.948	41.632	77.2223	-0.387365	0.107466	-3.60454	0.000312704	0.0414303
315	ENSMUSG00000078611.3	Gm5901	predicted gene 5901 [Source:MGI Symbol;Acc:MGI:3643909]	chr7;chr7;chr7;chr7;chr7;chr7;chr7	105375038;105375050;105377070;105377099;105377823;105378157;105378255	105375169;105375169;105377521;105377897;105377897;105378377;105378377	+;+;+;+;+;+;+	1181	chr7:105375038-105378377	1500.77	1368.8	1362.71	1636.92	1715.58	1738.14	1553.82	0.239637	0.0665352	3.60166	0.000316198	0.0417602
316	ENSMUSG00000089213.1	Gm23388	predicted gene, 23388 [Source:MGI Symbol;Acc:MGI:5453165]	chr8	85112012	85112068	-	57	chr8:85112012-85112068	160.351	229.242	272.138	123.061	133.295	121.774	173.31	-0.398291	0.11064	-3.59987	0.000318373	0.0417822
317	ENSMUSG00000074635.2	3110070M22Rik	RIKEN cDNA 3110070M22 gene [Source:MGI Symbol;Acc:MGI:1914554]	chr13	119487261	119488383	-	1123	chr13:119487261-119488383	2214.19	2261.03	2151.91	2540.78	2605.49	2520.82	2382.37	0.196602	0.0546085	3.60022	0.000317949	0.0417822
318	ENSMUSG00000030030.5	1700003E16Rik	RIKEN cDNA 1700003E16 gene [Source:MGI Symbol;Acc:MGI:1919087]	chr6;chr6;chr6;chr6;chr6;chr6	83156404;83156501;83160912;83160912;83161216;83161557	83156590;83156590;83162891;83161133;83161437;83162945	+;+;+;+;+;+	2221	chr6:83156404-83162945	19892.2	19137.5	18425.8	21338.3	21705.1	21422.8	20320.3	0.159121	0.044354	3.58752	0.000333837	0.043596
319	ENSMUSG00000075254.12	Heg1	heart development protein with EGF-like domains 1 [Source:MGI Symbol;Acc:MGI:1924696]	chr16;chr16;chr16;chr16;chr16;chr16;chr16;chr16;chr16;chr16;chr16;chr16;chr16;chr16;chr16;chr16;chr16;chr16;chr16;chr16;chr16;chr16;chr16;chr16;chr16;chr16;chr16;chr16;chr16;chr16;chr16;chr16;chr16;chr16;chr16;chr16;chr16;chr16;chr16;chr16;chr16;chr16;chr16;chr16;chr16;chr16;chr16;chr16;chr16;chr16;chr16;chr16;chr16;chr16;chr16;chr16;chr16;chr16;chr16;chr16;chr16;chr16;chr16;chr16;chr16;chr16	33684370;33684466;33684466;33684545;33706916;33710400;33710400;33710400;33710400;33719507;33719507;33719507;33720649;33720649;33720649;33725425;33725425;33726301;33726301;33726301;33730477;33730477;33730477;33731599;33731599;33731599;33731601;33735541;33735541;33735541;33735541;33738225;33738225;33738225;33738225;33738563;33738563;33738563;33738563;33740159;33742362;33742362;33742362;33750452;337…	33684855;33684855;33684855;33684855;33707206;33710699;33710699;33710699;33710699;33719845;33719845;33719845;33721002;33722913;33721002;33725643;33725643;33727596;33727596;33727596;33730593;33730593;33730593;33731718;33731718;33731718;33731718;33735644;33735644;33735644;33735644;33738283;33738283;33738283;33738283;33738723;33738723;33738723;33738723;33740271;33742496;33742496;33742496;33750494;337…	+;+;+;+;+;+;+;+;+;+;+;+;+;+;+;+;+;+;+;+;+;+;+;+;+;+;+;+;+;+;+;+;+;+;+;+;+;+;+;+;+;+;+;+;+;+;+;+;+;+;+;+;+;+;+;+;+;+;+;+;+;+;+;+;+;+	12728	chr16:33684370-33771576	2731.73	2401.81	3092.29	2216.15	1930.39	2249.17	2436.92	-0.30028	0.0837095	-3.58717	0.00033429	0.043596
320	ENSMUSG00000037487.7	Ubr5	ubiquitin protein ligase E3 component n-recognin 5 [Source:MGI Symbol;Acc:MGI:1918040]	chr15;chr15;chr15;chr15;chr15;chr15;chr15;chr15;chr15;chr15;chr15;chr15;chr15;chr15;chr15;chr15;chr15;chr15;chr15;chr15;chr15;chr15;chr15;chr15;chr15;chr15;chr15;chr15;chr15;chr15;chr15;chr15;chr15;chr15;chr15;chr15;chr15;chr15;chr15;chr15;chr15;chr15;chr15;chr15;chr15;chr15;chr15;chr15;chr15;chr15;chr15;chr15;chr15;chr15;chr15;chr15;chr15;chr15;chr15;chr15;chr15;chr15;chr15;chr15;chr15;chr15;chr…	37967328;37967859;37967859;37967894;37968293;37968338;37970262;37970262;37970262;37970262;37970262;37970262;37971748;37971748;37971748;37971748;37971748;37972616;37972903;37972903;37972903;37972903;37972903;37972935;37973303;37973303;37973303;37973303;37973303;37973303;37973303;37975587;37975587;37975587;37975587;37976060;37976060;37976060;37976060;37976060;37976060;37978022;37978022;37978022;379…	37968505;37968505;37968505;37968505;37968505;37968505;37970347;37970615;37970347;37970347;37970347;37970347;37971892;37971892;37971892;37971892;37971892;37973016;37973016;37973016;37973016;37973016;37973016;37973016;37973458;37973458;37973358;37975671;37973458;37973458;37973458;37975671;37975671;37975671;37975671;37976235;37976235;37976235;37976235;37976235;37976235;37978082;37978082;37978081;379…	-;-;-;-;-;-;-;-;-;-;-;-;-;-;-;-;-;-;-;-;-;-;-;-;-;-;-;-;-;-;-;-;-;-;-;-;-;-;-;-;-;-;-;-;-;-;-;-;-;-;-;-;-;-;-;-;-;-;-;-;-;-;-;-;-;-;-;-;-;-;-;-;-;-;-;-;-;-;-;-;-;-;-;-;-;-;-;-;-;-;-;-;-;-;-;-;-;-;-;-;-;-;-;-;-;-;-;-;-;-;-;-;-;-;-;-;-;-;-;-;-;-;-;-;-;-;-;-;-;-;-;-;-;-;-;-;-;-;-;-;-;-;-;-;-;-;-;-;-;-;-;-;-;-;-;-;-;-;-;-;-;-;-;-;-;-;-;-;-;-;-;-;-;-;-;-;-;-	15388	chr15:37967328-38078854	41366.8	42086.4	43645.9	37749.9	37135.7	38965.5	40158.4	-0.152686	0.0425988	-3.58428	0.00033801	0.0439435
321	ENSMUSG00000029196.9	Tada2b	transcriptional adaptor 2B [Source:MGI Symbol;Acc:MGI:3035274]	chr5;chr5;chr5;chr5	36473670;36475742;36483788;36484013	36476962;36476962;36484285;36484112	-;-;-;-	3791	chr5:36473670-36484285	2264.12	2310.5	2445.21	2087.79	1902.58	1916.12	2154.38	-0.226834	0.0633305	-3.58175	0.000341302	0.0442331
322	ENSMUSG00000043644.4	0610009L18Rik	RIKEN cDNA 0610009L18 gene [Source:MGI Symbol;Acc:MGI:1914088]	chr11;chr11	120348678;120350757	120348862;120351190	+;+	619	chr11:120348678-120351190	2132.57	2099.33	1934.19	2464.39	2510.56	2335.56	2246.1	0.224031	0.0625632	3.58087	0.000342449	0.0442439
323	ENSMUSG00000116786.1	AC122375.2	novel transcript	chr16;chr16;chr16	78695034;78697599;78707111	78695091;78697778;78709083	+;+;+	2211	chr16:78695034-78709083	2344.78	2166.86	2047.08	2525.92	2612.21	2697.76	2399.1	0.232151	0.0649072	3.57666	0.000348017	0.0448241
324	ENSMUSG00000035247.16	Hectd1	HECT domain E3 ubiquitin protein ligase 1 [Source:MGI Symbol;Acc:MGI:2384768]	chr12;chr12;chr12;chr12;chr12;chr12;chr12;chr12;chr12;chr12;chr12;chr12;chr12;chr12;chr12;chr12;chr12;chr12;chr12;chr12;chr12;chr12;chr12;chr12;chr12;chr12;chr12;chr12;chr12;chr12;chr12;chr12;chr12;chr12;chr12;chr12;chr12;chr12;chr12;chr12;chr12;chr12;chr12;chr12;chr12;chr12;chr12;chr12;chr12;chr12;chr12;chr12;chr12;chr12;chr12;chr12;chr12;chr12;chr12;chr12;chr12;chr12;chr12;chr12;chr12;chr12;chr…	51743722;51743722;51744766;51744766;51745381;51745381;51746094;51746094;51746273;51746273;51748404;51748404;51750321;51750321;51751856;51751856;51753741;51753741;51754043;51754043;51754215;51754215;51754921;51754921;51757047;51757047;51758038;51759219;51759219;51761014;51761014;51761014;51762424;51762424;51762424;51764021;51764021;51764021;51767556;51767556;51768529;51768529;51772274;51772274;517…	51744658;51744658;51744910;51744910;51745540;51745531;51746187;51746187;51746351;51746351;51749011;51749011;51750458;51750458;51752057;51752057;51753868;51753868;51754128;51754128;51754422;51754422;51755103;51755103;51757101;51757101;51759441;51759441;51759441;51761170;51761170;51761170;51762546;51762546;51762546;51765231;51764154;51764154;51767777;51767777;51769365;51769365;51772450;51772450;517…	-;-;-;-;-;-;-;-;-;-;-;-;-;-;-;-;-;-;-;-;-;-;-;-;-;-;-;-;-;-;-;-;-;-;-;-;-;-;-;-;-;-;-;-;-;-;-;-;-;-;-;-;-;-;-;-;-;-;-;-;-;-;-;-;-;-;-;-;-;-;-;-;-;-;-;-;-;-;-;-;-;-;-;-;-;-;-;-;-;-;-;-;-	14950	chr12:51743722-51829536	6686.74	7123.63	7387.03	6263.36	5991.58	6184.44	6606.13	-0.188912	0.0528329	-3.57565	0.00034936	0.0448583
325	ENSMUSG00000026255.15	Efhd1	EF hand domain containing 1 [Source:MGI Symbol;Acc:MGI:1921607]	chr1;chr1;chr1;chr1;chr1;chr1;chr1;chr1;chr1;chr1;chr1	87264363;87264363;87289468;87289468;87297629;87297629;87309226;87309661;87309661;87309661;87309972	87264754;87264754;87289615;87289615;87297763;87297763;87309496;87309742;87310839;87309846;87310836	+;+;+;+;+;+;+;+;+;+;+	2125	chr1:87264363-87310839	13398.4	13400.7	13714.7	14892.5	14899.4	14883.5	14198.2	0.136736	0.0382589	3.57396	0.000351626	0.0450103
326	ENSMUSG00000030287.15	Itpr2	inositol 1,4,5-triphosphate receptor 2 [Source:MGI Symbol;Acc:MGI:99418]	chr6;chr6;chr6;chr6;chr6;chr6;chr6;chr6;chr6;chr6;chr6;chr6;chr6;chr6;chr6;chr6;chr6;chr6;chr6;chr6;chr6;chr6;chr6;chr6;chr6;chr6;chr6;chr6;chr6;chr6;chr6;chr6;chr6;chr6;chr6;chr6;chr6;chr6;chr6;chr6;chr6;chr6;chr6;chr6;chr6;chr6;chr6;chr6;chr6;chr6;chr6;chr6;chr6;chr6;chr6;chr6;chr6;chr6;chr6;chr6;chr6;chr6;chr6;chr6;chr6;chr6;chr6;chr6;chr6;chr6;chr6;chr6;chr6;chr6;chr6;chr6;chr6;chr6;chr6;chr6…	146108299;146111480;146112377;146112377;146120595;146144109;146144109;146144109;146147038;146156970;146156970;146158887;146158887;146166579;146166579;146171224;146171224;146173244;146173244;146180180;146180180;146180261;146180336;146187440;146187440;146187440;146187440;146190456;146190456;146190456;146190456;146194513;146194513;146194513;146194513;146196852;146224009;146224009;146224700;146224700…	146111757;146111757;146112538;146112538;146121022;146144269;146144269;146144269;146147208;146157135;146157135;146159017;146159017;146166671;146166671;146171419;146171419;146173408;146173408;146180355;146180355;146180355;146180355;146187565;146187565;146187565;146187565;146190648;146190648;146190648;146190648;146194620;146194620;146194620;146194620;146196960;146224131;146224131;146224795;146224795…	-;-;-;-;-;-;-;-;-;-;-;-;-;-;-;-;-;-;-;-;-;-;-;-;-;-;-;-;-;-;-;-;-;-;-;-;-;-;-;-;-;-;-;-;-;-;-;-;-;-;-;-;-;-;-;-;-;-;-;-;-;-;-;-;-;-;-;-;-;-;-;-;-;-;-;-;-;-;-;-;-;-;-;-;-;-;-;-;-;-;-;-;-;-;-;-;-;-;-;-;-;-;-;-;-;-;-;-;-;-;-;-;-;-;-;-;-;-;-;-;-;-;-;-;-;-;-;-;-;-;-;-;-;-;-;-;-;-;-;-;-;-;-;-;-;-;-;-;-;-;-;-;-;-;-;-;-;-;-;-;-;-;-;-;-;-;-;-;-;-;-;-;-;-;-;-;-;-;-;-;-;-	14802	chr6:146108299-146502223	1069.65	1322.19	1374.8	1001.46	928.273	959.619	1109.33	-0.309832	0.0868117	-3.56902	0.000358324	0.045727
327	ENSMUSG00000049526.8	Tmem202	transmembrane protein 202 [Source:MGI Symbol;Acc:MGI:1921143]	chr9;chr9;chr9;chr9;chr9;chr9;chr9;chr9;chr9;chr9;chr9;chr9	59518685;59518686;59519619;59519619;59520089;59520089;59524718;59524718;59525075;59525365;59525365;59539593	59519274;59519274;59519750;59519750;59520238;59520238;59524964;59524964;59525267;59525458;59525501;59539847	-;-;-;-;-;-;-;-;-;-;-;-	1704	chr9:59518685-59539847	1345.22	1354.53	1255.87	1525.53	1632.15	1575.77	1448.18	0.233819	0.0655969	3.56449	0.000364563	0.0463809
328	ENSMUSG00000039349.5	C130074G19Rik	RIKEN cDNA C130074G19 gene [Source:MGI Symbol;Acc:MGI:2444831]	chr1;chr1	184871926;184882686	184874427;184883218	-;-	3035	chr1:184871926-184883218	547.306	586.898	647.084	493.303	366.323	290.384	488.55	-0.38454	0.107945	-3.56237	0.000367519	0.0466144
329	ENSMUSG00000025885.18	Myo5b	myosin VB [Source:MGI Symbol;Acc:MGI:106598]	chr18;chr18;chr18;chr18;chr18;chr18;chr18;chr18;chr18;chr18;chr18;chr18;chr18;chr18;chr18;chr18;chr18;chr18;chr18;chr18;chr18;chr18;chr18;chr18;chr18;chr18;chr18;chr18;chr18;chr18;chr18;chr18;chr18;chr18;chr18;chr18;chr18;chr18;chr18;chr18;chr18;chr18;chr18;chr18;chr18;chr18;chr18;chr18;chr18;chr18;chr18;chr18;chr18;chr18;chr18;chr18;chr18;chr18;chr18;chr18;chr18;chr18;chr18;chr18;chr18;chr18;chr…	74440936;74440964;74442537;74442605;74442607;74511423;74569767;74569767;74569767;74569767;74577455;74577455;74577455;74577455;74580390;74580390;74580390;74580390;74616923;74616923;74616923;74616923;74625562;74625562;74625562;74627171;74627171;74627171;74633177;74634461;74634461;74634461;74634461;74638042;74638042;74638042;74638042;74643927;74643927;74643927;74643927;74653360;74653360;74653360;746…	74441052;74441052;74442807;74442807;74442807;74512195;74569877;74569877;74569877;74569877;74577626;74577626;74577626;74577626;74580534;74580534;74580534;74580534;74617079;74617079;74617079;74617023;74625705;74625705;74625705;74627252;74627252;74627252;74633244;74634568;74634568;74634568;74634568;74638151;74638151;74638151;74638151;74644023;74644192;74644192;74644192;74653441;74653441;74653441;746…	+;+;+;+;+;+;+;+;+;+;+;+;+;+;+;+;+;+;+;+;+;+;+;+;+;+;+;+;+;+;+;+;+;+;+;+;+;+;+;+;+;+;+;+;+;+;+;+;+;+;+;+;+;+;+;+;+;+;+;+;+;+;+;+;+;+;+;+;+;+;+;+;+;+;+;+;+;+;+;+;+;+;+;+;+;+;+;+;+;+;+;+;+;+;+;+;+;+;+;+;+;+;+;+;+;+;+;+;+;+;+;+;+;+;+;+;+;+;+;+;+;+;+;+;+;+;+;+;+;+	9766	chr18:74440936-74771493	3390.42	3139	3548.88	2848.43	2561.38	2937.14	3070.88	-0.243091	0.0682889	-3.55975	0.000371209	0.0469393
330	ENSMUSG00000026927.17	Entr1	endosome associated trafficking regulator 1 [Source:MGI Symbol;Acc:MGI:1915362]	chr2;chr2;chr2;chr2;chr2;chr2;chr2;chr2;chr2;chr2;chr2;chr2;chr2;chr2;chr2;chr2;chr2;chr2;chr2;chr2;chr2;chr2;chr2;chr2;chr2;chr2;chr2;chr2;chr2;chr2;chr2;chr2;chr2;chr2;chr2;chr2;chr2;chr2;chr2;chr2;chr2;chr2;chr2;chr2;chr2;chr2;chr2;chr2;chr2;chr2;chr2;chr2;chr2;chr2;chr2;chr2;chr2;chr2;chr2;chr2;chr2;chr2;chr2;chr2;chr2;chr2;chr2	26382802;26382802;26382802;26382802;26382803;26383555;26383564;26384682;26384682;26384682;26384682;26384682;26384682;26384682;26385083;26385083;26385083;26385083;26385083;26385083;26385498;26385498;26385498;26385498;26385498;26385541;26385990;26385990;26385990;26385990;26386655;26386655;26386904;26386904;26386904;26386904;26386904;26387013;26387105;26387126;26387556;26387556;26387556;26387556;263…	26383694;26383694;26383694;26383694;26383694;26383694;26383694;26384821;26385213;26384821;26384821;26384821;26384821;26384821;26385145;26385145;26385145;26385145;26385145;26385145;26386063;26385609;26385609;26385609;26385609;26385609;26386063;26386063;26386063;26386063;26387671;26387311;26387311;26387311;26387311;26387311;26387311;26387671;26387311;26387311;26387671;26387671;26387671;26387671;263…	-;-;-;-;-;-;-;-;-;-;-;-;-;-;-;-;-;-;-;-;-;-;-;-;-;-;-;-;-;-;-;-;-;-;-;-;-;-;-;-;-;-;-;-;-;-;-;-;-;-;-;-;-;-;-;-;-;-;-;-;-;-;-;-;-;-;-	3587	chr2:26382802-26389316	13501.2	13410.2	12921.5	14402.3	15049	15216.5	14083.4	0.158286	0.0445332	3.55434	0.000378929	0.0477704
331	ENSMUSG00000039742.15	Fam71f1	family with sequence similarity 71, member F1 [Source:MGI Symbol;Acc:MGI:3032524]	chr6;chr6;chr6;chr6;chr6;chr6;chr6;chr6;chr6;chr6;chr6;chr6;chr6;chr6;chr6;chr6;chr6;chr6;chr6;chr6;chr6;chr6;chr6;chr6;chr6;chr6;chr6;chr6;chr6;chr6;chr6	29319140;29319140;29319157;29319157;29319199;29320628;29320628;29320628;29320633;29323712;29323712;29323712;29323712;29323712;29326573;29326573;29326573;29326573;29326573;29330643;29330643;29330649;29330652;29333998;29333998;29333998;29333998;29335507;29335507;29335507;29335507	29319447;29319447;29319447;29319447;29319447;29320812;29320812;29320812;29320812;29323964;29323964;29323964;29323964;29323964;29326694;29326694;29326694;29326726;29326694;29330686;29330686;29330686;29330686;29334165;29334165;29334165;29334165;29335854;29335854;29335854;29336019	+;+;+;+;+;+;+;+;+;+;+;+;+;+;+;+;+;+;+;+;+;+;+;+;+;+;+;+;+;+;+	1625	chr6:29319140-29336019	8624.39	8498.14	7859.75	9077.84	10394.2	9952.14	9067.74	0.216502	0.0611061	3.54305	0.000395523	0.0486825
332	ENSMUSG00000090724.1	4930542C12Rik	RIKEN cDNA 4930542C12 gene [Source:MGI Symbol;Acc:MGI:1914898]	chr9	78394956	78396158	-	1203	chr9:78394956-78396158	696.135	527.923	527.141	804.137	786.347	791.009	688.782	0.335865	0.094778	3.54371	0.000394545	0.0486825
333	ENSMUSG00000003226.7	Ranbp2	RAN binding protein 2 [Source:MGI Symbol;Acc:MGI:894323]	chr10;chr10;chr10;chr10;chr10;chr10;chr10;chr10;chr10;chr10;chr10;chr10;chr10;chr10;chr10;chr10;chr10;chr10;chr10;chr10;chr10;chr10;chr10;chr10;chr10;chr10;chr10;chr10;chr10;chr10;chr10;chr10;chr10;chr10;chr10;chr10;chr10;chr10;chr10;chr10;chr10;chr10;chr10	58446920;58446922;58447195;58451984;58451984;58451984;58453312;58453312;58453312;58454573;58454573;58454573;58455219;58455219;58455219;58455809;58455809;58457592;58457592;58457592;58460518;58460518;58461836;58463819;58464083;58464405;58465065;58465444;58465663;58467115;58467390;58470627;58475244;58476157;58483029;58483897;58484442;58485680;58488573;58490610;58492411;58492802;58493663	58447051;58447051;58447370;58452051;58452051;58452051;58453423;58453423;58453423;58454725;58454725;58454725;58455449;58455954;58455449;58455954;58455954;58457784;58457784;58458999;58460973;58460605;58462045;58464000;58464258;58464528;58465226;58465581;58465809;58467294;58467473;58470762;58475338;58480819;58483199;58483983;58484620;58485881;58488674;58490755;58492684;58493136;58494356	+;+;+;+;+;+;+;+;+;+;+;+;+;+;+;+;+;+;+;+;+;+;+;+;+;+;+;+;+;+;+;+;+;+;+;+;+;+;+;+;+;+;+	11728	chr10:58446920-58494356	13264	12691.1	12983	10908.9	11385.7	11963	12199.3	-0.175038	0.0493615	-3.54605	0.000391057	0.0486825
334	ENSMUSG00000034297.14	Med13	mediator complex subunit 13 [Source:MGI Symbol;Acc:MGI:3029632]	chr11;chr11;chr11;chr11;chr11;chr11;chr11;chr11;chr11;chr11;chr11;chr11;chr11;chr11;chr11;chr11;chr11;chr11;chr11;chr11;chr11;chr11;chr11;chr11;chr11;chr11;chr11;chr11;chr11;chr11;chr11;chr11;chr11;chr11;chr11;chr11;chr11;chr11;chr11;chr11;chr11	86267033;86272463;86272547;86273655;86275374;86275374;86275374;86276820;86276820;86276820;86278470;86278470;86278470;86278764;86278764;86279593;86283200;86283751;86285113;86286434;86288091;86288933;86291043;86298280;86300650;86301130;86301465;86303534;86306984;86308699;86319348;86327802;86328447;86329168;86330988;86331006;86331883;86331883;86345860;86355274;86357460	86271118;86272563;86272563;86273723;86275547;86275547;86275547;86276968;86276968;86276968;86278600;86278655;86278655;86278992;86278922;86279735;86283423;86283942;86285332;86286890;86288280;86289156;86291204;86299196;86300846;86301344;86301555;86303655;86307062;86308912;86320031;86327912;86328609;86329362;86331185;86331185;86332183;86332028;86346028;86355508;86357602	-;-;-;-;-;-;-;-;-;-;-;-;-;-;-;-;-;-;-;-;-;-;-;-;-;-;-;-;-;-;-;-;-;-;-;-;-;-;-;-;-	10840	chr11:86267033-86357602	6934.47	6589.05	7185.45	5921.76	6146.93	6084.52	6477.03	-0.17939	0.0505637	-3.54779	0.000388479	0.0486825
335	ENSMUSG00000020721.16	Helz	helicase with zinc finger domain [Source:MGI Symbol;Acc:MGI:1925705]	chr11;chr11;chr11;chr11;chr11;chr11;chr11;chr11;chr11;chr11;chr11;chr11;chr11;chr11;chr11;chr11;chr11;chr11;chr11;chr11;chr11;chr11;chr11;chr11;chr11;chr11;chr11;chr11;chr11;chr11;chr11;chr11;chr11;chr11;chr11;chr11;chr11;chr11;chr11;chr11;chr11;chr11;chr11;chr11;chr11;chr11;chr11;chr11;chr11;chr11;chr11;chr11;chr11;chr11;chr11;chr11;chr11;chr11;chr11;chr11;chr11;chr11;chr11;chr11;chr11;chr11;chr…	107547930;107547956;107547960;107547968;107549346;107549346;107549346;107549346;107555519;107555519;107555519;107574938;107574938;107574938;107574938;107577863;107577863;107577863;107577863;107592706;107592706;107592706;107595139;107595139;107595139;107599150;107599150;107599150;107600276;107600276;107600276;107602310;107602310;107602310;107602936;107602936;107602936;107604066;107604066;107604066…	107547981;107547981;107547981;107547981;107549401;107549401;107549401;107549401;107555575;107555575;107555575;107575165;107575165;107575165;107575165;107577899;107577899;107578156;107577899;107592830;107592830;107592830;107595195;107595195;107595195;107599201;107599201;107599201;107600351;107600351;107600351;107602508;107602508;107602508;107603043;107603043;107603043;107604363;107604363;107604363…	+;+;+;+;+;+;+;+;+;+;+;+;+;+;+;+;+;+;+;+;+;+;+;+;+;+;+;+;+;+;+;+;+;+;+;+;+;+;+;+;+;+;+;+;+;+;+;+;+;+;+;+;+;+;+;+;+;+;+;+;+;+;+;+;+;+;+;+;+;+;+;+;+;+;+;+;+;+;+;+;+;+;+;+;+;+;+;+;+;+;+;+;+;+;+;+;+;+;+;+;+;+;+;+;+;+;+;+;+;+;+;+;+;+;+;+;+;+;+;+;+;+;+;+;+	15044	chr11:107547930-107693826	4049.11	4030.29	4438.87	3448.88	3694.87	3569.95	3871.99	-0.207332	0.0584845	-3.54508	0.000392487	0.0486825
336	ENSMUSG00000036278.6	Macrod1	MACRO domain containing 1 [Source:MGI Symbol;Acc:MGI:2147583]	chr19;chr19;chr19;chr19;chr19;chr19;chr19;chr19;chr19;chr19;chr19	7056768;7065465;7066087;7185576;7196414;7196789;7197005;7197151;7197532;7197702;7197913	7057182;7065566;7066203;7185605;7196530;7196910;7197035;7197224;7197613;7197736;7198061	+;+;+;+;+;+;+;+;+;+;+	1274	chr19:7056768-7198061	629.882	543.143	578.545	723.511	746.071	766.03	664.53	0.29301	0.0826863	3.54363	0.000394658	0.0486825
337	ENSMUSG00000057240.14	Ms4a13	membrane-spanning 4-domains, subfamily A, member 13 [Source:MGI Symbol;Acc:MGI:1920716]	chr19;chr19;chr19;chr19;chr19;chr19;chr19;chr19;chr19;chr19;chr19;chr19;chr19;chr19;chr19	11169418;11169419;11171879;11172531;11172531;11183805;11183805;11185103;11185103;11191468;11191468;11192928;11192928;11196545;11196545	11169996;11169996;11171965;11172626;11172626;11183924;11183924;11185159;11185159;11191608;11191608;11193043;11193043;11196723;11196737	-;-;-;-;-;-;-;-;-;-;-;-;-;-;-	1389	chr19:11169418-11196737	4577.21	4421.24	4200	4916.06	5048.92	5259.17	4737.1	0.192645	0.0543149	3.54681	0.000389923	0.0486825
338	ENSMUSG00000035049.3	Rrp12	ribosomal RNA processing 12 homolog (S. cerevisiae) [Source:MGI Symbol;Acc:MGI:2147437]	chr19;chr19;chr19;chr19;chr19;chr19;chr19;chr19;chr19;chr19;chr19;chr19;chr19;chr19;chr19;chr19;chr19;chr19;chr19;chr19;chr19;chr19;chr19;chr19;chr19;chr19;chr19;chr19;chr19;chr19;chr19;chr19;chr19;chr19	41862852;41865172;41865521;41866706;41868770;41870810;41871135;41871422;41871733;41872909;41873743;41874236;41874529;41874717;41876535;41877101;41877336;41877784;41878029;41880102;41880359;41882159;41883423;41883713;41885647;41886087;41886800;41887011;41889766;41890069;41891084;41892538;41895148;41895939	41863312;41865254;41865588;41866772;41868819;41870935;41871304;41871589;41871824;41873066;41873850;41874341;41874609;41874875;41876628;41877168;41877490;41877946;41878093;41880223;41880501;41882273;41883520;41883824;41885738;41886185;41886927;41887149;41889882;41890174;41891160;41892621;41895377;41896153	-;-;-;-;-;-;-;-;-;-;-;-;-;-;-;-;-;-;-;-;-;-;-;-;-;-;-;-;-;-;-;-;-;-	4319	chr19:41862852-41896153	2923.77	2860.3	2924.98	2315.87	2540.28	2577.02	2690.37	-0.210447	0.0593972	-3.54305	0.000395527	0.0486825
339	ENSMUSG00000026980.15	Ly75	lymphocyte antigen 75 [Source:MGI Symbol;Acc:MGI:106662]	chr2;chr2;chr2;chr2;chr2;chr2;chr2;chr2;chr2;chr2;chr2;chr2;chr2;chr2;chr2;chr2;chr2;chr2;chr2;chr2;chr2;chr2;chr2;chr2;chr2;chr2;chr2;chr2;chr2;chr2;chr2;chr2;chr2;chr2;chr2;chr2;chr2;chr2;chr2;chr2;chr2;chr2;chr2;chr2;chr2;chr2;chr2;chr2;chr2;chr2;chr2;chr2;chr2;chr2;chr2;chr2;chr2;chr2;chr2;chr2;chr2;chr2;chr2;chr2;chr2;chr2;chr2;chr2;chr2;chr2	60292103;60293760;60299047;60299047;60300955;60300955;60303578;60303578;60306330;60306330;60308139;60308139;60311609;60311609;60314157;60314157;60316089;60316089;60318308;60318308;60321698;60321698;60323819;60323819;60327787;60327787;60328390;60328390;60329976;60329976;60330726;60330726;60331077;60331077;60332319;60332319;60332925;60332925;60334446;60334450;60338295;60338295;60340153;60340153;603…	60293938;60293938;60299214;60299214;60301077;60301077;60303727;60303727;60306498;60306498;60308365;60308365;60311803;60311803;60314273;60314273;60316256;60316256;60318473;60318473;60321924;60321924;60323948;60323948;60327947;60327947;60328495;60328495;60330115;60330115;60330808;60330808;60331144;60331144;60332494;60332494;60332960;60332956;60334564;60334564;60338363;60338363;60340234;60340234;603…	-;-;-;-;-;-;-;-;-;-;-;-;-;-;-;-;-;-;-;-;-;-;-;-;-;-;-;-;-;-;-;-;-;-;-;-;-;-;-;-;-;-;-;-;-;-;-;-;-;-;-;-;-;-;-;-;-;-;-;-;-;-;-;-;-;-;-;-;-;-	6905	chr2:60292103-60383303	93.1381	148.389	150.18	59.4085	75.7578	65.5705	98.7407	-0.383336	0.108537	-3.53184	0.000412674	0.0501993
340	ENSMUSG00000027286.16	Lrrc57	leucine rich repeat containing 57 [Source:MGI Symbol;Acc:MGI:1913856]	chr2;chr2;chr2;chr2;chr2;chr2;chr2;chr2;chr2;chr2;chr2;chr2;chr2;chr2;chr2;chr2;chr2;chr2;chr2;chr2;chr2;chr2;chr2;chr2;chr2;chr2;chr2;chr2;chr2;chr2;chr2;chr2;chr2;chr2	120604238;120604238;120604238;120604238;120604819;120605948;120605948;120605948;120605948;120605948;120605970;120607799;120607799;120607799;120607799;120607799;120607799;120608673;120608673;120608673;120608673;120608673;120608818;120608918;120608918;120608918;120608918;120608918;120609115;120609115;120609189;120609274;120609281;120609322	120605258;120605258;120605258;120605258;120605098;120606133;120606133;120606133;120606133;120606133;120606133;120608067;120607972;120608067;120608067;120608067;120608067;120608811;120608811;120608811;120608811;120608811;120609023;120609023;120609023;120609014;120609023;120609023;120609302;120609355;120609315;120609508;120609520;120609510	-;-;-;-;-;-;-;-;-;-;-;-;-;-;-;-;-;-;-;-;-;-;-;-;-;-;-;-;-;-;-;-;-;-	2227	chr2:120604238-120609520	7730.46	7274.88	7468.68	8333.11	8527.07	8372.21	7951.07	0.15977	0.0452369	3.53184	0.000412676	0.0501993
341	ENSMUSG00000094445.7	1700015G11Rik	RIKEN cDNA 1700015G11 gene [Source:MGI Symbol;Acc:MGI:1922779]	chr7;chr7;chr7;chr7;chr7;chr7;chr7;chr7;chr7;chr7;chr7;chr7;chr7;chr7;chr7	52011683;52011685;52011687;52011690;52013482;52013482;52013482;52014856;52014856;52014856;52014860;52015638;52015638;52015638;52015638	52011838;52011838;52011838;52011838;52013547;52013586;52013586;52014900;52014900;52014900;52014900;52015682;52015695;52015728;52015703	-;-;-;-;-;-;-;-;-;-;-;-;-;-;-	397	chr7:52011683-52015728	4968.96	5097.55	4449.96	5421.03	6399.14	5797.26	5355.65	0.247746	0.0701202	3.53315	0.000410634	0.0501993
342	ENSMUSG00000020900.15	Myh10	myosin, heavy polypeptide 10, non-muscle [Source:MGI Symbol;Acc:MGI:1930780]	chr11;chr11;chr11;chr11;chr11;chr11;chr11;chr11;chr11;chr11;chr11;chr11;chr11;chr11;chr11;chr11;chr11;chr11;chr11;chr11;chr11;chr11;chr11;chr11;chr11;chr11;chr11;chr11;chr11;chr11;chr11;chr11;chr11;chr11;chr11;chr11;chr11;chr11;chr11;chr11;chr11;chr11;chr11;chr11;chr11;chr11;chr11;chr11;chr11;chr11;chr11;chr11;chr11;chr11;chr11;chr11;chr11;chr11;chr11;chr11;chr11;chr11;chr11;chr11;chr11;chr11;chr…	68691559;68691915;68692078;68692081;68692112;68692154;68692316;68694746;68699210;68699210;68699210;68699210;68699210;68699210;68699210;68721320;68721320;68721320;68721320;68721320;68734388;68734388;68734388;68734388;68734388;68745317;68745317;68745317;68745317;68745317;68745935;68745935;68751942;68751942;68751942;68751942;68759746;68759746;68759746;68759746;68760653;68760653;68760653;68760653;687…	68691842;68692182;68692182;68692182;68692182;68692182;68692559;68694807;68699585;68699585;68699585;68699418;68699585;68699259;68699585;68721476;68721476;68721476;68721476;68721476;68734415;68734415;68734415;68734415;68734415;68745419;68745419;68745419;68745419;68745419;68745964;68746483;68752034;68752034;68752034;68752034;68759809;68759809;68759809;68759809;68760751;68760751;68760751;68760751;687…	+;+;+;+;+;+;+;+;+;+;+;+;+;+;+;+;+;+;+;+;+;+;+;+;+;+;+;+;+;+;+;+;+;+;+;+;+;+;+;+;+;+;+;+;+;+;+;+;+;+;+;+;+;+;+;+;+;+;+;+;+;+;+;+;+;+;+;+;+;+;+;+;+;+;+;+;+;+;+;+;+;+;+;+;+;+;+;+;+;+;+;+;+;+;+;+;+;+;+;+;+;+;+;+;+;+;+;+;+;+;+;+;+;+;+;+;+;+;+;+;+;+;+;+;+;+;+;+;+;+;+;+;+;+;+;+;+;+;+;+;+;+;+;+;+;+;+;+;+;+;+;+;+;+;+;+;+	10458	chr11:68691559-68816632	5889.78	5588.38	5886.24	4709.19	5085.36	5218.58	5396.26	-0.19568	0.0554021	-3.532	0.000412436	0.0501993
343	ENSMUSG00000021114.9	Atp6v1d	ATPase, H+ transporting, lysosomal V1 subunit D [Source:MGI Symbol;Acc:MGI:1921084]	chr12;chr12;chr12;chr12;chr12;chr12;chr12;chr12;chr12;chr12;chr12;chr12;chr12;chr12;chr12	78840725;78843002;78845226;78845226;78847767;78848396;78849196;78849740;78850472;78850472;78852265;78857227;78858674;78861419;78861419	78843610;78843610;78845304;78845391;78847833;78848499;78849784;78849784;78850516;78850539;78852344;78857344;78858977;78861495;78861638	-;-;-;-;-;-;-;-;-;-;-;-;-;-;-	4602	chr12:78840725-78861638	3607.42	3470.98	3347.3	3922.03	4035.3	3973.78	3726.13	0.183178	0.0519295	3.52743	0.000419613	0.0508943
344	ENSMUSG00000030534.13	Vps33b	vacuolar protein sorting 33B [Source:MGI Symbol;Acc:MGI:2446237]	chr7;chr7;chr7;chr7;chr7;chr7;chr7;chr7;chr7;chr7;chr7;chr7;chr7;chr7;chr7;chr7;chr7;chr7;chr7;chr7;chr7;chr7;chr7;chr7;chr7;chr7;chr7;chr7;chr7;chr7;chr7;chr7;chr7;chr7;chr7;chr7;chr7;chr7;chr7;chr7;chr7;chr7;chr7;chr7;chr7;chr7;chr7;chr7;chr7;chr7;chr7;chr7;chr7;chr7;chr7;chr7;chr7;chr7;chr7;chr7;chr7;chr7;chr7;chr7;chr7;chr7;chr7;chr7;chr7;chr7;chr7;chr7;chr7;chr7;chr7;chr7;chr7;chr7;chr7;chr7…	80269649;80269679;80269734;80269740;80274229;80274229;80274229;80274229;80274294;80274624;80274624;80274624;80274624;80276046;80276046;80276046;80276046;80276398;80276398;80276398;80276398;80279972;80279972;80279972;80279972;80279972;80282485;80282485;80282485;80282485;80282485;80283428;80283428;80283428;80283428;80283428;80283980;80283980;80283980;80283980;80283980;80284284;80284284;80284284;802…	80270079;80270079;80270079;80270079;80274309;80274309;80274309;80274309;80274309;80274685;80274685;80274685;80274685;80276095;80276095;80276095;80276095;80276465;80276465;80276465;80276465;80280017;80280017;80280017;80280033;80280017;80282579;80282579;80282579;80282579;80282579;80283532;80283532;80283532;80283532;80283532;80284075;80284076;80284076;80284076;80284076;80284361;80284361;80284361;802…	+;+;+;+;+;+;+;+;+;+;+;+;+;+;+;+;+;+;+;+;+;+;+;+;+;+;+;+;+;+;+;+;+;+;+;+;+;+;+;+;+;+;+;+;+;+;+;+;+;+;+;+;+;+;+;+;+;+;+;+;+;+;+;+;+;+;+;+;+;+;+;+;+;+;+;+;+;+;+;+;+;+;+;+;+;+;+;+;+;+;+;+;+	3471	chr7:80269649-80291754	540.585	511.752	549.316	413.738	428.655	379.892	470.656	-0.311639	0.0883942	-3.52556	0.000422594	0.0511069
345	ENSMUSG00000045835.5	Hdgfl1	hepatoma derived growth factor-like 1 [Source:MGI Symbol;Acc:MGI:1194493]	chr13	26768173	26770165	-	1993	chr13:26768173-26770165	8970.06	8724.52	8368.75	9877.73	9761.25	9651.35	9225.61	0.160823	0.0456948	3.51949	0.000432376	0.0521382
346	ENSMUSG00000074146.9	4930579C12Rik	RIKEN cDNA 4930579C12 gene [Source:MGI Symbol;Acc:MGI:2441687]	chr9;chr9;chr9;chr9;chr9;chr9;chr9;chr9;chr9;chr9;chr9;chr9;chr9;chr9;chr9;chr9;chr9;chr9;chr9;chr9;chr9;chr9;chr9;chr9;chr9;chr9;chr9;chr9;chr9;chr9;chr9;chr9;chr9;chr9;chr9;chr9;chr9	89113111;89125759;89126668;89126947;89127391;89128868;89129348;89131459;89131925;89134063;89137028;89138026;89138785;89150131;89152005;89152769;89152769;89157374;89157374;89162288;89162288;89162862;89162862;89165220;89165220;89168213;89168213;89168922;89168922;89171727;89171727;89174478;89174478;89175343;89175343;89177789;89177789	89113371;89125815;89126742;89126971;89127422;89128892;89129415;89131483;89131992;89134176;89137141;89138050;89138855;89152052;89152052;89152839;89152839;89157487;89157487;89162312;89162312;89162932;89162932;89165333;89165333;89168237;89168237;89168986;89168986;89171840;89171840;89174502;89174502;89175413;89175413;89177813;89177887	-;-;-;-;-;-;-;-;-;-;-;-;-;-;-;-;-;-;-;-;-;-;-;-;-;-;-;-;-;-;-;-;-;-;-;-;-	3676	chr9:89113111-89177887	1355.78	1690.31	1790.06	1313.35	1184.32	1208.37	1423.7	-0.308728	0.0878372	-3.51477	0.000440132	0.0529201
347	ENSMUSG00000006442.10	Srm	spermidine synthase [Source:MGI Symbol;Acc:MGI:102690]	chr4;chr4;chr4;chr4;chr4;chr4;chr4;chr4;chr4;chr4;chr4;chr4;chr4;chr4;chr4	148591503;148591918;148592044;148592482;148592482;148593288;148593288;148593768;148593768;148593894;148594083;148594083;148594083;148594287;148594859	148591786;148592164;148592164;148592574;148592574;148593441;148593441;148593997;148593997;148593997;148594205;148594199;148594205;148594619;148594993	+;+;+;+;+;+;+;+;+;+;+;+;+;+;+	1599	chr4:148591503-148594993	384.075	222.584	207.631	410.555	486.193	487.095	366.355	0.388705	0.110621	3.51385	0.00044167	0.052952
348	ENSMUSG00000030763.7	Lcmt1	leucine carboxyl methyltransferase 1 [Source:MGI Symbol;Acc:MGI:1353593]	chr7;chr7;chr7;chr7;chr7;chr7;chr7;chr7;chr7;chr7;chr7;chr7;chr7;chr7;chr7;chr7;chr7;chr7;chr7;chr7;chr7;chr7;chr7;chr7;chr7;chr7;chr7;chr7;chr7;chr7;chr7;chr7;chr7;chr7;chr7;chr7	123369784;123377982;123378056;123400438;123400438;123400438;123401444;123401444;123401444;123402835;123402835;123404423;123404423;123408180;123410724;123410724;123410728;123418143;123418218;123418218;123418218;123421538;123421538;123421538;123421538;123422707;123422707;123422707;123427860;123428094;123428094;123428094;123430133;123430133;123430133;123430133	123370022;123378255;123378255;123400529;123400529;123400529;123401565;123401477;123401565;123402911;123402911;123404488;123404484;123408435;123410826;123410826;123410826;123418338;123418338;123418338;123418338;123422798;123421639;123421639;123421639;123422756;123422798;123422798;123428191;123428191;123428191;123428191;123430348;123430344;123430349;123430358	+;+;+;+;+;+;+;+;+;+;+;+;+;+;+;+;+;+;+;+;+;+;+;+;+;+;+;+;+;+;+;+;+;+;+;+	3244	chr7:123369784-123430358	804.636	820.897	776.097	1561.6	847.721	1256.25	1011.2	0.376678	0.107477	3.50472	0.000457092	0.0546435
349	ENSMUSG00000000568.15	Hnrnpd	heterogeneous nuclear ribonucleoprotein D [Source:MGI Symbol;Acc:MGI:101947]	chr5;chr5;chr5;chr5;chr5;chr5;chr5;chr5;chr5;chr5;chr5;chr5;chr5;chr5;chr5;chr5;chr5;chr5;chr5;chr5;chr5;chr5;chr5;chr5;chr5;chr5;chr5;chr5;chr5;chr5;chr5;chr5;chr5;chr5;chr5;chr5;chr5;chr5;chr5;chr5;chr5;chr5;chr5;chr5;chr5;chr5;chr5;chr5;chr5;chr5;chr5;chr5;chr5;chr5;chr5;chr5;chr5;chr5;chr5;chr5;chr5;chr5;chr5;chr5;chr5;chr5;chr5;chr5;chr5	99955935;99960598;99960998;99961002;99961003;99961151;99961168;99962098;99962098;99962134;99962283;99962515;99962515;99962515;99962515;99962515;99962515;99962515;99963731;99963731;99963731;99963731;99963984;99963984;99963984;99963984;99963984;99963984;99963984;99963984;99964670;99964670;99964670;99964670;99964670;99964670;99964670;99964670;99964743;99966022;99966022;99966022;99966022;99966022;999…	99961333;99961333;99961333;99961333;99961333;99961333;99961333;99962204;99962204;99962204;99962612;99962612;99962612;99962612;99962612;99962612;99962612;99962612;99963877;99963877;99963877;99963877;99964083;99964083;99964083;99964083;99964083;99964083;99964083;99964083;99964801;99964750;99964801;99964801;99964801;99964801;99964801;99964801;99964801;99966387;99966183;99966174;99966183;99966183;999…	-;-;-;-;-;-;-;-;-;-;-;-;-;-;-;-;-;-;-;-;-;-;-;-;-;-;-;-;-;-;-;-;-;-;-;-;-;-;-;-;-;-;-;-;-;-;-;-;-;-;-;-;-;-;-;-;-;-;-;-;-;-;-;-;-;-;-;-;-	7354	chr5:99955935-99978938	1668.8	1774.96	1804.17	1558.41	1371.31	1408.2	1597.65	-0.244303	0.0697502	-3.50254	0.000460852	0.0548943
350	ENSMUSG00000109123.1	Gm39059	predicted gene, 39059 [Source:MGI Symbol;Acc:MGI:5621944]	chr7;chr7	100542338;100543026	100542606;100543180	-;-	424	chr7:100542338-100543180	11.5222	29.4876	27.2138	1.06087	2.87688	3.1224	12.5473	-0.223286	0.0637631	-3.50181	0.000462106	0.0548943
351	ENSMUSG00000032212.10	Sltm	SAFB-like, transcription modulator [Source:MGI Symbol;Acc:MGI:1913910]	chr9;chr9;chr9;chr9;chr9;chr9;chr9;chr9;chr9;chr9;chr9;chr9;chr9;chr9;chr9;chr9;chr9;chr9;chr9;chr9;chr9;chr9;chr9;chr9;chr9;chr9;chr9;chr9;chr9;chr9;chr9;chr9;chr9;chr9;chr9;chr9;chr9;chr9;chr9;chr9;chr9;chr9;chr9;chr9;chr9;chr9;chr9;chr9;chr9;chr9;chr9;chr9;chr9;chr9;chr9;chr9;chr9;chr9;chr9;chr9;chr9;chr9;chr9;chr9;chr9;chr9;chr9;chr9;chr9;chr9;chr9;chr9;chr9;chr9;chr9;chr9;chr9;chr9;chr9	70542754;70542794;70542859;70542870;70542880;70542898;70543970;70543970;70543970;70543970;70543970;70559037;70559037;70559037;70559037;70559037;70561776;70561776;70561776;70562814;70562814;70562814;70572149;70572149;70572149;70572149;70573457;70573457;70573457;70573511;70574576;70574576;70574576;70574576;70575408;70576722;70576722;70576722;70576722;70579282;70579282;70579282;70579282;70579282;705…	70543081;70543081;70543081;70543081;70543081;70543081;70544057;70544057;70544057;70544747;70544057;70561806;70559101;70559101;70559101;70559101;70561973;70561973;70561973;70562861;70562861;70562861;70572176;70572176;70572176;70572176;70573925;70573925;70573925;70573925;70574625;70574625;70574625;70574625;70576840;70576840;70576840;70576840;70576840;70579431;70579431;70579431;70579451;70579431;705…	+;+;+;+;+;+;+;+;+;+;+;+;+;+;+;+;+;+;+;+;+;+;+;+;+;+;+;+;+;+;+;+;+;+;+;+;+;+;+;+;+;+;+;+;+;+;+;+;+;+;+;+;+;+;+;+;+;+;+;+;+;+;+;+;+;+;+;+;+;+;+;+;+;+;+;+;+;+;+	11276	chr9:70542754-70592234	8387.23	8373.53	8478.61	7543.82	7590.17	7658.22	8005.26	-0.141993	0.0405555	-3.50121	0.000463149	0.0548943
352	ENSMUSG00000063820.11	Arl9	ADP-ribosylation factor-like 9 [Source:MGI Symbol;Acc:MGI:1915496]	chr5;chr5;chr5;chr5;chr5;chr5;chr5	77004055;77006472;77006472;77007232;77007232;77009461;77010412	77004099;77006634;77006634;77007407;77007407;77009478;77010606	+;+;+;+;+;+;+	597	chr5:77004055-77010606	1772.5	1892.91	1979.55	1657.07	1398.16	1535.18	1705.9	-0.259938	0.0743761	-3.49491	0.000474218	0.0560466
353	ENSMUSG00000071015.2	Gm136	predicted gene 136 [Source:MGI Symbol;Acc:MGI:2684982]	chr4;chr4;chr4;chr4;chr4	34743784;34746456;34750921;34752285;34755864	34744288;34746658;34751028;34752379;34756263	-;-;-;-;-	1311	chr4:34743784-34756263	2117.21	2343.79	2199.28	2609.73	2667.83	2530.19	2411.34	0.210812	0.060356	3.4928	0.00047798	0.0563312
354	ENSMUSG00000030994.15	D7Ertd443e	DNA segment, Chr 7, ERATO Doi 443, expressed [Source:MGI Symbol;Acc:MGI:1196431]	chr7;chr7;chr7;chr7;chr7;chr7;chr7;chr7;chr7;chr7;chr7;chr7;chr7;chr7;chr7;chr7;chr7;chr7;chr7;chr7;chr7;chr7;chr7;chr7;chr7;chr7;chr7;chr7;chr7;chr7;chr7;chr7;chr7;chr7;chr7;chr7;chr7;chr7;chr7;chr7;chr7	134265779;134266262;134266275;134266738;134266738;134266738;134266814;134266814;134270194;134270194;134270194;134270194;134293228;134293228;134293228;134294965;134294965;134294965;134298116;134298116;134298116;134336377;134341915;134348712;134348712;134348712;134349553;134349674;134354303;134357995;134357995;134357995;134357995;134364731;134365356;134375037;134375917;134376717;134376717;134376717…	134266651;134266651;134266651;134266837;134266837;134266837;134268840;134266837;134270257;134270257;134270257;134270257;134293405;134293405;134293405;134295143;134295143;134295143;134298400;134298400;134298400;134336427;134341986;134348916;134349828;134349828;134349828;134349828;134354471;134358086;134358086;134358086;134358086;134364884;134365423;134375230;134376042;134376825;134376831;134376828…	-;-;-;-;-;-;-;-;-;-;-;-;-;-;-;-;-;-;-;-;-;-;-;-;-;-;-;-;-;-;-;-;-;-;-;-;-;-;-;-;-	5969	chr7:134265779-134385661	4390.93	4556.31	4519.51	4875.74	5336.61	5220.66	4816.63	0.184739	0.0530669	3.48125	0.000499081	0.0586519
355	ENSMUSG00000085560.2	C230038L03Rik	RIKEN cDNA C230038L03 gene [Source:MGI Symbol;Acc:MGI:3697433]	chr7;chr7;chr7;chr7;chr7;chr7;chr7;chr7;chr7;chr7;chr7;chr7	96906826;96908417;96918702;96945595;96945595;96946913;96947578;96947910;96948853;96950074;96951447;96951603	96907683;96908546;96918839;96945681;96945681;96947034;96950175;96950175;96948985;96950140;96951480;96951886	-;-;-;-;-;-;-;-;-;-;-;-	4251	chr7:96906826-96951886	705.737	687.727	787.184	865.667	911.012	990.843	824.695	0.286886	0.0824538	3.47935	0.000502636	0.0588034
356	ENSMUSG00000005871.14	Apc	adenomatosis polyposis coli [Source:MGI Symbol;Acc:MGI:88039]	chr18;chr18;chr18;chr18;chr18;chr18;chr18;chr18;chr18;chr18;chr18;chr18;chr18;chr18;chr18;chr18;chr18;chr18;chr18;chr18;chr18;chr18;chr18;chr18;chr18;chr18;chr18;chr18;chr18;chr18;chr18;chr18;chr18;chr18;chr18;chr18;chr18;chr18;chr18;chr18;chr18;chr18;chr18;chr18;chr18;chr18;chr18;chr18;chr18;chr18;chr18;chr18;chr18;chr18;chr18;chr18;chr18;chr18;chr18;chr18;chr18;chr18;chr18;chr18;chr18;chr18;chr…	34220924;34220984;34220984;34221013;34221252;34247694;34247698;34261005;34261005;34261005;34261005;34261005;34266058;34268298;34268298;34268298;34268298;34268298;34268298;34269056;34269056;34269056;34269056;34269056;34269056;34272439;34272439;34272439;34272439;34272439;34272439;34276564;34276564;34276564;34276564;34276564;34276564;34279269;34279269;34279269;34279269;34282007;34289838;34289838;342…	34221276;34221276;34221276;34221276;34221276;34247734;34247734;34263695;34261157;34261157;34261157;34261157;34266222;34268379;34268379;34268379;34268379;34268379;34268379;34269254;34269254;34269254;34269254;34269254;34269254;34272547;34272547;34272547;34272547;34272547;34272547;34276677;34276591;34276677;34276677;34276677;34276677;34279352;34279352;34279352;34279352;34282009;34289942;34289942;342…	+;+;+;+;+;+;+;+;+;+;+;+;+;+;+;+;+;+;+;+;+;+;+;+;+;+;+;+;+;+;+;+;+;+;+;+;+;+;+;+;+;+;+;+;+;+;+;+;+;+;+;+;+;+;+;+;+;+;+;+;+;+;+;+;+;+;+;+;+;+;+;+;+;+;+;+;+;+;+;+;+;+	15753	chr18:34220924-34322189	2078.8	2134.52	2218.43	1880.92	1843.12	1791.22	1991.17	-0.204693	0.0588487	-3.4783	0.000504611	0.0588034
357	ENSMUSG00000024532.13	1700034E13Rik	RIKEN cDNA 1700034E13 gene [Source:MGI Symbol;Acc:MGI:1925664]	chr18;chr18;chr18;chr18;chr18;chr18;chr18	52646209;52646216;52656497;52660391;52660391;52663567;52663567	52646306;52646306;52656540;52660571;52660571;52663733;52663733	+;+;+;+;+;+;+	490	chr18:52646209-52663733	3107.16	3432.93	2973.36	3696.06	4079.42	3651.13	3490.01	0.236516	0.0679848	3.47896	0.000503369	0.0588034
358	ENSMUSG00000035539.13	Ccdc180	coiled-coil domain containing 180 [Source:MGI Symbol;Acc:MGI:2685871]	chr4;chr4;chr4;chr4;chr4;chr4;chr4;chr4;chr4;chr4;chr4;chr4;chr4;chr4;chr4;chr4;chr4;chr4;chr4;chr4;chr4;chr4;chr4;chr4;chr4;chr4;chr4;chr4;chr4;chr4;chr4;chr4;chr4;chr4;chr4;chr4;chr4;chr4;chr4;chr4;chr4;chr4;chr4;chr4;chr4;chr4;chr4;chr4;chr4;chr4;chr4;chr4;chr4;chr4;chr4;chr4;chr4;chr4;chr4;chr4;chr4;chr4;chr4;chr4;chr4;chr4;chr4;chr4;chr4;chr4;chr4;chr4;chr4;chr4;chr4;chr4;chr4;chr4;chr4;chr4…	45890303;45890303;45890852;45890852;45890852;45893216;45893216;45893216;45896164;45896164;45896164;45898554;45898554;45898554;45899957;45899957;45899957;45900162;45900162;45900391;45900391;45900391;45902422;45902422;45902422;45903849;45903849;45903849;45904539;45904539;45904539;45906009;45906009;45906009;45906829;45906829;45906829;45909259;45909259;45909259;45911286;45911286;45912738;45912738;459…	45890387;45890387;45890949;45890949;45890949;45893406;45893406;45893406;45896252;45896252;45896252;45898666;45898666;45898666;45900085;45900085;45900272;45900272;45900272;45900486;45900486;45900486;45902585;45902585;45902585;45903968;45903968;45903968;45904618;45904618;45904618;45906097;45906097;45906097;45906951;45906951;45906951;45909432;45909432;45909567;45911401;45911401;45912864;45912864;459…	+;+;+;+;+;+;+;+;+;+;+;+;+;+;+;+;+;+;+;+;+;+;+;+;+;+;+;+;+;+;+;+;+;+;+;+;+;+;+;+;+;+;+;+;+;+;+;+;+;+;+;+;+;+;+;+;+;+;+;+;+;+;+;+;+;+;+;+;+;+;+;+;+;+;+;+;+;+;+;+;+;+;+;+;+;+;+;+;+;+	5292	chr4:45890303-45950774	2867.12	2900.25	2805.04	2566.24	2483.71	2399.05	2670.23	-0.189582	0.0545752	-3.47377	0.000513199	0.0596372
359	ENSMUSG00000035274.13	Tpbg	trophoblast glycoprotein [Source:MGI Symbol;Acc:MGI:1341264]	chr9;chr9;chr9;chr9;chr9;chr9	85842380;85842865;85843361;85843651;85843651;85843651	85842592;85842955;85843494;85847040;85843925;85847040	+;+;+;+;+;+	3828	chr9:85842380-85847040	421.522	192.145	283.225	520.886	516.879	506.87	406.921	0.384107	0.110627	3.47209	0.000516421	0.0598444
360	ENSMUSG00000039886.8	Tmem120a	transmembrane protein 120A [Source:MGI Symbol;Acc:MGI:2686991]	chr5;chr5;chr5;chr5;chr5;chr5;chr5;chr5;chr5;chr5;chr5;chr5;chr5;chr5;chr5;chr5;chr5;chr5;chr5;chr5;chr5;chr5;chr5;chr5;chr5;chr5;chr5;chr5;chr5;chr5;chr5;chr5	135735485;135735504;135735538;135735897;135735897;135735897;135736070;135736070;135736254;135736254;135736255;135736441;135736441;135736441;135736597;135736597;135736746;135736918;135736918;135736918;135737190;135737190;135737190;135737208;135741966;135741966;135741966;135742281;135742281;135742281;135744048;135744048	135735805;135735805;135735805;135735965;135735965;135735965;135736134;135736134;135736346;135736346;135736346;135736502;135736590;135736502;135736835;135736662;135736835;135737013;135737013;135737013;135737249;135737236;135737249;135737249;135742082;135742082;135742082;135742318;135742399;135742399;135744208;135744448	-;-;-;-;-;-;-;-;-;-;-;-;-;-;-;-;-;-;-;-;-;-;-;-;-;-;-;-;-;-;-;-	1730	chr5:135735485-135744448	4217.14	4337.53	4149.6	4694.34	4910.83	4761.67	4511.85	0.168478	0.0485843	3.46775	0.000524837	0.0604828
361	ENSMUSG00000039361.11	Picalm	phosphatidylinositol binding clathrin assembly protein [Source:MGI Symbol;Acc:MGI:2385902]	chr7;chr7;chr7;chr7;chr7;chr7;chr7;chr7;chr7;chr7;chr7;chr7;chr7;chr7;chr7;chr7;chr7;chr7;chr7;chr7;chr7;chr7;chr7;chr7;chr7;chr7;chr7;chr7;chr7;chr7;chr7;chr7;chr7;chr7;chr7;chr7;chr7;chr7;chr7;chr7;chr7;chr7;chr7;chr7;chr7;chr7;chr7;chr7;chr7;chr7;chr7;chr7;chr7;chr7;chr7;chr7;chr7;chr7;chr7;chr7;chr7;chr7;chr7;chr7;chr7;chr7;chr7;chr7;chr7;chr7;chr7;chr7;chr7;chr7;chr7;chr7;chr7;chr7;chr7;chr7…	90130213;90130215;90130230;90130264;90130292;90130293;90130495;90130504;90130516;90131645;90160448;90160448;90160448;90160448;90160448;90160448;90160448;90160448;90160448;90161260;90161260;90161260;90161260;90161260;90161260;90161260;90161260;90165513;90165514;90165514;90165514;90165514;90165514;90165514;90165514;90169182;90169182;90169182;90169182;90169182;90169182;90169182;90169182;90170579;901…	90130702;90130702;90130702;90132121;90130702;90130702;90130702;90130702;90130702;90131700;90160590;90160590;90160590;90164046;90160590;90160590;90160590;90160590;90160590;90161335;90161335;90161335;90161335;90161335;90161335;90161335;90161335;90165616;90165572;90165616;90165616;90165616;90165616;90165616;90165616;90169275;90169275;90169275;90169251;90169275;90169275;90169275;90169275;90170690;901…	+;+;+;+;+;+;+;+;+;+;+;+;+;+;+;+;+;+;+;+;+;+;+;+;+;+;+;+;+;+;+;+;+;+;+;+;+;+;+;+;+;+;+;+;+;+;+;+;+;+;+;+;+;+;+;+;+;+;+;+;+;+;+;+;+;+;+;+;+;+;+;+;+;+;+;+;+;+;+;+;+;+;+;+;+;+;+;+;+;+;+;+;+;+;+;+;+;+;+;+;+;+;+;+;+;+;+;+;+;+;+;+;+;+;+;+;+;+;+;+;+;+;+;+;+;+;+;+;+;+;+;+;+;+;+;+;+;+;+;+;+;+;+;+;+;+;+;+;+;+;+;+;+;+;+;+;+;+;+;+;+;+;+;+;+;+;+;+;+;+;+	15732	chr7:90130213-90213465	8548.54	8216.58	8641.89	7672.19	7215.22	7612.42	7984.47	-0.166692	0.048059	-3.46849	0.000523396	0.0604828
362	ENSMUSG00000078554.2	Fam229a	family with sequence similarity 229, member A [Source:MGI Symbol;Acc:MGI:1915483]	chr4;chr4;chr4;chr4;chr4	129491190;129491240;129491415;129491692;129491692	129491335;129491561;129491561;129491956;129491956	+;+;+;+;+	637	chr4:129491190-129491956	8254.72	9078.38	8017.99	9849.09	9567.54	9827.25	9099.16	0.192122	0.0554409	3.46534	0.000529561	0.0608586
363	ENSMUSG00000111830.1	4930568E12Rik	RIKEN cDNA 4930568E12 gene [Source:MGI Symbol;Acc:MGI:1925469]	chr9;chr9;chr9;chr9;chr9;chr9;chr9	13091256;13091267;13095057;13097143;13097143;13105737;13105767	13091591;13091591;13095269;13097266;13097266;13105855;13105858	-;-;-;-;-;-;-	795	chr9:13091256-13105858	534.824	610.679	588.624	478.451	425.778	407.994	507.725	-0.315522	0.0910759	-3.46439	0.000531435	0.0609057
364	ENSMUSG00000038914.15	Dido1	death inducer-obliterator 1 [Source:MGI Symbol;Acc:MGI:1344352]	chr2;chr2;chr2;chr2;chr2;chr2;chr2;chr2;chr2;chr2;chr2;chr2;chr2;chr2;chr2;chr2;chr2;chr2;chr2;chr2;chr2;chr2;chr2;chr2;chr2;chr2;chr2;chr2;chr2;chr2;chr2;chr2;chr2;chr2;chr2;chr2;chr2;chr2;chr2;chr2;chr2;chr2;chr2;chr2;chr2;chr2;chr2;chr2;chr2;chr2;chr2;chr2;chr2;chr2;chr2;chr2;chr2;chr2;chr2;chr2;chr2;chr2;chr2;chr2;chr2;chr2;chr2;chr2;chr2;chr2;chr2;chr2;chr2	180657964;180668288;180668290;180669213;180669391;180670265;180670265;180670265;180670265;180670861;180670861;180670861;180670861;180671392;180671392;180671392;180671392;180672283;180672283;180672283;180672283;180673231;180673231;180673231;180673231;180673475;180673475;180673475;180673475;180674691;180674691;180674691;180674691;180674968;180674968;180674968;180674968;180681058;180681073;180683809…	180662583;180669586;180669586;180669586;180669586;180670354;180670354;180670354;180670354;180671014;180671014;180671014;180671014;180671914;180671914;180671914;180671914;180672418;180672418;180672418;180672418;180673335;180673335;180673335;180673335;180673591;180673591;180673591;180673591;180674850;180674850;180674850;180674850;180675427;180675955;180675427;180675427;180684028;180684028;180684028…	-;-;-;-;-;-;-;-;-;-;-;-;-;-;-;-;-;-;-;-;-;-;-;-;-;-;-;-;-;-;-;-;-;-;-;-;-;-;-;-;-;-;-;-;-;-;-;-;-;-;-;-;-;-;-;-;-;-;-;-;-;-;-;-;-;-;-;-;-;-;-;-;-	13307	chr2:180657964-180709999	6277.7	5963.15	6272.28	5416.79	5416.21	5593.27	5823.23	-0.164186	0.0474714	-3.45863	0.000542927	0.0615928
365	ENSMUSG00000030138.8	Bms1	BMS1, ribosome biogenesis factor [Source:MGI Symbol;Acc:MGI:2446132]	chr6;chr6;chr6;chr6;chr6;chr6;chr6;chr6;chr6;chr6;chr6;chr6;chr6;chr6;chr6;chr6;chr6;chr6;chr6;chr6;chr6;chr6;chr6;chr6;chr6;chr6;chr6;chr6;chr6;chr6;chr6;chr6;chr6;chr6;chr6;chr6;chr6;chr6;chr6	118383381;118384239;118388756;118389239;118391158;118392318;118392544;118392803;118396127;118396763;118396763;118398074;118398074;118403089;118403089;118404256;118404256;118404580;118404580;118408011;118408011;118411482;118411482;118411955;118411955;118413079;118413079;118413731;118413834;118416463;118416463;118417388;118417388;118418409;118418409;118418409;118419288;118419288;118419288	118383875;118384400;118388931;118389386;118391280;118392376;118392724;118392991;118396306;118396836;118396836;118398155;118398155;118403246;118403246;118404357;118404357;118405340;118405340;118408150;118408150;118411675;118411675;118412076;118412076;118413919;118413221;118413919;118413919;118416542;118416542;118417578;118417578;118418617;118418617;118418617;118419412;118419404;118419474	-;-;-;-;-;-;-;-;-;-;-;-;-;-;-;-;-;-;-;-;-;-;-;-;-;-;-;-;-;-;-;-;-;-;-;-;-;-;-	4854	chr6:118383381-118419474	4872.94	5015.74	5143.41	4345.31	4559.85	4332.86	4711.69	-0.173223	0.050071	-3.45954	0.000541094	0.0615928
366	ENSMUSG00000060678.5	Hist1h4c	histone cluster 1, H4c [Source:MGI Symbol;Acc:MGI:2448421]	chr13	23697635	23698454	-	820	chr13:23697635-23698454	2363.02	2153.55	2004.75	2561.99	3285.4	2575.98	2490.78	0.299626	0.0866367	3.45842	0.000543353	0.0615928
367	ENSMUSG00000114970.1	Gm49069	predicted gene, 49069 [Source:MGI Symbol;Acc:MGI:6118452]	chr14	124608482	124612492	-	4011	chr14:124608482-124612492	102.74	103.682	113.895	45.6173	69.0451	56.2033	81.8638	-0.378184	0.109326	-3.45923	0.000541722	0.0615928
368	ENSMUSG00000000028.15	Cdc45	cell division cycle 45 [Source:MGI Symbol;Acc:MGI:1338073]	chr16;chr16;chr16;chr16;chr16;chr16;chr16;chr16;chr16;chr16;chr16;chr16;chr16;chr16;chr16;chr16;chr16;chr16;chr16;chr16;chr16;chr16;chr16;chr16;chr16;chr16;chr16;chr16;chr16;chr16;chr16;chr16;chr16;chr16;chr16;chr16;chr16;chr16;chr16;chr16;chr16;chr16;chr16;chr16	18780447;18780453;18781896;18781896;18784806;18784806;18785073;18785073;18786769;18786769;18786930;18786930;18793178;18793178;18794762;18794762;18795095;18795095;18795825;18795825;18797349;18797349;18798676;18798676;18801801;18801801;18805382;18805382;18807280;18807280;18807356;18808732;18808732;18810108;18810389;18810389;18810389;18811305;18811305;18811305;18811515;18811515;18811515;18811804	18780573;18780573;18781962;18781962;18784882;18784882;18785191;18785191;18786852;18786852;18787068;18787068;18793339;18793339;18794860;18794860;18795226;18795226;18795944;18795944;18797399;18797399;18798737;18798737;18801849;18801849;18805437;18805437;18807423;18807423;18807423;18808869;18808869;18811591;18810481;18810481;18810481;18811364;18811364;18811364;18811987;18811626;18811709;18811972	-;-;-;-;-;-;-;-;-;-;-;-;-;-;-;-;-;-;-;-;-;-;-;-;-;-;-;-;-;-;-;-;-;-;-;-;-;-;-;-;-;-;-;-	3506	chr16:18780447-18811987	1045.64	942.652	993.808	1199.84	1181.44	1221.9	1097.55	0.242003	0.0700836	3.45306	0.000554259	0.0626584
369	ENSMUSG00000051896.4	Tex37	testis expressed 37 [Source:MGI Symbol;Acc:MGI:1921471]	chr6;chr6;chr6;chr6	70913087;70915642;70917666;70918844	70913686;70915734;70917702;70918927	-;-;-;-	814	chr6:70913087-70918927	3331.85	3831.49	3414.83	4019.62	4356.56	4160.08	3852.4	0.222179	0.0643934	3.45033	0.000559896	0.0631241
370	ENSMUSG00000038587.9	Akap12	A kinase (PRKA) anchor protein (gravin) 12 [Source:MGI Symbol;Acc:MGI:1932576]	chr10;chr10;chr10;chr10;chr10;chr10;chr10;chr10;chr10;chr10	4266380;4313743;4346841;4347768;4353142;4353142;4353142;4358478;4358478;4358478	4266668;4313857;4346966;4347907;4357939;4357939;4357939;4359470;4359470;4359470	+;+;+;+;+;+;+;+;+;+	6461	chr10:4266380-4359470	75784.6	71466.5	80333.1	61255.5	68426.6	66360.4	70604.5	-0.199358	0.0578068	-3.4487	0.000563292	0.0633354
371	ENSMUSG00000088609.1	Gm24187	predicted gene, 24187 [Source:MGI Symbol;Acc:MGI:5453964]	chr13	9834469	9834525	-	57	chr13:9834469-9834525	137.307	244.462	369.906	99.7215	106.445	143.631	183.579	-0.359029	0.104128	-3.44795	0.000564861	0.0633406
372	ENSMUSG00000027030.15	Stk39	serine/threonine kinase 39 [Source:MGI Symbol;Acc:MGI:1858416]	chr2;chr2;chr2;chr2;chr2;chr2;chr2;chr2;chr2;chr2;chr2;chr2;chr2;chr2;chr2;chr2;chr2;chr2;chr2;chr2;chr2;chr2;chr2;chr2;chr2;chr2;chr2;chr2;chr2;chr2;chr2;chr2;chr2;chr2;chr2;chr2;chr2;chr2;chr2;chr2;chr2;chr2;chr2;chr2;chr2;chr2;chr2;chr2;chr2;chr2;chr2;chr2;chr2;chr2;chr2;chr2;chr2;chr2;chr2;chr2;chr2;chr2	68210445;68210448;68211740;68211740;68211740;68211747;68220904;68220904;68220904;68220904;68220904;68220904;68223194;68251179;68251179;68251262;68262791;68263235;68263235;68267039;68267039;68267039;68307041;68307041;68307041;68308992;68308992;68308992;68314364;68314364;68314364;68314481;68314481;68314481;68358814;68358814;68358814;68358986;68358986;68358986;68358986;68366074;68366074;68366074;683…	68211993;68211993;68211993;68211993;68211993;68211993;68220978;68220968;68220968;68220968;68220968;68220968;68223326;68251351;68251329;68251356;68263303;68263303;68263303;68267091;68267091;68267091;68307108;68307108;68307108;68309054;68309054;68309054;68314393;68314393;68314393;68314603;68314603;68314603;68358879;68358879;68358879;68359034;68359034;68359034;68359034;68366207;68366207;68366519;683…	-;-;-;-;-;-;-;-;-;-;-;-;-;-;-;-;-;-;-;-;-;-;-;-;-;-;-;-;-;-;-;-;-;-;-;-;-;-;-;-;-;-;-;-;-;-;-;-;-;-;-;-;-;-;-;-;-;-;-;-;-;-	4955	chr2:68210445-68472268	15362	14757.1	14481.8	16063.6	17002.4	17154.5	15803.6	0.163003	0.0472876	3.44706	0.000566725	0.0633788
373	ENSMUSG00000073664.11	Nbeal1	neurobeachin like 1 [Source:MGI Symbol;Acc:MGI:2444343]	chr1;chr1;chr1;chr1;chr1;chr1;chr1;chr1;chr1;chr1;chr1;chr1;chr1;chr1;chr1;chr1;chr1;chr1;chr1;chr1;chr1;chr1;chr1;chr1;chr1;chr1;chr1;chr1;chr1;chr1;chr1;chr1;chr1;chr1;chr1;chr1;chr1;chr1;chr1;chr1;chr1;chr1;chr1;chr1;chr1;chr1;chr1;chr1;chr1;chr1;chr1;chr1;chr1;chr1;chr1;chr1;chr1;chr1;chr1;chr1;chr1;chr1;chr1;chr1;chr1;chr1;chr1;chr1;chr1;chr1;chr1;chr1;chr1;chr1;chr1;chr1;chr1;chr1;chr1;chr1…	60180599;60180812;60181463;60194504;60195015;60200105;60200864;60206334;60217196;60222067;60222202;60224625;60224625;60227222;60228622;60230602;60230602;60234797;60234797;60234981;60234981;60235464;60236371;60236371;60237097;60237097;60238572;60238572;60242539;60242539;60244794;60244794;60247616;60247616;60248363;60248363;60251035;60251035;60251304;60251304;60253352;60253352;60254894;60254894;602…	60180685;60185898;60181754;60194595;60195176;60200186;60200991;60206416;60217281;60222373;60222373;60224731;60224731;60229898;60228708;60230685;60230685;60234895;60234895;60235561;60235561;60235561;60236503;60236503;60237216;60237216;60238875;60238875;60242624;60242624;60244883;60244883;60247784;60247784;60248496;60248496;60251194;60251194;60251406;60251406;60253508;60253508;60255052;60255052;602…	+;+;+;+;+;+;+;+;+;+;+;+;+;+;+;+;+;+;+;+;+;+;+;+;+;+;+;+;+;+;+;+;+;+;+;+;+;+;+;+;+;+;+;+;+;+;+;+;+;+;+;+;+;+;+;+;+;+;+;+;+;+;+;+;+;+;+;+;+;+;+;+;+;+;+;+;+;+;+;+;+;+;+;+;+;+;+;+;+;+;+;+;+;+;+;+;+;+;+;+;+;+;+;+;+;+;+;+;+;+;+;+;+;+;+;+;+;+;+;+;+;+;+;+;+;+;+;+;+;+;+;+;+;+;+;+;+;+;+;+;+;+;+;+;+;+;+;+;+;+;+;+;+;+;+	28441	chr1:60180599-60338328	2679.88	2583.49	2669.98	2095.21	2329.31	2330.35	2448.04	-0.212091	0.0615758	-3.4444	0.000572334	0.0635706
374	ENSMUSG00000030770.15	Parva	parvin, alpha [Source:MGI Symbol;Acc:MGI:1931144]	chr7;chr7;chr7;chr7;chr7;chr7;chr7;chr7;chr7;chr7;chr7;chr7;chr7;chr7;chr7;chr7;chr7;chr7;chr7;chr7;chr7;chr7;chr7;chr7;chr7;chr7;chr7;chr7;chr7;chr7;chr7;chr7;chr7;chr7;chr7;chr7;chr7;chr7;chr7;chr7;chr7;chr7;chr7;chr7;chr7;chr7;chr7;chr7;chr7;chr7;chr7	112427505;112427706;112427901;112427905;112501177;112519701;112544177;112544177;112544177;112544177;112544733;112544733;112544733;112544733;112547511;112547511;112547511;112547511;112559929;112559929;112559929;112567763;112567763;112567763;112569250;112572871;112572871;112572871;112572871;112575355;112575355;112575355;112575355;112576400;112576400;112576400;112576400;112576936;112576936;112576936…	112427530;112428100;112428100;112428100;112501269;112519828;112544266;112544266;112544266;112544266;112544803;112544803;112544803;112544803;112552929;112547613;112547613;112547613;112560069;112560069;112560069;112567878;112567878;112567878;112569389;112572929;112572929;112572929;112572929;112575374;112575374;112575374;112575374;112576461;112576461;112576461;112576461;112577004;112577004;112577004…	+;+;+;+;+;+;+;+;+;+;+;+;+;+;+;+;+;+;+;+;+;+;+;+;+;+;+;+;+;+;+;+;+;+;+;+;+;+;+;+;+;+;+;+;+;+;+;+;+;+;+	10157	chr7:112427505-112591692	526.182	530.777	548.308	457.234	367.282	366.362	466.024	-0.326758	0.0948644	-3.44447	0.000572173	0.0635706
375	ENSMUSG00000043384.15	Gprasp1	G protein-coupled receptor associated sorting protein 1 [Source:MGI Symbol;Acc:MGI:1917418]	chrX;chrX;chrX;chrX;chrX;chrX;chrX;chrX;chrX;chrX;chrX;chrX;chrX;chrX;chrX;chrX;chrX;chrX;chrX;chrX;chrX;chrX;chrX;chrX;chrX;chrX;chrX;chrX;chrX;chrX;chrX;chrX;chrX;chrX;chrX;chrX;chrX;chrX;chrX;chrX;chrX;chrX;chrX;chrX;chrX;chrX;chrX	135742733;135742733;135742733;135742733;135742735;135743442;135743563;135743563;135744499;135744499;135744499;135744499;135744499;135748656;135748656;135748656;135748656;135748656;135751945;135751945;135751945;135751945;135751945;135761729;135778906;135796142;135796949;135797553;135797553;135797553;135797588;135797788;135797788;135797788;135797788;135798023;135798023;135798023;135798023;135798391…	135742978;135742978;135742978;135742978;135742978;135743522;135743614;135743614;135744575;135744575;135744575;135744575;135744575;135748782;135748782;135748782;135748782;135748782;135751976;135752017;135752017;135752017;135752017;135761990;135780786;135796336;135797037;135797629;135797629;135797629;135797629;135797864;135797864;135797864;135797864;135798094;135798094;135798094;135798094;135798473…	+;+;+;+;+;+;+;+;+;+;+;+;+;+;+;+;+;+;+;+;+;+;+;+;+;+;+;+;+;+;+;+;+;+;+;+;+;+;+;+;+;+;+;+;+;+;+	8119	chrX:135742733-135803474	1064.85	1049.19	1131.89	893.25	912.93	873.232	987.556	-0.244172	0.0708964	-3.44407	0.000573025	0.0635706
376	ENSMUSG00000020022.17	Ndufa12	NADH:ubiquinone oxidoreductase subunit A12 [Source:MGI Symbol;Acc:MGI:1913664]	chr10;chr10;chr10;chr10;chr10;chr10;chr10;chr10;chr10;chr10;chr10;chr10;chr10;chr10;chr10;chr10	94198720;94198955;94199004;94199037;94199950;94199950;94199950;94199950;94203288;94203288;94203288;94203288;94215339;94220681;94220681;94220681	94199130;94199130;94199130;94199130;94200032;94200032;94200032;94200032;94203538;94203375;94203375;94203375;94215399;94221423;94221443;94220948	+;+;+;+;+;+;+;+;+;+;+;+;+;+;+;+	1569	chr10:94198720-94221443	1998.15	2229.64	2024.91	2267.07	3277.72	2739.39	2422.81	0.316169	0.0918932	3.44062	0.000580393	0.0642168
377	ENSMUSG00000037531.8	Mrpl47	mitochondrial ribosomal protein L47 [Source:MGI Symbol;Acc:MGI:1921850]	chr3;chr3;chr3;chr3;chr3;chr3;chr3;chr3;chr3;chr3;chr3;chr3;chr3	32725397;32727575;32728432;32728432;32730081;32730081;32731160;32731160;32732558;32733589;32734108;32736101;32736642	32727717;32727717;32728527;32728527;32730211;32730211;32731256;32731256;32732613;32733649;32734259;32737605;32737147	-;-;-;-;-;-;-;-;-;-;-;-;-	4419	chr3:32725397-32737605	2494.56	2486.47	2486.53	2776.29	2826.05	2963.16	2672.18	0.185339	0.0539048	3.43827	0.000585443	0.0646037
378	ENSMUSG00000026605.14	Cenpf	centromere protein F [Source:MGI Symbol;Acc:MGI:1313302]	chr1;chr1;chr1;chr1;chr1;chr1;chr1;chr1;chr1;chr1;chr1;chr1;chr1;chr1;chr1;chr1;chr1;chr1;chr1;chr1;chr1;chr1;chr1;chr1;chr1;chr1;chr1;chr1;chr1;chr1;chr1;chr1;chr1;chr1;chr1;chr1;chr1;chr1;chr1	189640606;189642696;189646802;189646802;189648611;189648785;189650562;189651148;189652261;189656645;189658725;189661997;189661997;189667754;189668516;189668516;189671048;189671048;189672509;189672509;189678939;189678939;189680221;189680272;189682361;189682361;189682845;189682845;189683768;189683768;189683826;189684533;189684863;189684945;189684945;189687060;189687976;189687976;189687976	189642802;189642802;189646980;189646980;189649087;189648856;189650721;189651300;189655092;189660072;189660072;189662132;189662132;189671142;189668638;189668638;189671176;189671176;189672634;189672634;189679141;189679141;189680506;189680506;189682452;189682452;189682951;189682951;189683964;189683964;189683964;189684666;189685138;189685138;189685138;189688086;189688035;189688086;189688086	-;-;-;-;-;-;-;-;-;-;-;-;-;-;-;-;-;-;-;-;-;-;-;-;-;-;-;-;-;-;-;-;-;-;-;-;-;-;-	15433	chr1:189640606-189688086	8953.74	9172.55	9318.2	7939.53	8209.66	8382.61	8662.71	-0.154763	0.0451389	-3.4286	0.0006067	0.0656651
379	ENSMUSG00000038165.8	1700022A21Rik	RIKEN cDNA 1700022A21 gene [Source:MGI Symbol;Acc:MGI:1919502]	chr5;chr5;chr5	24645453;24647496;24647684	24645535;24648860;24648734	+;+;+	1448	chr5:24645453-24648860	4445.66	4527.77	4041.75	5052.91	5081.53	4915.7	4677.56	0.194635	0.056756	3.42933	0.00060507	0.0656651
380	ENSMUSG00000092035.8	Peg10	paternally expressed 10 [Source:MGI Symbol;Acc:MGI:2157785]	chr6;chr6;chr6;chr6;chr6;chr6;chr6	4747306;4747306;4747406;4754124;4754124;4754124;4755333	4747578;4747578;4747578;4760517;4760517;4755330;4760514	+;+;+;+;+;+;+	6667	chr6:4747306-4760517	3158.05	3082.88	3590.2	2637.32	2846.19	2731.06	3007.62	-0.231868	0.0675859	-3.43072	0.000601992	0.0656651
381	ENSMUSG00000063089.4	Klk1b8	kallikrein 1-related peptidase b8 [Source:MGI Symbol;Acc:MGI:892018]	chr7;chr7;chr7;chr7;chr7	43950664;43952692;43953851;43954234;43954740	43950736;43952851;43954137;43954370;43954941	+;+;+;+;+	859	chr7:43950664-43954941	1369.23	1637.04	1292.15	1728.15	1835.45	1848.46	1618.41	0.278787	0.0812677	3.43047	0.000602529	0.0656651
382	ENSMUSG00000031807.10	Pgls	6-phosphogluconolactonase [Source:MGI Symbol;Acc:MGI:1913421]	chr8;chr8;chr8;chr8;chr8;chr8;chr8;chr8;chr8;chr8;chr8;chr8;chr8;chr8;chr8;chr8;chr8;chr8;chr8;chr8;chr8;chr8;chr8;chr8;chr8	71592176;71592184;71592211;71592237;71592291;71594084;71594084;71594084;71594084;71594669;71594669;71594669;71594669;71594669;71595006;71595061;71595061;71595061;71595061;71596057;71596057;71599078;71600070;71600415;71600686	71592504;71592504;71594191;71592504;71592788;71594191;71594191;71594191;71594191;71594770;71594770;71594770;71594770;71594770;71595111;71595665;71595201;71595201;71595201;71596269;71596269;71599208;71600195;71600529;71601092	+;+;+;+;+;+;+;+;+;+;+;+;+;+;+;+;+;+;+;+;+;+;+;+;+	3770	chr8:71592176-71601092	1372.11	1598.04	1456.44	1754.67	1760.65	1817.24	1626.52	0.238608	0.0696025	3.42816	0.000607689	0.0656651
383	ENSMUSG00000019820.11	Utrn	utrophin [Source:MGI Symbol;Acc:MGI:104631]	chr10;chr10;chr10;chr10;chr10;chr10;chr10;chr10;chr10;chr10;chr10;chr10;chr10;chr10;chr10;chr10;chr10;chr10;chr10;chr10;chr10;chr10;chr10;chr10;chr10;chr10;chr10;chr10;chr10;chr10;chr10;chr10;chr10;chr10;chr10;chr10;chr10;chr10;chr10;chr10;chr10;chr10;chr10;chr10;chr10;chr10;chr10;chr10;chr10;chr10;chr10;chr10;chr10;chr10;chr10;chr10;chr10;chr10;chr10;chr10;chr10;chr10;chr10;chr10;chr10;chr10;chr…	12382188;12382190;12383380;12384188;12385518;12385518;12385518;12385518;12401066;12401311;12401311;12401311;12401311;12402883;12402883;12402883;12402883;12402883;12405854;12405854;12405854;12405854;12406436;12406436;12406436;12406436;12413936;12413936;12413936;12413936;12415181;12415181;12415181;12415181;12415451;12415451;12415451;12415451;12421597;12421597;12421597;12421597;12436281;12436281;124…	12384196;12384196;12384196;12384196;12385540;12385540;12385540;12385540;12401403;12401403;12401403;12401403;12401403;12402991;12403075;12402991;12402991;12402991;12406094;12406094;12406094;12406094;12406594;12406594;12406594;12406594;12414001;12414001;12414001;12414001;12415246;12415246;12415246;12415246;12415489;12415489;12415489;12415489;12421733;12421733;12421733;12421733;12436392;12436392;124…	-;-;-;-;-;-;-;-;-;-;-;-;-;-;-;-;-;-;-;-;-;-;-;-;-;-;-;-;-;-;-;-;-;-;-;-;-;-;-;-;-;-;-;-;-;-;-;-;-;-;-;-;-;-;-;-;-;-;-;-;-;-;-;-;-;-;-;-;-;-;-;-;-;-;-;-;-;-;-;-;-;-;-;-;-;-;-;-;-;-;-;-;-;-;-;-;-;-;-;-;-;-;-;-;-;-;-;-;-;-;-;-;-;-;-;-;-;-;-;-;-;-;-;-;-;-;-;-;-;-;-;-;-;-;-;-;-;-;-;-;-;-;-;-;-;-;-;-;-;-;-;-;-;-;-;-;-;-;-;-;-;-;-;-;-;-;-;-;-;-;-;-;-;-;-;-;-;-;-;-;-;-;-;-;-;-;-;-;-;-;-;-;-;-;-;-;-;-;-;-…	17108	chr10:12382188-12869365	1848.36	1903.38	1950.32	1697.39	1574.61	1575.77	1758.31	-0.213961	0.0623437	-3.43196	0.000599226	0.0656651
384	ENSMUSG00000102249.1	4930423C22Rik	RIKEN cDNA 4930423C22 gene [Source:MGI Symbol;Acc:MGI:1921878]	chr12	82959847	82961157	-	1311	chr12:82959847-82961157	82.576	23.7803	28.2217	86.9911	145.762	172.773	90.0173	0.304539	0.0888183	3.42879	0.000606289	0.0656651
385	ENSMUSG00000022783.11	Spag6l	sperm associated antigen 6-like [Source:MGI Symbol;Acc:MGI:1354388]	chr16;chr16;chr16;chr16;chr16;chr16;chr16;chr16;chr16;chr16;chr16;chr16;chr16;chr16;chr16;chr16;chr16;chr16;chr16;chr16;chr16;chr16;chr16;chr16;chr16;chr16;chr16;chr16;chr16;chr16;chr16;chr16;chr16;chr16;chr16;chr16	16753016;16763022;16766380;16766969;16777323;16777323;16780621;16780621;16781745;16781745;16783735;16783735;16787215;16787215;16787342;16787376;16792497;16792497;16792497;16792497;16820873;16821145;16824825;16829020;16829020;16829020;16829020;16829020;16829020;16829020;16829195;16829195;16829195;16829195;16829195;16829195	16753877;16763167;16767085;16767085;16777514;16777514;16780773;16780773;16781918;16781918;16783940;16783940;16787398;16787398;16787398;16787398;16792663;16792663;16792663;16792663;16821401;16821401;16825627;16829143;16829115;16829115;16829143;16829143;16829320;16829115;16829307;16829313;16829344;16829456;16829281;16829313	-;-;-;-;-;-;-;-;-;-;-;-;-;-;-;-;-;-;-;-;-;-;-;-;-;-;-;-;-;-;-;-;-;-;-;-	4559	chr16:16753016-16829456	13330.3	13595.7	12929.6	15113.1	14705.6	14518.1	14032.1	0.147617	0.0430512	3.42886	0.000606113	0.0656651
386	ENSMUSG00000099098.4	1110035H17Rik	RIKEN cDNA 1110035H17 gene [Source:MGI Symbol;Acc:MGI:1915936]	chr7;chr7;chr7;chr7	29155680;29155680;29155738;29155787	29155733;29156920;29155782;29156918	+;+;+;+	1241	chr7:29155680-29156920	72.9742	94.1701	55.4355	110.33	140.967	197.752	111.938	0.365215	0.106577	3.42677	0.00061081	0.0658314
387	ENSMUSG00000104014.1	4930562F17Rik	RIKEN cDNA 4930562F17 gene [Source:MGI Symbol;Acc:MGI:1922506]	chr1;chr1;chr1;chr1;chr1	159134272;159135327;159149089;159165720;159166070	159134497;159135504;159149163;159165882;159166387	+;+;+;+;+	960	chr1:159134272-159166387	34.5667	18.073	16.1267	36.0695	105.486	82.2233	48.7575	0.293338	0.0857248	3.42186	0.000621952	0.0665453
388	ENSMUSG00000015133.17	Lrrk1	leucine-rich repeat kinase 1 [Source:MGI Symbol;Acc:MGI:2142227]	chr7;chr7;chr7;chr7;chr7;chr7;chr7;chr7;chr7;chr7;chr7;chr7;chr7;chr7;chr7;chr7;chr7;chr7;chr7;chr7;chr7;chr7;chr7;chr7;chr7;chr7;chr7;chr7;chr7;chr7;chr7;chr7;chr7;chr7;chr7;chr7;chr7;chr7;chr7;chr7;chr7;chr7;chr7;chr7;chr7;chr7;chr7;chr7;chr7;chr7;chr7;chr7;chr7;chr7;chr7;chr7;chr7;chr7;chr7;chr7;chr7;chr7;chr7;chr7	66226912;66258745;66258752;66259184;66259920;66261738;66261738;66261738;66261738;66262046;66262046;66262046;66262046;66265425;66265425;66265425;66266190;66266460;66266491;66269072;66269738;66269738;66269738;66270727;66270727;66272817;66272817;66274776;66274776;66278523;66278523;66279194;66279194;66281628;66281628;66282174;66282174;66285235;66287440;66289084;66289613;66290728;66292257;66294794;662…	66226941;66260093;66260093;66259594;66260093;66261839;66261839;66261839;66261839;66262896;66262896;66262896;66262470;66265541;66265571;66265541;66266608;66266608;66266608;66269217;66269800;66269889;66269889;66270921;66270921;66273094;66273094;66274973;66274973;66278689;66278689;66279443;66279443;66281767;66281767;66282217;66282337;66285406;66287716;66289243;66289733;66290900;66292421;66295008;662…	-;-;-;-;-;-;-;-;-;-;-;-;-;-;-;-;-;-;-;-;-;-;-;-;-;-;-;-;-;-;-;-;-;-;-;-;-;-;-;-;-;-;-;-;-;-;-;-;-;-;-;-;-;-;-;-;-;-;-;-;-;-;-;-	10307	chr7:66226912-66388350	280.374	238.754	304.391	214.295	162.064	150.916	225.133	-0.37355	0.10916	-3.42203	0.000621553	0.0665453
389	ENSMUSG00000020610.16	Amz2	archaelysin family metallopeptidase 2 [Source:MGI Symbol;Acc:MGI:104837]	chr11;chr11;chr11;chr11;chr11;chr11;chr11;chr11;chr11;chr11;chr11;chr11;chr11;chr11;chr11;chr11;chr11;chr11;chr11;chr11;chr11;chr11;chr11;chr11;chr11;chr11;chr11;chr11;chr11;chr11;chr11;chr11;chr11;chr11;chr11;chr11;chr11;chr11;chr11;chr11;chr11	109425946;109425976;109425982;109426226;109426486;109426486;109426486;109426970;109426970;109426970;109426970;109428802;109428802;109428802;109428802;109429664;109429664;109429664;109429664;109429924;109429924;109429924;109429924;109432716;109433779;109433890;109433890;109433890;109433890;109433992;109434580;109434580;109434580;109434580;109434580;109436563;109436563;109436563;109440156;109451762…	109426030;109426030;109426030;109426575;109426575;109426575;109426575;109427097;109427097;109427097;109427097;109429084;109429084;109429084;109429084;109429837;109429837;109429837;109429837;109430052;109431045;109430052;109430052;109432967;109434053;109434053;109434053;109434053;109434053;109434053;109434730;109434625;109434756;109434756;109434756;109437251;109436989;109438148;109440255;109452813…	+;+;+;+;+;+;+;+;+;+;+;+;+;+;+;+;+;+;+;+;+;+;+;+;+;+;+;+;+;+;+;+;+;+;+;+;+;+;+;+;+	5584	chr11:109425946-109452813	11095.9	10868.6	10439	11786.2	12336.1	12159.7	11447.6	0.155878	0.0455553	3.42173	0.000622232	0.0665453
390	ENSMUSG00000048078.16	Tenm4	teneurin transmembrane protein 4 [Source:MGI Symbol;Acc:MGI:2447063]	chr7;chr7;chr7;chr7;chr7;chr7;chr7;chr7;chr7;chr7;chr7;chr7;chr7;chr7;chr7;chr7;chr7;chr7;chr7;chr7;chr7;chr7;chr7;chr7;chr7;chr7;chr7;chr7;chr7;chr7;chr7;chr7;chr7;chr7;chr7;chr7;chr7;chr7;chr7;chr7;chr7;chr7;chr7;chr7;chr7;chr7;chr7;chr7;chr7;chr7;chr7;chr7;chr7;chr7;chr7;chr7;chr7;chr7;chr7;chr7;chr7;chr7;chr7;chr7;chr7;chr7;chr7;chr7;chr7;chr7;chr7;chr7;chr7;chr7;chr7;chr7;chr7;chr7;chr7;chr7…	96171246;96209663;96209713;96210146;96210154;96210637;96211671;96355356;96355356;96355356;96355356;96355356;96355356;96355356;96436760;96436760;96436760;96436760;96436760;96436760;96436760;96496244;96496248;96498731;96522398;96550012;96550012;96550012;96550012;96550012;96553478;96553478;96553478;96553478;96553478;96643999;96643999;96644172;96694770;96694770;96694770;96694770;96702642;96702642;967…	96171493;96209784;96209784;96210409;96210409;96210770;96211990;96355411;96355411;96355411;96355411;96355411;96355411;96355411;96436858;96436858;96438966;96436858;96437138;96436858;96436858;96496340;96496340;96498917;96522501;96550299;96550299;96550299;96550299;96550299;96553482;96553747;96553482;96553747;96553747;96644208;96644208;96644208;96695025;96695025;96695025;96695025;96702740;96702740;967…	+;+;+;+;+;+;+;+;+;+;+;+;+;+;+;+;+;+;+;+;+;+;+;+;+;+;+;+;+;+;+;+;+;+;+;+;+;+;+;+;+;+;+;+;+;+;+;+;+;+;+;+;+;+;+;+;+;+;+;+;+;+;+;+;+;+;+;+;+;+;+;+;+;+;+;+;+;+;+;+;+;+;+;+;+;+;+;+;+;+;+;+;+;+;+;+;+;+;+;+;+;+;+;+;+;+;+;+;+;+;+;+;+;+;+;+;+;+;+;+;+;+;+;+;+;+;+;+;+;+;+;+;+	21021	chr7:96171246-96911093	402.318	422.339	466.666	323.564	325.087	317.444	376.237	-0.320221	0.0936524	-3.41925	0.000627946	0.0669841
391	ENSMUSG00000074024.5	4632427E13Rik	RIKEN cDNA 4632427E13 gene [Source:MGI Symbol;Acc:MGI:1915436]	chr7;chr7;chr7;chr7;chr7;chr7	92734166;92737637;92737658;92740000;92740706;92741062	92739264;92741468;92741468;92741459;92740976;92741459	-;-;-;-;-;-	7303	chr7:92734166-92741468	772.95	800.921	839.596	617.425	661.682	662.99	725.927	-0.267117	0.078225	-3.41472	0.000638466	0.0679322
392	ENSMUSG00000022263.10	Trio	triple functional domain (PTPRF interacting) [Source:MGI Symbol;Acc:MGI:1927230]	chr15;chr15;chr15;chr15;chr15;chr15;chr15;chr15;chr15;chr15;chr15;chr15;chr15;chr15;chr15;chr15;chr15;chr15;chr15;chr15;chr15;chr15;chr15;chr15;chr15;chr15;chr15;chr15;chr15;chr15;chr15;chr15;chr15;chr15;chr15;chr15;chr15;chr15;chr15;chr15;chr15;chr15;chr15;chr15;chr15;chr15;chr15;chr15;chr15;chr15;chr15;chr15;chr15;chr15;chr15;chr15;chr15;chr15;chr15;chr15;chr15;chr15;chr15;chr15;chr15;chr15;chr…	27730651;27730651;27732129;27733506;27733506;27733506;27735050;27735379;27735379;27735379;27736447;27736447;27736447;27736447;27736467;27740575;27740575;27740575;27740575;27740916;27740916;27740916;27740916;27741252;27741252;27741252;27741252;27742266;27742304;27742372;27742372;27742384;27742389;27743953;27743953;27743953;27743953;27743953;27746900;27747921;27747921;27748460;27749779;27749779;277…	27733030;27733030;27733030;27733644;27733644;27733644;27735579;27735579;27735579;27735579;27736522;27736525;27736525;27736525;27736525;27740696;27740696;27740696;27740696;27741078;27741078;27741078;27741078;27741279;27741279;27741279;27741279;27742510;27742323;27742510;27742510;27742510;27742510;27744307;27744164;27744003;27744200;27744200;27748729;27748142;27748729;27748551;27749956;27749956;277…	-;-;-;-;-;-;-;-;-;-;-;-;-;-;-;-;-;-;-;-;-;-;-;-;-;-;-;-;-;-;-;-;-;-;-;-;-;-;-;-;-;-;-;-;-;-;-;-;-;-;-;-;-;-;-;-;-;-;-;-;-;-;-;-;-;-;-;-;-;-;-;-;-;-;-;-;-;-;-;-;-;-;-;-;-;-;-;-;-;-;-;-;-;-;-;-;-;-;-;-;-;-;-;-;-;-;-;-;-;-;-;-;-;-;-;-;-;-;-;-;-;-;-;-;-;-;-;-;-;-;-;-;-;-;-;-;-;-;-;-;-;-;-;-;-;-;-;-;-;-;-;-;-;-;-;-;-;-;-;-;-;-;-;-;-	23395	chr15:27730651-28025848	1856.04	2021.33	1980.56	1676.17	1689.69	1627.81	1808.6	-0.210601	0.0617114	-3.41267	0.000643297	0.0682715
393	ENSMUSG00000015980.14	Lrrc27	leucine rich repeat containing 27 [Source:MGI Symbol;Acc:MGI:1923862]	chr7;chr7;chr7;chr7;chr7;chr7;chr7;chr7;chr7;chr7;chr7;chr7;chr7;chr7;chr7;chr7;chr7;chr7;chr7;chr7;chr7;chr7;chr7;chr7;chr7;chr7;chr7;chr7;chr7;chr7;chr7;chr7;chr7;chr7;chr7;chr7;chr7;chr7;chr7;chr7;chr7;chr7;chr7;chr7;chr7	139212988;139213011;139213272;139214249;139214675;139214675;139214675;139214675;139216749;139218228;139218228;139218228;139218228;139220611;139220898;139221394;139221394;139221394;139221394;139223589;139223589;139223589;139223589;139226001;139226001;139226001;139226001;139227920;139227967;139228644;139230203;139233943;139235893;139236870;139236870;139236870;139238576;139238576;139238576;139238613…	139213267;139213174;139213352;139214405;139214959;139214959;139214959;139214959;139216890;139218358;139218291;139218358;139218358;139220638;139221452;139221420;139221452;139221452;139221452;139223741;139223741;139223741;139223741;139226111;139226204;139226361;139226361;139228066;139228066;139229008;139230296;139234091;139235915;139236988;139236988;139236988;139238699;139238699;139238699;139238699…	+;+;+;+;+;+;+;+;+;+;+;+;+;+;+;+;+;+;+;+;+;+;+;+;+;+;+;+;+;+;+;+;+;+;+;+;+;+;+;+;+;+;+;+;+	3637	chr7:139212988-139242979	6366.03	6620.44	6540.38	7452.59	7038.77	7552.05	6928.38	0.165858	0.048655	3.40887	0.000652332	0.0689179
394	ENSMUSG00000019852.7	Arfgef3	ARFGEF family member 3 [Source:MGI Symbol;Acc:MGI:106387]	chr10;chr10;chr10;chr10;chr10;chr10;chr10;chr10;chr10;chr10;chr10;chr10;chr10;chr10;chr10;chr10;chr10;chr10;chr10;chr10;chr10;chr10;chr10;chr10;chr10;chr10;chr10;chr10;chr10;chr10;chr10;chr10;chr10;chr10;chr10;chr10;chr10;chr10;chr10;chr10;chr10;chr10;chr10;chr10;chr10;chr10;chr10;chr10;chr10;chr10;chr10;chr10;chr10;chr10;chr10;chr10;chr10;chr10;chr10;chr10;chr10;chr10;chr10;chr10;chr10;chr10;chr…	18581839;18589403;18591130;18594908;18594908;18597328;18597328;18597696;18597696;18599186;18599186;18600434;18600434;18603407;18603407;18607645;18607645;18608321;18608321;18611204;18611204;18613138;18613138;18616849;18616849;18619648;18619648;18621126;18621126;18625148;18625148;18627621;18627621;18630031;18630031;18630280;18630280;18630819;18630819;18634763;18634763;18635680;18635680;18646161;186…	18589772;18589772;18592342;18595029;18595029;18597459;18597459;18597798;18597798;18599300;18599300;18600610;18600610;18603535;18603535;18607789;18607789;18608424;18608424;18611326;18611326;18613282;18613282;18617028;18617028;18619793;18619793;18621259;18621259;18625465;18625465;18627771;18627771;18630141;18630141;18630495;18630495;18630926;18630926;18634928;18634928;18635846;18635846;18647059;186…	-;-;-;-;-;-;-;-;-;-;-;-;-;-;-;-;-;-;-;-;-;-;-;-;-;-;-;-;-;-;-;-;-;-;-;-;-;-;-;-;-;-;-;-;-;-;-;-;-;-;-;-;-;-;-;-;-;-;-;-;-;-;-;-;-;-;-	14579	chr10:18581839-18743949	1474.85	1146.21	1371.78	1034.35	1031.84	1065.78	1187.47	-0.288115	0.0845232	-3.40871	0.000652701	0.0689179
395	ENSMUSG00000060657.8	Marf1	meiosis regulator and mRNA stability 1 [Source:MGI Symbol;Acc:MGI:2444505]	chr16;chr16;chr16;chr16;chr16;chr16;chr16;chr16;chr16;chr16;chr16;chr16;chr16;chr16;chr16;chr16;chr16;chr16;chr16;chr16;chr16;chr16;chr16;chr16;chr16;chr16;chr16;chr16;chr16;chr16;chr16;chr16;chr16;chr16;chr16;chr16;chr16;chr16;chr16;chr16;chr16;chr16	14109173;14114183;14115725;14115990;14117283;14120224;14125942;14127056;14128511;14128751;14129646;14131447;14132360;14132570;14136938;14138343;14138777;14140183;14140967;14141643;14141643;14141888;14141888;14141888;14142232;14142232;14142232;14145917;14145917;14146724;14146724;14149016;14149016;14151142;14151142;14152026;14152563;14153832;14153832;14159144;14159674;14163221	14111771;14114353;14115841;14116050;14117495;14120454;14126169;14127258;14128644;14128893;14129866;14131622;14132479;14132806;14137018;14138521;14140372;14140372;14141801;14141801;14141801;14142045;14142045;14142045;14142657;14142540;14142657;14146089;14146089;14146841;14146841;14149242;14149242;14151316;14151316;14152712;14152712;14154031;14154031;14159267;14159862;14163351	-;-;-;-;-;-;-;-;-;-;-;-;-;-;-;-;-;-;-;-;-;-;-;-;-;-;-;-;-;-;-;-;-;-;-;-;-;-;-;-;-;-	10153	chr16:14109173-14163351	3365.45	3531.85	3754.5	3143.35	2932.5	3064.12	3298.63	-0.203442	0.0596991	-3.40779	0.000654913	0.0689765
396	ENSMUSG00000025789.9	St8sia2	ST8 alpha-N-acetyl-neuraminide alpha-2,8-sialyltransferase 2 [Source:MGI Symbol;Acc:MGI:106020]	chr7;chr7;chr7;chr7;chr7;chr7;chr7;chr7;chr7;chr7	73939119;73960692;73960851;73966741;73966741;73971918;73971918;73976658;74013397;74013397	73943464;73960985;73960985;73966998;73966998;73972046;73972046;73976720;74013690;74013674	-;-;-;-;-;-;-;-;-;-	5384	chr7:73939119-74013690	826.72	861.799	955.507	693.807	700.041	722.316	793.365	-0.271692	0.0797436	-3.40706	0.000656659	0.0689819
397	ENSMUSG00000033004.15	Mycbp2	MYC binding protein 2, E3 ubiquitin protein ligase [Source:MGI Symbol;Acc:MGI:2179432]	chr14;chr14;chr14;chr14;chr14;chr14;chr14;chr14;chr14;chr14;chr14;chr14;chr14;chr14;chr14;chr14;chr14;chr14;chr14;chr14;chr14;chr14;chr14;chr14;chr14;chr14;chr14;chr14;chr14;chr14;chr14;chr14;chr14;chr14;chr14;chr14;chr14;chr14;chr14;chr14;chr14;chr14;chr14;chr14;chr14;chr14;chr14;chr14;chr14;chr14;chr14;chr14;chr14;chr14;chr14;chr14;chr14;chr14;chr14;chr14;chr14;chr14;chr14;chr14;chr14;chr14;chr…	103113411;103113411;103113411;103114133;103115156;103117055;103117055;103117055;103118041;103118041;103118041;103120506;103120506;103120506;103122515;103122515;103122515;103123312;103123312;103123312;103124399;103124399;103124399;103126622;103126622;103126622;103127064;103127064;103127064;103127913;103127913;103127913;103129931;103129931;103129931;103131243;103131243;103131243;103133782;103133782…	103114235;103114235;103114235;103114235;103115396;103117220;103117220;103117220;103118148;103118148;103118148;103120715;103120715;103120715;103122622;103122622;103122622;103123500;103123500;103123500;103124502;103124502;103124502;103126754;103126754;103126754;103127192;103127192;103127192;103128014;103128014;103128014;103130050;103130050;103130050;103131339;103131339;103131339;103134065;103134065…	-;-;-;-;-;-;-;-;-;-;-;-;-;-;-;-;-;-;-;-;-;-;-;-;-;-;-;-;-;-;-;-;-;-;-;-;-;-;-;-;-;-;-;-;-;-;-;-;-;-;-;-;-;-;-;-;-;-;-;-;-;-;-;-;-;-;-;-;-;-;-;-;-;-;-;-;-;-;-;-;-;-;-;-;-;-;-;-;-;-;-;-;-;-;-;-;-;-;-;-;-;-;-;-;-;-;-;-;-;-;-;-;-;-;-;-;-;-;-;-;-;-;-;-;-;-;-;-;-;-;-;-;-;-;-;-;-;-;-;-;-;-;-;-;-;-;-;-;-;-;-;-;-;-;-;-;-;-;-;-;-;-;-;-;-;-;-;-;-;-;-;-;-;-;-;-;-;-;-;-;-;-;-;-;-;-;-;-;-;-;-;-;-;-;-;-;-;-;-;-…	19248	chr14:103113411-103346814	10491	10951.3	11976.1	9065.11	9699.88	9896.98	10346.7	-0.203827	0.0598367	-3.40639	0.000658281	0.0689819
398	ENSMUSG00000024317.14	Rnf138	ring finger protein 138 [Source:MGI Symbol;Acc:MGI:1929211]	chr18;chr18;chr18;chr18;chr18;chr18;chr18;chr18;chr18;chr18;chr18;chr18;chr18;chr18;chr18	21001341;21001341;21001957;21001957;21008725;21008725;21010677;21010677;21017819;21017819;21020888;21020888;21024409;21026086;21026086	21001540;21001540;21002169;21002169;21008890;21008890;21010792;21010792;21017875;21017875;21020999;21020999;21024516;21028223;21028223	+;+;+;+;+;+;+;+;+;+;+;+;+;+;+	3110	chr18:21001341-21028223	24115.1	25386	24116.5	27060.6	26833.6	27945.5	25909.5	0.146694	0.0430896	3.40439	0.000663109	0.0693132
399	ENSMUSG00000101609.2	Kcnq1ot1	KCNQ1 overlapping transcript 1 [Source:MGI Symbol;Acc:MGI:1926855]	chr7	143203458	143296549	-	93092	chr7:143203458-143296549	3930.04	4210.07	4560.83	3069.09	3803.24	3421.11	3832.4	-0.260661	0.0766325	-3.40145	0.000670304	0.0698897
400	ENSMUSG00000034610.14	Tut4	terminal uridylyl transferase 4 [Source:MGI Symbol;Acc:MGI:2445126]	chr4;chr4;chr4;chr4;chr4;chr4;chr4;chr4;chr4;chr4;chr4;chr4;chr4;chr4;chr4;chr4;chr4;chr4;chr4;chr4;chr4;chr4;chr4;chr4;chr4;chr4;chr4;chr4;chr4;chr4;chr4;chr4;chr4;chr4;chr4;chr4;chr4;chr4;chr4;chr4;chr4;chr4;chr4;chr4;chr4;chr4;chr4;chr4;chr4;chr4;chr4;chr4;chr4;chr4;chr4;chr4;chr4;chr4;chr4;chr4;chr4;chr4;chr4;chr4;chr4;chr4;chr4;chr4;chr4;chr4;chr4;chr4;chr4;chr4;chr4;chr4;chr4;chr4;chr4;chr4…	108459426;108459426;108460010;108460017;108460017;108478873;108478873;108478873;108479081;108486454;108486454;108486454;108491348;108491348;108491348;108495150;108495150;108495150;108496967;108496967;108496967;108499347;108499347;108499347;108502966;108502966;108502966;108505824;108505824;108505824;108507907;108507907;108507907;108508221;108508221;108508221;108512036;108512036;108512036;108512872…	108459639;108459639;108460200;108460200;108460200;108479741;108479741;108479153;108479741;108486617;108486617;108486617;108491464;108491464;108491464;108495327;108495327;108495327;108497055;108497055;108497055;108499398;108499398;108499398;108503035;108503035;108503035;108505950;108505950;108505950;108508026;108508026;108508026;108508433;108508433;108508433;108512210;108512210;108512210;108513566…	+;+;+;+;+;+;+;+;+;+;+;+;+;+;+;+;+;+;+;+;+;+;+;+;+;+;+;+;+;+;+;+;+;+;+;+;+;+;+;+;+;+;+;+;+;+;+;+;+;+;+;+;+;+;+;+;+;+;+;+;+;+;+;+;+;+;+;+;+;+;+;+;+;+;+;+;+;+;+;+;+;+;+;+;+;+;+;+;+;+;+;+;+;+;+;+;+;+;+	8684	chr4:108459426-108559421	4710.67	5138.45	5510.29	4360.16	4496.56	3937.35	4692.25	-0.234693	0.0690158	-3.40057	0.000672452	0.0699384
401	ENSMUSG00000109429.1	Gm45223	predicted gene 45223 [Source:MGI Symbol;Acc:MGI:5753799]	chr7	90132492	90137629	+	5138	chr7:90132492-90137629	456.089	416.631	445.5	328.869	329.882	343.464	386.739	-0.309534	0.0911939	-3.39424	0.000688185	0.0713809
402	ENSMUSG00000075227.6	Znhit2	zinc finger, HIT domain containing 2 [Source:MGI Symbol;Acc:MGI:1352481]	chr19	6061192	6062472	+	1281	chr19:6061192-6062472	12533.3	12462.8	12117.2	13510.1	13882.9	15460.1	13327.7	0.192727	0.056791	3.39362	0.000689754	0.0713809
403	ENSMUSG00000004356.8	Utp20	UTP20 small subunit processome component [Source:MGI Symbol;Acc:MGI:1917933]	chr10;chr10;chr10;chr10;chr10;chr10;chr10;chr10;chr10;chr10;chr10;chr10;chr10;chr10;chr10;chr10;chr10;chr10;chr10;chr10;chr10;chr10;chr10;chr10;chr10;chr10;chr10;chr10;chr10;chr10;chr10;chr10;chr10;chr10;chr10;chr10;chr10;chr10;chr10;chr10;chr10;chr10;chr10;chr10;chr10;chr10;chr10;chr10;chr10;chr10;chr10;chr10;chr10;chr10;chr10;chr10;chr10;chr10;chr10;chr10;chr10;chr10;chr10;chr10;chr10;chr10;chr…	88746607;88746702;88747276;88747276;88748226;88749260;88750652;88751345;88752907;88753636;88754477;88754751;88755188;88757025;88757857;88758304;88760870;88760870;88761743;88761743;88761743;88762769;88762769;88762769;88764674;88764674;88764674;88765411;88765411;88765411;88765592;88767063;88767453;88768635;88770372;88770685;88771862;88772428;88772852;88774672;88774925;88775209;88776164;88776179;887…	88747059;88747059;88747421;88747831;88748352;88749541;88750723;88751532;88753039;88753767;88754659;88754820;88755267;88757135;88757988;88758474;88760986;88760986;88761884;88761884;88761884;88762935;88762935;88762935;88764841;88764841;88764841;88765509;88765600;88765509;88765672;88767219;88767592;88768924;88770454;88770824;88771999;88772568;88773007;88774824;88774975;88775352;88776251;88776251;887…	-;-;-;-;-;-;-;-;-;-;-;-;-;-;-;-;-;-;-;-;-;-;-;-;-;-;-;-;-;-;-;-;-;-;-;-;-;-;-;-;-;-;-;-;-;-;-;-;-;-;-;-;-;-;-;-;-;-;-;-;-;-;-;-;-;-;-;-;-;-;-;-;-;-;-;-;-;-;-;-;-;-;-	10199	chr10:88746607-88826804	2379.34	2497.89	2596.4	1985.94	2178.76	2177.36	2302.61	-0.215122	0.0634603	-3.38987	0.000699258	0.0716516
404	ENSMUSG00000020191.11	Spata48	spermatogenesis associated 48 [Source:MGI Symbol;Acc:MGI:1921112]	chr11;chr11;chr11;chr11;chr11;chr11;chr11;chr11;chr11;chr11;chr11;chr11;chr11;chr11;chr11;chr11;chr11;chr11	11462094;11464256;11477094;11487671;11487671;11488508;11488508;11489266;11490221;11490221;11495415;11495415;11496401;11496401;11509230;11509230;11514977;11514977	11462316;11464826;11477194;11487747;11487747;11488646;11488537;11489478;11490288;11490288;11495456;11495456;11496508;11496508;11509337;11509337;11515192;11515190	+;+;+;+;+;+;+;+;+;+;+;+;+;+;+;+;+;+	1866	chr11:11462094-11515192	2179.62	2202.06	2342.4	2464.39	2785.78	2695.68	2444.99	0.218671	0.0644864	3.39097	0.000696462	0.0716516
405	ENSMUSG00000020994.5	Pnn	pinin [Source:MGI Symbol;Acc:MGI:1100514]	chr12;chr12;chr12;chr12;chr12;chr12;chr12;chr12;chr12;chr12;chr12;chr12;chr12;chr12;chr12;chr12;chr12;chr12;chr12;chr12;chr12;chr12;chr12	59066884;59066922;59066943;59066964;59067779;59067779;59067779;59067779;59068285;59068285;59068285;59068726;59068726;59068766;59068902;59068902;59068902;59069116;59069116;59069116;59070142;59070379;59071426	59067115;59067115;59067115;59067115;59067850;59067850;59067822;59067850;59068691;59068353;59068353;59068798;59068798;59068798;59068996;59068996;59068996;59069175;59071536;59069191;59070297;59070517;59073998	+;+;+;+;+;+;+;+;+;+;+;+;+;+;+;+;+;+;+;+;+;+;+	5762	chr12:59066884-59073998	1160.87	1263.21	1296.18	1024.8	1054.86	992.924	1132.14	-0.242788	0.0716174	-3.39006	0.000698765	0.0716516
406	ENSMUSG00000051853.10	Arf3	ADP-ribosylation factor 3 [Source:MGI Symbol;Acc:MGI:99432]	chr15;chr15;chr15;chr15;chr15;chr15;chr15;chr15;chr15;chr15	98736634;98740991;98741057;98741324;98741324;98742593;98742593;98762725;98762980;98762980	98740494;98741115;98741115;98741434;98741434;98742829;98742829;98762992;98763214;98763211	-;-;-;-;-;-;-;-;-;-	4824	chr15:98736634-98763214	2729.81	2638.66	3075.16	2482.43	2278.49	2245.01	2574.93	-0.238538	0.0703333	-3.39154	0.000694998	0.0716516
407	ENSMUSG00000038664.16	Herc1	HECT and RLD domain containing E3 ubiquitin protein ligase family member 1 [Source:MGI Symbol;Acc:MGI:2384589]	chr9;chr9;chr9;chr9;chr9;chr9;chr9;chr9;chr9;chr9;chr9;chr9;chr9;chr9;chr9;chr9;chr9;chr9;chr9;chr9;chr9;chr9;chr9;chr9;chr9;chr9;chr9;chr9;chr9;chr9;chr9;chr9;chr9;chr9;chr9;chr9;chr9;chr9;chr9;chr9;chr9;chr9;chr9;chr9;chr9;chr9;chr9;chr9;chr9;chr9;chr9;chr9;chr9;chr9;chr9;chr9;chr9;chr9;chr9;chr9;chr9;chr9;chr9;chr9;chr9;chr9;chr9;chr9;chr9;chr9;chr9;chr9;chr9;chr9;chr9;chr9;chr9;chr9;chr9;chr9…	66350450;66350526;66371786;66371786;66376317;66384993;66386599;66388161;66388755;66391360;66394660;66394928;66396636;66397253;66397838;66399258;66399768;66400047;66402524;66407984;66411016;66414075;66414279;66416184;66418396;66419129;66420997;66428811;66433276;66433724;66434066;66434411;66437595;66439178;66439796;66441903;66441911;66445453;66445453;66446085;66446085;66448012;66448012;66450703;664…	66350621;66350621;66372741;66374070;66376412;66385187;66386910;66388257;66388898;66391487;66394804;66395099;66396770;66397418;66397963;66399479;66399920;66400179;66402715;66408205;66411189;66414189;66414399;66416355;66418708;66419249;66421048;66429079;66433491;66433844;66434303;66434598;66437750;66439284;66439906;66442079;66442079;66445692;66445692;66446168;66446168;66452299;66448532;66451478;664…	+;+;+;+;+;+;+;+;+;+;+;+;+;+;+;+;+;+;+;+;+;+;+;+;+;+;+;+;+;+;+;+;+;+;+;+;+;+;+;+;+;+;+;+;+;+;+;+;+;+;+;+;+;+;+;+;+;+;+;+;+;+;+;+;+;+;+;+;+;+;+;+;+;+;+;+;+;+;+;+;+;+;+;+;+;+;+;+;+;+;+;+;+;+;+;+;+;+;+;+;+;+;+	27464	chr9:66350450-66508775	11186.2	10828.6	11597.1	9054.5	9876.33	10224.8	10461.3	-0.190836	0.056313	-3.38884	0.0007019	0.0717455
408	ENSMUSG00000022972.10	Cfap298	cilia and flagella associate protien 298 [Source:MGI Symbol;Acc:MGI:1915251]	chr16;chr16;chr16;chr16;chr16;chr16;chr16;chr16;chr16;chr16;chr16;chr16;chr16;chr16;chr16;chr16;chr16;chr16;chr16;chr16;chr16;chr16;chr16;chr16;chr16;chr16;chr16;chr16;chr16;chr16;chr16;chr16	90925809;90925953;90925970;90926303;90926345;90926345;90927098;90927098;90927098;90927098;90927119;90927182;90927350;90927350;90927350;90927350;90927350;90927350;90927380;90929916;90929916;90929916;90929916;90930994;90930994;90930994;90930994;90934390;90934582;90934582;90934582;90934582	90926082;90926082;90926082;90926440;90926440;90926440;90927229;90927229;90927229;90927229;90927229;90927229;90927508;90927505;90927508;90927508;90927508;90927508;90927508;90929983;90929983;90929983;90929983;90931161;90931110;90931161;90931161;90934506;90934826;90934723;90934927;90935114	-;-;-;-;-;-;-;-;-;-;-;-;-;-;-;-;-;-;-;-;-;-;-;-;-;-;-;-;-;-;-;-	1589	chr16:90925809-90935114	3578.61	3810.56	3474.3	3962.34	4309.57	4651.34	3964.45	0.225298	0.066511	3.38738	0.000705642	0.0719513
409	ENSMUSG00000026924.17	Sec16a	SEC16 homolog A, endoplasmic reticulum export factor [Source:MGI Symbol;Acc:MGI:2139207]	chr2;chr2;chr2;chr2;chr2;chr2;chr2;chr2;chr2;chr2;chr2;chr2;chr2;chr2;chr2;chr2;chr2;chr2;chr2;chr2;chr2;chr2;chr2;chr2;chr2;chr2;chr2;chr2;chr2;chr2;chr2;chr2;chr2;chr2;chr2;chr2;chr2;chr2;chr2;chr2;chr2;chr2;chr2;chr2;chr2;chr2;chr2;chr2;chr2;chr2;chr2;chr2;chr2;chr2;chr2;chr2;chr2;chr2;chr2;chr2;chr2;chr2;chr2;chr2;chr2;chr2;chr2;chr2;chr2;chr2;chr2;chr2;chr2;chr2;chr2;chr2;chr2;chr2;chr2;chr2…	26409431;26409431;26409433;26410289;26410719;26412836;26412836;26412836;26412836;26412836;26413679;26414371;26414371;26414371;26414371;26414379;26415282;26415307;26415307;26415307;26415307;26415634;26415634;26415634;26415634;26415634;26416117;26416117;26416117;26416117;26416117;26416371;26416371;26416371;26416371;26416634;26416634;26416634;26416634;26419621;26419621;26419621;26419621;26421374;264…	26410953;26410953;26410953;26410953;26410953;26412913;26413052;26412913;26412913;26412913;26413738;26414445;26414445;26414445;26414445;26414445;26415401;26415401;26415401;26415401;26415401;26415771;26415771;26415771;26415771;26415771;26416257;26416230;26416228;26416228;26416228;26416427;26416427;26416427;26416427;26416711;26416711;26416711;26416711;26419756;26419770;26419770;26419770;26421456;264…	-;-;-;-;-;-;-;-;-;-;-;-;-;-;-;-;-;-;-;-;-;-;-;-;-;-;-;-;-;-;-;-;-;-;-;-;-;-;-;-;-;-;-;-;-;-;-;-;-;-;-;-;-;-;-;-;-;-;-;-;-;-;-;-;-;-;-;-;-;-;-;-;-;-;-;-;-;-;-;-;-;-;-;-;-;-;-;-;-;-;-;-;-;-;-;-;-;-;-;-;-;-;-;-	9189	chr2:26409431-26445216	7004.56	7129.34	7512.02	6258.05	6522.85	6410.3	6806.19	-0.164665	0.0486375	-3.38556	0.000710345	0.072164
410	ENSMUSG00000032010.15	Usp2	ubiquitin specific peptidase 2 [Source:MGI Symbol;Acc:MGI:1858178]	chr9;chr9;chr9;chr9;chr9;chr9;chr9;chr9;chr9;chr9;chr9;chr9;chr9;chr9;chr9;chr9;chr9;chr9;chr9;chr9;chr9;chr9;chr9;chr9;chr9;chr9;chr9;chr9;chr9;chr9;chr9;chr9;chr9;chr9;chr9;chr9;chr9;chr9;chr9;chr9;chr9;chr9;chr9;chr9;chr9;chr9;chr9;chr9;chr9;chr9;chr9;chr9;chr9;chr9;chr9;chr9;chr9;chr9;chr9;chr9;chr9;chr9;chr9;chr9;chr9;chr9;chr9;chr9;chr9;chr9;chr9;chr9;chr9;chr9;chr9;chr9;chr9;chr9;chr9;chr9…	44067021;44067078;44068038;44069443;44072204;44075366;44075366;44075366;44075366;44084939;44084950;44087190;44089132;44089132;44089132;44089132;44089132;44089141;44090030;44090030;44090030;44090030;44090030;44090030;44091004;44091004;44091004;44091004;44091004;44091004;44091212;44091212;44091212;44091212;44091212;44091212;44091836;44091836;44091836;44091836;44091836;44091836;44092085;44092085;440…	44067220;44067220;44068295;44069531;44072297;44075930;44076222;44076222;44076222;44085335;44085335;44087265;44089182;44089182;44089182;44089182;44089182;44089182;44090153;44090153;44090153;44090153;44090153;44090153;44091115;44091115;44091115;44091115;44091115;44091115;44091322;44091322;44091322;44091322;44091322;44091322;44091900;44091900;44091900;44091900;44091900;44091900;44092188;44092188;440…	+;+;+;+;+;+;+;+;+;+;+;+;+;+;+;+;+;+;+;+;+;+;+;+;+;+;+;+;+;+;+;+;+;+;+;+;+;+;+;+;+;+;+;+;+;+;+;+;+;+;+;+;+;+;+;+;+;+;+;+;+;+;+;+;+;+;+;+;+;+;+;+;+;+;+;+;+;+;+;+;+;+	4818	chr9:44067021-44095627	23476.6	23115.4	22805.2	24622.7	26744.4	26520.7	24547.5	0.158706	0.0468818	3.38523	0.000711198	0.072164
[truncated: 53,736 more rows]
